# Supplementary material for: Massive and rapid predominantly volcanic CO2 emission during the end-Permian mass extinction
Source: Proc Natl Acad Sci U S A. 2021 Sep 7;118(37):e2014701118. doi: 10.1073/pnas.2014701118 (PMC8449420; doi:10.1073/pnas.2014701118)
Supplement: Supplementary File [file pnas.2014701118.sd01.xlsx]

## Sheet: Carbon emission in Gt C per yr
time (yr)	Emission flux_*shortchain_9	Emission flux_*shortchain_15	Emission flux_*shortchain_18	Emission flux_*shortchain_25	Emission flux_*shortchain_30	Emission flux_*shortchain_45	Emission flux_*shortchain_60
100.5	1.99999	1.08333	0.666664	0.499998	0.416665	0.083333	0.208332
200.5	2.41666	1.20833	1.29166	0.666664	0.624998	0.666664	0.249999
300.5	2.83332	1.45833	1.125	1.08333	0.624998	0.249999	0.208332
400.5	3.49999	2.16666	1.49999	0.999996	0.958329	0.583331	0.458331
500.5	3.95832	1.91666	1.87499	1.16666	0.958329	0.791664	0.458331
600.5	4.12498	2.45832	1.79166	1.58333	1.41666	0.541665	0.958329
700.5	4.58331	2.54166	2.41666	1.33333	0.874997	1.08333	0.583331
800.5	4.91665	2.70832	2.20832	1.54166	1.33333	0.958329	0.416665
900.5	3.83332	2.37499	1.83333	1.66666	1.29166	0.666664	0.583331
1000.5	2.33332	1.66666	1.45833	0.916663	0.916663	0.458331	0.458331
1100.5	2.12499	1.54166	1.49999	0.916663	0.916663	0.624998	0.499998
1200.5	1.83333	1.33333	1.125	1.04166	0.70833	0.749997	0.249999
1300.5	1.74999	1.29166	1.16666	0.83333	0.749997	0.374999	0.666664
1400.5	1.70833	1.20833	0.83333	0.70833	0.666664	0.583331	0.083333
1500.5	1.62499	1.16666	1.125	1.04166	0.70833	0.291666	0.416665
1600.5	1.45833	1.08333	1.08333	0.583331	0.583331	0.666664	0.583331
1700.5	1.54166	1.04166	0.624998	0.583331	0.83333	0.166666	0.208332
1800.5	1.54166	1.04166	1.04166	0.916663	0.458331	0.541665	0.249999
1900.5	1.49999	0.999996	0.83333	0.499998	0.416665	0.291666	0.458331
2000.5	1.45833	0.999996	0.791664	0.583331	0.666664	0.333332	-2.25e-17
2100.5	1.45833	0.958329	0.83333	0.83333	0.458331	0.583331	0.499998
2200.5	1.45833	0.958329	1.04166	0.499998	0.541665	0.374999	0.125
2300.5	1.45833	0.958329	0.624998	0.499998	0.749997	0.125	0.333332
2400.5	1.41666	0.916663	0.83333	0.83333	0.333332	0.374999	0.166666
2500.5	1.29166	0.83333	0.666664	0.291666	0.374999	0.458331	0.333332
2600.5	1.33333	0.874997	0.749997	0.791664	0.70833	0.083333	0.125
2700.5	1.41666	0.874997	0.749997	0.416665	0.291666	0.499998	0.291666
2800.5	1.37499	0.874997	0.791664	0.458331	0.374999	0.208332	0.249999
2900.5	1.37499	0.83333	0.666664	0.624998	0.70833	0.499998	0.333332
3000.5	1.37499	0.874997	0.83333	0.416665	0.291666	0.083333	0.0416665
3100.5	1.37499	0.83333	0.583331	0.624998	0.333332	0.374999	0.333332
3200.5	1.20833	0.749997	0.791664	0.374999	0.666664	0.249999	0.416665
3300.5	1.33333	0.83333	0.749997	0.70833	0.374999	0.249999	-0.125
3400.5	1.33333	0.791664	0.624998	0.374999	0.291666	0.249999	0.333332
3500.5	1.33333	0.791664	0.666664	0.374999	0.291666	0.458331	0.0416665
3600.5	1.33333	0.791664	0.541665	0.749997	0.416665	0.208332	0.374999
3700.5	1.33333	0.791664	0.624998	0.333332	0.666664	0.083333	0.208332
3800.5	1.37499	0.791664	0.666664	0.374999	0.125	0.458331	0.166666
3900.5	1.29166	0.791664	0.666664	0.749997	0.624998	0.374999	0.208332
4000.5	1.37499	0.749997	0.624998	0.291666	0.416665	0.166666	0.374999
4100.5	1.16666	0.70833	0.583331	0.291666	0.208332	0.291666	-0.125
4200.5	1.25	0.791664	0.624998	0.70833	0.249999	0.291666	0.499998
4300.5	1.37499	0.749997	0.624998	0.208332	0.374999	0.208332	-0.083333
4400.5	1.29166	0.749997	0.624998	0.70833	0.374999	0.125	0.374999
4500.5	1.33333	0.749997	0.624998	0.125	0.624998	0.416665	-0.083333
4600.5	1.33333	0.70833	0.583331	0.749997	0.208332	-0.0416665	0.333332
4700.5	1.33333	0.749997	0.624998	0.291666	0.249999	0.374999	0.166666
4800.5	1.125	0.70833	0.583331	0.291666	0.583331	0.208332	0.083333
4900.5	1.29166	0.70833	0.583331	0.666664	0.208332	0.291666	0.291666
5000.5	1.33333	0.666664	0.583331	0.249999	0.291666	0.166666	0.374999
5100.5	1.33333	0.70833	0.583331	0.333332	0.541665	0.374999	-0.125
5200.5	1.33333	0.791664	0.583331	0.541665	0.208332	-2.25e-17	0.249999
5300.5	1.33333	0.666664	0.583331	0.541665	0.249999	0.541665	0.125
5400.5	1.37499	0.749997	0.624998	0.291666	0.458331	0.125	0.374999
5500.5	1.125	0.624998	0.541665	0.249999	0.208332	0.0416665	-2.25e-17
5600.5	1.29166	0.791664	0.541665	0.666664	0.541665	0.249999	0.208332
5700.5	1.37499	0.624998	0.583331	0.249999	0.208332	0.125	0.125
5800.5	1.33333	0.791664	0.583331	0.291666	0.249999	0.374999	0.208332
5900.5	1.37499	0.624998	0.583331	0.70833	0.583331	0.374999	0.166666
6000.5	1.37499	0.70833	0.583331	0.249999	0.166666	0.291666	-2.25e-17
6100.5	1.37499	0.83333	0.583331	0.291666	0.374999	-0.0416665	0.291666
6200.5	1.37499	0.70833	0.583331	0.666664	0.208332	0.374999	0.291666
6300.5	1.41666	0.624998	0.583331	0.249999	0.583331	-2.25e-17	0.166666
6400.5	1.16666	0.70833	0.499998	0.249999	0.166666	0.458331	-2.25e-17
6500.5	1.37499	0.70833	0.583331	0.666664	0.333332	-0.0416665	0.208332
6600.5	1.37499	0.70833	0.583331	0.249999	0.208332	0.208332	0.208332
6700.5	1.37499	0.70833	0.541665	0.291666	0.583331	0.458331	-0.0416665
6800.5	1.45833	0.70833	0.583331	0.666664	0.208332	0.208332	0.208332
6900.5	1.41666	0.70833	0.583331	0.249999	0.208332	0.083333	0.249999
7000.5	1.41666	0.666664	0.583331	0.291666	0.583331	0.416665	0.333332
7100.5	1.91666	0.916663	0.666664	0.458331	0.208332	0.083333	-0.125
7200.5	2.83332	1.125	0.916663	0.874997	0.416665	0.416665	0.499998
7300.5	3.33332	1.33333	0.999996	0.541665	0.791664	0.374999	0.166666
7400.5	3.66665	1.49999	1.16666	0.791664	0.458331	0.083333	0.249999
7500.5	3.54165	1.45833	1.125	0.583331	0.499998	0.374999	0.249999
7600.5	3.66665	1.49999	1.20833	1.08333	0.916663	0.416665	0.333332
7700.5	3.74999	1.58333	1.20833	0.666664	0.374999	0.666664	0.333332
7800.5	4.20832	1.74999	1.29166	0.999996	0.83333	0.166666	0.416665
7900.5	4.37498	1.74999	1.41666	0.791664	0.749997	0.624998	0.249999
8000.5	4.20832	1.70833	1.33333	0.749997	0.749997	0.70833	0.333332
8100.5	4.29165	1.79166	1.37499	1.16666	0.624998	0.249999	0.291666
8200.5	4.41665	1.74999	1.41666	0.83333	0.958329	0.499998	0.374999
8300.5	4.49998	1.83333	1.41666	0.791664	0.666664	0.458331	0.374999
8400.5	4.91665	1.91666	1.49999	1.16666	0.70833	0.416665	0.499998
8500.5	5.20831	1.99999	1.54166	0.999996	1.04166	0.666664	0.458331
8600.5	4.95831	1.95833	1.54166	0.999996	0.749997	0.70833	0.083333
8700.5	5.04165	1.95833	1.49999	0.916663	0.666664	0.458331	0.541665
8800.5	5.16665	1.99999	1.58333	1.25	1.125	0.541665	0.541665
8900.5	5.62498	2.08332	1.58333	0.999996	0.70833	0.458331	0.374999
9000.5	5.91664	2.20832	1.70833	1.08333	0.791664	0.624998	0.291666
9100.5	5.66664	2.08332	1.62499	0.958329	1.16666	0.333332	0.291666
9200.5	5.66664	2.12499	1.62499	1.25	0.874997	0.70833	0.416665
9300.5	5.79164	2.16666	1.74999	1.20833	0.874997	0.624998	0.583331
9400.5	5.91664	2.16666	1.66666	1.125	0.749997	0.374999	0.374999
9500.5	6.45831	2.29166	1.79166	0.999996	0.916663	0.749997	0.499998
9600.5	6.74997	2.37499	1.79166	1.16666	0.958329	0.583331	0.541665
9700.5	6.45831	2.29166	1.74999	1.125	0.874997	0.458331	0.458331
9800.5	6.54164	2.29166	1.74999	1.16666	1.125	0.958329	0.249999
9900.5	6.62497	2.33332	1.79166	1.20833	0.791664	0.249999	0.416665
10000.5	7.3333	2.45832	1.87499	1.20833	0.83333	0.958329	0.583331
10100.5	7.5833	2.54166	1.87499	1.29166	1.29166	0.291666	0.416665
10200.5	7.2083	2.45832	1.87499	1.125	0.83333	0.916663	0.416665
10300.5	7.29164	2.45832	1.87499	1.20833	0.874997	0.499998	0.458331
10400.5	7.4583	2.49999	1.87499	1.29166	1.20833	0.70833	0.416665
10500.5	8.24997	2.58332	1.95833	1.16666	0.791664	0.541665	0.499998
10600.5	8.54163	2.70832	2.04166	1.33333	1.125	0.624998	0.499998
10700.5	8.0833	2.62499	1.95833	1.20833	1.125	0.624998	0.458331
10800.5	8.2083	2.62499	1.95833	1.37499	0.874997	0.583331	0.458331
10900.5	8.37497	2.66666	1.95833	1.25	0.874997	0.624998	0.291666
11000.5	8.49997	2.66666	1.99999	1.125	1.29166	0.791664	0.791664
11100.5	9.41663	2.79166	2.12499	1.54166	0.916663	0.70833	0.416665
11200.5	9.74996	2.91666	2.12499	1.125	0.916663	0.624998	0.416665
11300.5	9.2083	2.79166	2.08332	1.41666	1.33333	0.499998	0.458331
11400.5	9.3333	2.83332	2.08332	1.29166	1.04166	0.583331	0.499998
11500.5	9.58329	2.83332	2.08332	1.16666	0.916663	0.791664	0.458331
11600.5	10.5833	3.04165	2.20832	1.58333	1.20833	0.583331	0.499998
11700.5	10.9166	3.08332	2.24999	1.20833	0.958329	0.874997	0.541665
11800.5	10.2916	2.95832	2.20832	1.62499	1.20833	0.624998	0.374999
11900.5	10.4583	2.99999	2.20832	1.16666	0.958329	0.83333	0.583331
12000.5	10.6666	3.04165	2.16666	1.54166	1.25	0.291666	0.458331
12100.5	10.875	2.99999	2.24999	1.29166	1.08333	0.70833	0.458331
12200.5	12.0416	3.24999	2.29166	1.33333	1.08333	0.791664	0.374999
12300.5	12.4583	3.29165	2.41666	1.54166	0.958329	0.791664	0.791664
12400.5	11.6666	3.20832	2.24999	1.45833	1.16666	0.666664	0.374999
12500.5	11.8333	3.20832	2.37499	1.37499	0.999996	0.70833	0.458331
12600.5	12.0833	3.20832	2.33332	1.41666	1.41666	0.791664	0.499998
12700.5	13.4583	3.41665	2.37499	1.45833	0.83333	0.374999	0.541665
12800.5	13.8333	3.49999	2.49999	1.54166	1.20833	0.791664	0.458331
12900.5	12.9583	3.37499	2.45832	1.45833	1.29166	0.749997	0.541665
13000.5	13.1666	3.37499	2.41666	1.45833	1.29166	0.83333	0.499998
13100.5	13.4166	3.45832	2.41666	1.45833	0.874997	0.749997	0.499998
13200.5	14.9583	3.58332	2.54166	1.54166	1.29166	0.583331	0.70833
13300.5	15.3749	3.70832	2.62499	1.54166	1.08333	0.83333	0.291666
13400.5	14.3749	3.54165	2.54166	1.54166	1.45833	0.749997	0.583331
13500.5	14.6666	3.62499	2.58332	1.49999	0.874997	0.416665	0.499998
13600.5	14.8749	3.58332	2.54166	1.41666	1.37499	0.666664	0.666664
13700.5	15.1249	3.62499	2.54166	1.49999	1.04166	0.999996	0.291666
13800.5	16.8333	3.87498	2.74999	1.70833	1.20833	0.624998	0.666664
13900.5	17.5833	3.95832	2.74999	1.62499	1.25	0.958329	0.416665
14000.5	16.2916	3.79165	2.66666	1.58333	1.49999	0.583331	0.374999
14100.5	16.5833	3.83332	2.66666	1.54166	1.20833	0.666664	0.70833
14200.5	16.9999	3.87498	2.70832	1.49999	1.04166	0.541665	0.499998
14300.5	19.2499	4.04165	2.74999	1.62499	1.16666	0.791664	0.541665
14400.5	19.5833	4.20832	2.91666	1.66666	1.54166	0.791664	0.541665
14500.5	18.2083	3.99998	2.83332	1.54166	1.20833	0.874997	0.499998
14600.5	18.4999	4.08332	2.74999	1.66666	1.125	0.70833	0.541665
14700.5	18.7499	4.04165	2.79166	1.66666	1.25	0.70833	0.541665
14800.5	19.6249	4.08332	2.87499	1.62499	1.25	0.83333	0.458331
14900.5	21.5416	4.33332	2.95832	1.70833	1.45833	0.83333	0.583331
15000.5	22.1666	4.49998	3.04165	1.70833	1.29166	0.749997	0.666664
15100.5	20.5833	4.24998	2.95832	1.66666	1.16666	0.666664	0.333332
15200.5	11.0416	3.12499	2.24999	1.41666	0.958329	0.791664	0.583331
15300.5	-0.958329	1.70833	1.37499	0.958329	0.874997	0.166666	0.249999
15400.5	0.374999	1.54166	1.29166	0.874997	0.624998	0.583331	0.416665
15500.5	-0.083333	1.33333	1.16666	0.791664	0.791664	0.458331	0.333332
15600.5	-2.70832	0.916663	0.874997	0.624998	0.499998	0.458331	0.249999
15700.5	-3.33332	0.749997	0.666664	0.583331	0.458331	-2.25e-17	0.249999
15800.5	-3.74999	0.583331	0.624998	0.499998	0.541665	0.416665	0.249999
15900.5	-2.12499	0.749997	0.624998	0.499998	0.374999	0.291666	0.125
16000.5	-2.33332	0.624998	0.624998	0.416665	0.333332	0.125	0.166666
16100.5	-4.91665	0.333332	0.416665	0.416665	0.249999	0.541665	0.249999
16200.5	-5.04165	0.208332	0.333332	0.249999	0.166666	0.0416665	0.208332
16300.5	-5.24998	0.125	0.249999	0.249999	0.416665	0.249999	-7.5e-18
16400.5	-3.37499	0.249999	0.291666	0.291666	-2.25e-17	0.0416665	0.125
16500.5	-3.41665	0.249999	0.333332	0.249999	0.374999	0.249999	0.125
16600.5	-5.70831	-0.0416665	0.125	0.166666	0.166666	-0.166666	0.0416665
16700.5	-5.99998	-0.166666	0.0416665	0.125	0.083333	0.374999	0.0416665
16800.5	-6.24998	-0.208332	-2.25e-17	0.083333	0.083333	-0.125	-2.25e-17
16900.5	-4.49998	-0.125	0.083333	0.125	0.0416665	0.249999	0.0416665
17000.5	-5.08331	-0.0416665	0.083333	0.083333	0.166666	-0.125	0.208332
17100.5	-6.91664	-0.333332	-0.083333	-2.25e-17	0.0416665	-2.25e-17	-0.125
17200.5	-7.24997	-0.458331	-0.166666	-2.25e-17	-0.083333	0.249999	0.0416665
17300.5	-7.41664	-0.499998	-0.249999	-0.083333	0.0416665	2.25e-17	0.0416665
17400.5	-5.54164	-0.333332	-0.166666	-2.25e-17	-0.083333	-0.208332	-0.0416665
17500.5	-5.58331	-0.374999	-0.125	-0.0416665	0.125	0.0416665	-0.083333
17600.5	-7.7083	-0.583331	-0.333332	-0.125	-0.125	-2.25e-17	-0.0416665
17700.5	-8.29163	-0.70833	-0.333332	-0.166666	-0.125	-0.083333	0.249999
17800.5	-8.66663	-0.791664	-0.458331	-0.166666	-0.083333	-0.208332	-0.125
17900.5	-6.87497	-0.624998	-0.374999	-0.125	-0.0416665	0.208332	-7.5e-18
18000.5	-7.41664	-0.666664	-0.374999	-0.166666	-0.249999	-0.208332	-0.0416665
18100.5	-9.41663	-0.874997	-0.499998	-0.249999	-0.249999	-0.0416665	-0.0416665
18200.5	-9.95829	-0.999996	-0.583331	-0.249999	-0.125	-0.0416665	-0.0416665
18300.5	-10.7083	-1.08333	-0.624998	-0.291666	2.25e-17	-0.0416665	-0.125
18400.5	-9.83329	-0.916663	-0.541665	-0.249999	-0.208332	-0.125	0.083333
18500.5	-10.2916	-0.916663	-0.541665	-0.208332	-0.333332	-0.166666	-0.0416665
18600.5	-12.9999	-1.16666	-0.666664	-0.333332	0.0416665	-2.25e-17	-0.249999
18700.5	-13.4166	-1.25	-0.749997	-0.333332	-0.333332	-0.249999	-2.25e-17
18800.5	-13.0833	-1.33333	-0.791664	-0.333332	-0.249999	0.0416665	-0.083333
18900.5	-10.3333	-1.20833	-0.749997	-0.333332	-0.125	0.083333	0.083333
19000.5	-9.0833	-1.20833	-0.666664	-0.291666	-0.208332	-0.374999	-0.208332
19100.5	-9.83329	-1.45833	-0.83333	-0.374999	-0.333332	0.0416665	0.0416665
19200.5	-8.9583	-1.49999	-0.874997	-0.333332	-0.208332	-0.166666	-0.291666
19300.5	-8.41663	-1.58333	-0.916663	-0.416665	-0.416665	-0.249999	-2.25e-17
19400.5	-6.12498	-1.41666	-0.791664	-0.333332	2.25e-17	0.0416665	0.125
19500.5	-5.24998	-1.29166	-0.749997	-0.333332	-0.208332	0.125	-0.166666
19600.5	-6.79164	-1.49999	-0.83333	-0.374999	-0.333332	-0.333332	-0.166666
19700.5	-6.49997	-1.49999	-0.874997	-0.374999	-0.249999	-0.083333	-0.125
19800.5	-6.41664	-1.41666	-0.83333	-0.374999	-0.249999	-0.125	-0.125
19900.5	-4.70831	-1.25	-0.70833	-0.333332	-0.166666	-0.249999	-0.0416665
20000.5	-4.08332	-1.125	-0.666664	-0.291666	-0.291666	0.166666	-0.0416665
20100.5	-5.87498	-1.20833	-0.749997	-0.333332	-0.208332	-0.083333	0.125
20200.5	-5.83331	-1.20833	-0.70833	-0.333332	-0.291666	-0.291666	-0.166666
20300.5	-5.83331	-1.16666	-0.70833	-0.333332	-0.166666	-0.125	-0.249999
20400.5	-4.12498	-0.958329	-0.624998	-0.291666	-0.125	-0.125	0.208332
20500.5	-3.74999	-0.83333	-0.499998	-0.249999	-0.291666	-0.208332	-0.083333
20600.5	-5.41665	-0.999996	-0.624998	-0.291666	-0.249999	0.166666	-0.291666
20700.5	-5.33331	-0.999996	-0.583331	-0.291666	-0.166666	-0.249999	0.208332
20800.5	-5.29165	-0.916663	-0.624998	-0.333332	-0.249999	-0.125	-0.166666
20900.5	-3.58332	-0.749997	-0.458331	-0.249999	-0.125	-0.0416665	-0.125
21000.5	-3.33332	-0.666664	-0.458331	-0.208332	-0.083333	-0.249999	0.125
21100.5	-4.91665	-0.791664	-0.499998	-0.249999	-0.291666	0.0416665	-0.249999
21200.5	-4.79165	-0.791664	-0.541665	-0.291666	-0.166666	-0.249999	-7.5e-18
21300.5	-4.83331	-0.83333	-0.499998	-0.249999	-0.208332	-2.25e-17	-0.083333
21400.5	-3.20832	-0.624998	-0.416665	-0.208332	-0.166666	-0.166666	-0.0416665
21500.5	-2.83332	-0.541665	-0.374999	-0.208332	-0.125	-2.25e-17	-0.166666
21600.5	-4.41665	-0.749997	-0.458331	-0.249999	-0.125	-0.0416665	-0.208332
21700.5	-4.37498	-0.70833	-0.458331	-0.208332	-0.166666	-0.125	-0.083333
21800.5	-4.29165	-0.749997	-0.499998	-0.249999	-0.249999	-0.249999	0.083333
21900.5	-2.70832	-0.583331	-0.333332	-0.208332	-0.249999	-2.25e-17	-0.0416665
22000.5	-2.54166	-0.499998	-0.333332	-0.166666	-0.083333	-0.0416665	-0.166666
22100.5	-3.91665	-0.624998	-0.416665	-0.249999	-0.0416665	-7.5e-18	0.249999
22200.5	-3.79165	-0.70833	-0.458331	-0.208332	-0.249999	-0.166666	-0.249999
22300.5	-3.79165	-0.666664	-0.416665	-0.249999	-0.0416665	-0.249999	2.25e-17
22400.5	-2.20832	-0.541665	-0.333332	-0.166666	-0.291666	-0.083333	-0.0416665
22500.5	-2.16666	-0.458331	-0.333332	-0.166666	-0.083333	-0.083333	0.0416665
22600.5	-3.49999	-0.624998	-0.374999	-0.208332	-0.291666	-0.125	-0.291666
22700.5	-3.45832	-0.666664	-0.416665	-0.208332	-0.083333	0.083333	-0.0416665
22800.5	-3.37499	-0.666664	-0.458331	-0.208332	-0.166666	-0.249999	-0.208332
22900.5	-3.41665	-0.624998	-0.416665	-0.249999	2.25e-17	0.083333	0.249999
23000.5	-1.87499	-0.541665	-0.333332	-0.166666	-0.125	-0.208332	-0.374999
23100.5	-1.87499	-0.458331	-0.291666	-0.166666	-0.166666	-0.125	0.166666
23200.5	-3.12499	-0.624998	-0.374999	-0.208332	-0.374999	-0.083333	-0.249999
23300.5	-2.95832	-0.583331	-0.416665	-0.208332	-2.25e-17	0.208332	0.0416665
23400.5	-3.04165	-0.666664	-0.416665	-0.208332	-0.333332	-0.374999	0.0416665
23500.5	-1.41666	-0.458331	-0.333332	-0.166666	0.0416665	0.208332	-0.291666
23600.5	-1.62499	-0.458331	-0.291666	-0.166666	2.25e-17	-0.208332	-0.083333
23700.5	-2.70832	-0.541665	-0.374999	-0.208332	-0.166666	-0.125	0.166666
23800.5	-2.62499	-0.583331	-0.374999	-0.208332	-0.416665	-0.083333	-0.291666
23900.5	-2.62499	-0.583331	-0.416665	-0.208332	0.0416665	-0.0416665	0.208332
24000.5	-1.33333	-0.458331	-0.291666	-0.166666	-0.208332	-0.0416665	-0.125
24100.5	-1.33333	-0.374999	-0.291666	-0.125	-0.083333	-0.166666	7.5e-18
24200.5	-2.37499	-0.583331	-0.374999	-0.208332	-0.125	-0.083333	-0.166666
24300.5	-2.41666	-0.541665	-0.374999	-0.208332	-0.166666	-0.083333	-0.083333
24400.5	-2.41666	-0.583331	-0.374999	-0.208332	-0.083333	0.083333	0.083333
24500.5	-1.16666	-0.416665	-0.291666	-0.166666	-0.083333	-0.083333	-0.166666
24600.5	-1.08333	-0.374999	-0.249999	-0.125	-0.291666	-0.249999	-0.0416665
24700.5	-2.33332	-0.499998	-0.374999	-0.208332	-0.125	-0.083333	-0.083333
24800.5	-2.16666	-0.541665	-0.374999	-0.208332	-0.083333	-0.083333	0.0416665
24900.5	-2.20832	-0.541665	-0.374999	-0.166666	-0.0416665	-0.083333	-0.208332
25000.5	-1.08333	-0.458331	-0.291666	-0.166666	-0.291666	-0.083333	0.083333
25100.5	-1.04166	-0.333332	-0.208332	-0.166666	-0.249999	0.083333	-0.125
25200.5	-2.12499	-0.499998	-0.333332	-0.166666	-0.125	-0.416665	-0.125
25300.5	-2.04166	-0.541665	-0.374999	-0.208332	-0.0416665	0.083333	-0.083333
25400.5	-2.08332	-0.541665	-0.374999	-0.208332	-0.125	-0.083333	-0.0416665
25500.5	-0.874997	-0.416665	-0.291666	-0.166666	-0.166666	-0.083333	-7.5e-18
25600.5	-0.999996	-0.333332	-0.249999	-0.125	-0.083333	-0.166666	-0.125
25700.5	-2.04166	-0.499998	-0.333332	-0.208332	-0.166666	0.0416665	-2.25e-17
25800.5	-1.83333	-0.499998	-0.333332	-0.166666	-0.083333	-0.083333	-0.0416665
25900.5	-1.91666	-0.541665	-0.374999	-0.208332	-0.208332	-0.125	-0.291666
26000.5	-0.83333	-0.416665	-0.291666	-0.166666	-7.5e-18	-0.083333	0.083333
26100.5	-0.916663	-0.333332	-0.208332	-0.125	-0.083333	0.125	-0.166666
26200.5	-1.79166	-0.499998	-0.333332	-0.208332	-0.291666	-0.291666	-0.0416665
26300.5	-1.74999	-0.499998	-0.374999	-0.166666	-0.125	-0.0416665	0.166666
26400.5	-1.74999	-0.499998	-0.333332	-0.208332	-0.125	-0.291666	-0.208332
26500.5	-0.666664	-0.416665	-0.291666	-0.166666	-0.125	0.166666	0.0416665
26600.5	-0.83333	-0.333332	-0.208332	-0.125	-0.0416665	-0.125	-0.083333
26700.5	-1.70833	-0.458331	-0.333332	-0.208332	-0.208332	-0.249999	2.25e-17
26800.5	-1.49999	-0.499998	-0.333332	-0.166666	-0.208332	0.249999	0.0416665
26900.5	-1.62499	-0.499998	-0.374999	-0.208332	-0.291666	-0.333332	-0.291666
27000.5	-0.666664	-0.374999	-0.249999	-0.166666	-2.25e-17	0.166666	0.083333
27100.5	-0.70833	-0.333332	-0.249999	-0.125	-0.0416665	-0.291666	-0.083333
27200.5	-1.58333	-0.458331	-0.333332	-0.208332	-0.0416665	2.25e-17	-0.125
27300.5	-1.49999	-0.499998	-0.333332	-0.166666	-0.249999	-0.125	-0.208332
27400.5	-1.49999	-0.458331	-0.333332	-0.208332	-0.208332	-0.291666	-2.25e-17
27500.5	-0.666664	-0.374999	-0.249999	-0.166666	0.0416665	0.083333	-2.25e-17
27600.5	-0.624998	-0.333332	-0.249999	-0.125	-0.291666	-0.208332	-0.166666
27700.5	-1.54166	-0.416665	-0.291666	-0.208332	-0.083333	0.083333	0.083333
27800.5	-1.37499	-0.499998	-0.333332	-0.166666	-0.208332	-0.249999	-0.083333
27900.5	-1.41666	-0.458331	-0.333332	-0.208332	-0.083333	-0.125	-2.25e-17
28000.5	-0.666664	-0.374999	-0.291666	-0.166666	-0.291666	0.249999	-0.166666
28100.5	-0.624998	-0.333332	-0.208332	-0.125	0.0416665	-0.208332	0.083333
28200.5	-1.41666	-0.416665	-0.333332	-0.208332	-0.291666	-0.249999	-0.083333
28300.5	-1.33333	-0.458331	-0.291666	-0.166666	-2.25e-17	0.083333	-0.166666
28400.5	-1.37499	-0.458331	-0.374999	-0.208332	-0.208332	-0.249999	-0.166666
28500.5	-0.624998	-0.374999	-0.249999	-0.166666	-0.125	-0.083333	-2.25e-17
28600.5	-0.541665	-0.291666	-0.208332	-0.125	-0.208332	0.125	-2.25e-17
28700.5	-1.37499	-0.416665	-0.333332	-0.208332	0.083333	0.0416665	0.083333
28800.5	-1.29166	-0.458331	-0.291666	-0.166666	-0.249999	-0.416665	-0.125
28900.5	-1.33333	-0.458331	-0.374999	-0.208332	-0.166666	0.125	-0.083333
29000.5	-0.583331	-0.374999	-0.249999	-0.166666	-0.125	-0.125	-0.125
29100.5	-0.541665	-0.291666	-0.249999	-0.166666	2.25e-17	-0.249999	-0.083333
29200.5	-1.33333	-0.416665	-0.291666	-0.166666	-0.166666	0.0416665	-0.125
29300.5	-1.25	-0.416665	-0.291666	-0.208332	-0.083333	-0.0416665	0.083333
29400.5	-1.25	-0.458331	-0.333332	-0.166666	-0.208332	-0.125	-0.0416665
29500.5	-0.624998	-0.333332	-0.249999	-0.166666	-0.166666	0.083333	0.0416665
29600.5	-0.541665	-0.333332	-0.249999	-0.166666	2.25e-17	-0.208332	-0.083333
29700.5	-1.25	-0.374999	-0.291666	-0.166666	-0.166666	-0.249999	-0.083333
29800.5	-1.20833	-0.458331	-0.333332	-0.208332	-0.333332	0.083333	-0.166666
29900.5	-1.20833	-0.458331	-0.291666	-0.208332	-0.083333	0.0416665	-0.125
30000.5	-0.624998	-0.333332	-0.291666	-0.166666	2.25e-17	-0.0416665	-0.0416665
30100.5	-0.499998	-0.249999	-0.208332	-0.125	-0.125	-0.458331	-0.166666
30200.5	-1.20833	-0.458331	-0.291666	-0.166666	-0.208332	-0.083333	0.083333
30300.5	-1.16666	-0.416665	-0.333332	-0.208332	-0.125	0.083333	0.0416665
30400.5	-1.16666	-0.416665	-0.333332	-0.208332	-0.291666	-0.0416665	-0.208332
30500.5	-0.583331	-0.333332	-0.249999	-0.166666	-0.083333	0.0416665	0.0416665
30600.5	-0.499998	-0.333332	-0.208332	-0.125	-0.208332	-0.083333	0.0416665
30700.5	-1.16666	-0.374999	-0.291666	-0.208332	0.083333	-0.249999	-0.416665
30800.5	0.83333	-0.083333	-0.083333	-0.0416665	-0.249999	-0.0416665	0.125
30900.5	2.29166	0.291666	0.166666	0.083333	0.166666	-0.125	0.0416665
31000.5	2.70832	0.458331	0.291666	0.125	0.0416665	0.249999	0.083333
31100.5	3.16665	0.624998	0.458331	0.208332	0.208332	0.0416665	0.125
31200.5	3.70832	0.749997	0.458331	0.249999	0.291666	0.249999	-0.249999
31300.5	4.08332	0.874997	0.583331	0.291666	0.0416665	-0.0416665	0.083333
31400.5	4.20832	0.958329	0.624998	0.333332	0.249999	-0.0416665	0.416665
31500.5	4.33332	1.04166	0.70833	0.374999	0.208332	0.333332	-0.125
31600.5	4.37498	1.125	0.749997	0.416665	0.333332	0.166666	0.166666
31700.5	5.20831	1.29166	0.874997	0.499998	0.208332	0.208332	0.125
31800.5	4.41665	1.29166	0.916663	0.458331	0.499998	0.166666	0.166666
31900.5	4.16665	1.25	0.874997	0.499998	0.374999	0.208332	-2.25e-17
32000.5	4.20832	1.33333	0.916663	0.541665	0.249999	0.0416665	0.458331
32100.5	3.95832	1.33333	0.916663	0.499998	0.70833	0.333332	-7.5e-18
32200.5	3.99998	1.37499	0.958329	0.541665	0.249999	0.416665	0.166666
32300.5	4.04165	1.33333	0.958329	0.541665	0.249999	0.291666	0.166666
32400.5	4.95831	1.49999	1.08333	0.624998	0.624998	0.208332	0.083333
32500.5	3.95832	1.41666	0.999996	0.541665	0.458331	-0.083333	0.208332
32600.5	4.12498	1.37499	0.999996	0.791664	0.291666	0.416665	0.249999
32700.5	3.95832	1.37499	0.999996	0.624998	0.458331	0.333332	0.249999
32800.5	4.08332	1.37499	0.999996	0.583331	0.749997	0.208332	0.083333
32900.5	4.04165	1.37499	0.999996	0.583331	0.291666	0.416665	0.291666
33000.5	4.08332	1.33333	0.999996	0.583331	0.458331	0.125	0.166666
33100.5	3.99998	1.37499	0.999996	0.458331	0.374999	0.166666	0.125
33200.5	4.24998	1.33333	0.958329	0.749997	0.70833	0.374999	0.208332
33300.5	5.41665	1.49999	1.125	0.583331	0.374999	0.291666	0.125
33400.5	4.16665	1.41666	1.04166	0.583331	0.333332	0.208332	0.374999
33500.5	4.37498	1.33333	0.999996	0.749997	0.624998	0.249999	0.125
33600.5	4.29165	1.41666	0.999996	0.583331	0.458331	0.416665	0.166666
33700.5	4.33332	1.33333	0.958329	0.624998	0.624998	0.249999	0.208332
33800.5	4.41665	1.37499	1.04166	0.583331	0.499998	0.458331	0.166666
33900.5	4.49998	1.33333	0.958329	0.624998	0.166666	0.166666	-2.25e-17
34000.5	5.87498	1.54166	1.125	0.624998	0.666664	0.125	0.458331
34100.5	4.54165	1.41666	1.04166	0.666664	0.333332	0.499998	0.208332
34200.5	4.70831	1.37499	0.999996	0.583331	0.791664	0.083333	0.166666
34300.5	4.54165	1.37499	1.04166	0.624998	0.166666	0.541665	0.166666
34400.5	4.83331	1.37499	0.999996	0.624998	0.624998	0.333332	0.208332
34500.5	4.66665	1.37499	0.999996	0.624998	0.666664	-2.25e-17	0.208332
34600.5	4.87498	1.37499	0.999996	0.624998	0.374999	0.416665	0.249999
34700.5	4.91665	1.41666	1.04166	0.624998	0.541665	0.291666	0.166666
34800.5	4.83331	1.37499	0.958329	0.624998	0.208332	0.291666	0.333332
34900.5	6.66664	1.54166	1.125	0.624998	0.666664	0.125	0.0416665
35000.5	4.99998	1.41666	1.04166	0.624998	0.333332	0.291666	0.208332
35100.5	5.08331	1.41666	1.04166	0.624998	0.70833	0.499998	0.083333
35200.5	5.16665	1.41666	1.04166	0.666664	0.416665	0.249999	0.374999
35300.5	5.24998	1.41666	0.999996	0.583331	0.624998	0.333332	0.208332
35400.5	5.20831	1.41666	1.04166	0.624998	0.416665	0.208332	0.166666
35500.5	5.37498	1.41666	1.04166	0.666664	0.291666	0.291666	0.374999
35600.5	7.16664	1.58333	1.125	0.666664	0.499998	0.208332	0.125
35700.5	5.37498	1.45833	1.04166	0.624998	0.583331	0.458331	0.166666
35800.5	5.54164	1.45833	1.04166	0.624998	0.416665	0.166666	0.166666
35900.5	5.45831	1.45833	1.08333	0.624998	0.70833	0.499998	0.249999
36000.5	5.62498	1.45833	1.04166	0.666664	0.374999	0.166666	0.333332
36100.5	5.62498	1.45833	1.04166	0.624998	0.499998	0.166666	0.166666
36200.5	5.62498	1.45833	1.04166	0.624998	0.458331	0.458331	0.083333
36300.5	5.74998	1.45833	1.04166	0.624998	0.666664	0.083333	0.208332
36400.5	5.79164	1.45833	1.04166	0.624998	0.458331	0.624998	0.249999
36500.5	7.9583	1.62499	1.16666	0.666664	0.416665	0.0416665	0.291666
36600.5	5.95831	1.54166	1.08333	0.666664	0.458331	0.249999	0.208332
36700.5	5.99998	1.45833	1.08333	0.624998	0.583331	0.458331	0.208332
36800.5	6.04164	1.54166	1.08333	0.666664	0.458331	0.125	0.166666
36900.5	6.04164	1.45833	1.04166	0.624998	0.499998	0.333332	0.291666
37000.5	6.08331	1.54166	1.08333	0.624998	0.499998	0.416665	0.083333
37100.5	6.24998	1.49999	1.04166	0.624998	0.458331	0.333332	0.249999
37200.5	6.20831	1.49999	1.08333	0.666664	0.458331	0.291666	0.083333
37300.5	6.33331	1.49999	1.08333	0.624998	0.541665	0.291666	0.166666
37400.5	8.74997	1.70833	1.20833	0.666664	0.541665	0.374999	0.416665
37500.5	6.37497	1.58333	1.08333	0.70833	0.541665	0.208332	0.208332
37600.5	6.66664	1.54166	1.125	0.624998	0.416665	0.291666	-2.25e-17
37700.5	6.37497	1.58333	1.08333	0.666664	0.666664	0.458331	0.458331
37800.5	6.79164	1.49999	1.08333	0.624998	0.291666	0.333332	0.249999
37900.5	6.49997	1.58333	1.125	0.666664	0.583331	-2.25e-17	0.083333
38000.5	6.87497	1.54166	1.08333	0.624998	0.499998	0.416665	0.291666
38100.5	9.37496	1.74999	1.20833	0.70833	0.583331	0.333332	0.125
38200.5	6.87497	1.62499	1.16666	0.666664	0.458331	0.333332	0.208332
38300.5	7.04164	1.62499	1.125	0.666664	0.541665	0.249999	0.291666
38400.5	6.99997	1.58333	1.125	0.666664	0.499998	0.166666	0.291666
38500.5	7.0833	1.58333	1.125	0.666664	0.458331	0.499998	0.083333
38600.5	7.2083	1.62499	1.125	0.666664	0.499998	0.374999	0.333332
38700.5	7.12497	1.58333	1.125	0.666664	0.541665	0.166666	0.083333
38800.5	7.37497	1.62499	1.125	0.624998	0.666664	0.208332	0.291666
38900.5	7.29164	1.58333	1.125	0.666664	0.374999	0.541665	0.125
39000.5	10.375	1.87499	1.25	0.70833	0.541665	-2.25e-17	0.374999
39100.5	7.87497	1.66666	1.16666	0.666664	0.666664	0.291666	0.166666
39200.5	7.4583	1.62499	1.16666	0.666664	0.374999	0.499998	0.166666
39300.5	7.9583	1.70833	1.16666	0.70833	0.583331	0.458331	0.0416665
39400.5	7.4583	1.62499	1.125	0.666664	0.499998	0.166666	0.499998
39500.5	8.0833	1.66666	1.16666	0.666664	0.458331	0.083333	0.083333
39600.5	7.62497	1.66666	1.16666	0.666664	0.541665	0.624998	0.291666
39700.5	11.0833	1.87499	1.25	0.70833	0.583331	0.166666	0.0416665
39800.5	8.29163	1.70833	1.20833	0.70833	0.583331	0.208332	0.458331
39900.5	7.87497	1.70833	1.20833	0.666664	0.416665	0.249999	0.249999
40000.5	8.4583	1.70833	1.16666	0.70833	0.583331	0.624998	-0.083333
40100.5	7.99997	1.70833	1.16666	0.666664	0.458331	0.125	0.374999
40200.5	8.5833	1.70833	1.20833	0.70833	0.541665	0.333332	0.166666
40300.5	8.16663	1.70833	1.16666	0.666664	0.499998	0.166666	0.374999
40400.5	8.7083	1.74999	1.20833	0.666664	0.541665	0.291666	0.125
40500.5	8.29163	1.66666	1.16666	0.70833	0.499998	0.291666	0.166666
40600.5	-1.08333	1.08333	0.83333	0.499998	0.416665	0.416665	0.208332
40700.5	-15.4999	-0.0416665	0.166666	0.208332	0.166666	-2.25e-17	0.249999
40800.5	-15.7499	-0.374999	-0.0416665	0.125	0.083333	0.083333	-0.249999
40900.5	-16.0416	-0.583331	-0.249999	-0.0416665	0.083333	0.208332	0.249999
41000.5	-16.2083	-0.791664	-0.374999	-0.083333	0.083333	-2.25e-17	-7.5e-18
41100.5	-16.5416	-0.999996	-0.458331	-0.166666	-0.166666	-2.25e-17	0.0416665
41200.5	-16.8333	-1.16666	-0.624998	-0.208332	-0.208332	-0.0416665	-0.166666
41300.5	-17.1666	-1.25	-0.666664	-0.249999	-0.083333	-0.0416665	-0.083333
41400.5	-17.2916	-1.45833	-0.83333	-0.333332	-0.208332	-0.083333	-0.083333
41500.5	-17.7916	-1.54166	-0.874997	-0.374999	-0.291666	-0.291666	-0.083333
41600.5	-21.8332	-1.83333	-1.08333	-0.499998	-0.291666	0.0416665	-0.0416665
41700.5	-22.9999	-2.08332	-1.20833	-0.541665	-0.291666	-0.208332	-0.166666
41800.5	-22.6666	-1.99999	-1.20833	-0.541665	-0.374999	-0.0416665	0.083333
41900.5	-24.9582	-2.12499	-1.25	-0.583331	-0.499998	-0.374999	-0.291666
42000.5	-24.0416	-2.24999	-1.33333	-0.624998	-0.416665	-0.291666	-0.166666
42100.5	-19.5833	-2.37499	-1.41666	-0.666664	-0.583331	-0.083333	-0.0416665
42200.5	-11.8333	-2.49999	-1.45833	-0.666664	-0.333332	-0.166666	-0.249999
42300.5	-7.41664	-2.66666	-1.58333	-0.70833	-0.416665	-0.291666	0.0416665
42400.5	-6.58331	-2.74999	-1.58333	-0.749997	-0.749997	-0.125	-0.125
42500.5	-6.58331	-2.83332	-1.66666	-0.749997	-0.499998	-0.583331	-0.249999
42600.5	-6.62497	-2.83332	-1.70833	-0.791664	-0.541665	-0.125	-0.291666
42700.5	-6.66664	-2.74999	-1.66666	-0.791664	-0.374999	-0.416665	-0.0416665
42800.5	-6.33331	-2.62499	-1.70833	-0.83333	-0.666664	-0.0416665	-0.083333
42900.5	-6.29164	-2.49999	-1.62499	-0.791664	-0.666664	-0.416665	-0.291666
43000.5	-5.83331	-2.33332	-1.58333	-0.749997	-0.333332	-0.083333	-0.208332
43100.5	-5.70831	-2.20832	-1.49999	-0.791664	-0.541665	-0.291666	-0.166666
43200.5	-5.41665	-2.08332	-1.49999	-0.791664	-0.83333	-0.249999	-0.208332
43300.5	-5.08331	-1.99999	-1.41666	-0.791664	-0.374999	-0.499998	-0.333332
43400.5	-5.04165	-1.83333	-1.33333	-0.749997	-0.458331	-0.458331	0.125
43500.5	-4.79165	-1.79166	-1.29166	-0.749997	-0.83333	0.0416665	-0.416665
43600.5	-6.54164	-1.87499	-1.37499	-0.791664	-0.541665	-0.458331	-0.125
43700.5	-5.24998	-1.87499	-1.37499	-0.83333	-0.541665	-0.208332	-0.291666
43800.5	-4.08332	-1.66666	-1.20833	-0.749997	-0.374999	-0.499998	-0.291666
43900.5	-4.24998	-1.62499	-1.20833	-0.666664	-0.749997	-0.083333	-0.083333
44000.5	-3.95832	-1.54166	-1.16666	-0.749997	-0.374999	-0.291666	-0.208332
44100.5	-3.95832	-1.54166	-1.16666	-0.70833	-0.583331	-0.541665	-0.208332
44200.5	-3.70832	-1.45833	-1.08333	-0.624998	-0.416665	-0.416665	-0.249999
44300.5	-3.66665	-1.41666	-1.08333	-0.70833	-0.541665	-0.125	-0.291666
44400.5	-3.54165	-1.41666	-1.04166	-0.624998	-0.541665	-0.125	-0.083333
44500.5	-3.37499	-1.37499	-0.999996	-0.666664	-0.583331	-0.458331	-0.208332
44600.5	-3.33332	-1.33333	-0.999996	-0.624998	-0.374999	-0.291666	-0.125
44700.5	-3.16665	-1.29166	-0.999996	-0.624998	-0.624998	-0.125	-0.083333
44800.5	-3.12499	-1.33333	-0.958329	-0.583331	-0.499998	-0.583331	-0.374999
44900.5	-3.08332	-1.25	-0.958329	-0.624998	-0.458331	-0.125	-0.333332
45000.5	-2.95832	-1.25	-0.916663	-0.583331	-0.374999	-0.125	-0.083333
45100.5	-2.95832	-1.25	-0.958329	-0.583331	-0.541665	-0.291666	-0.166666
45200.5	-2.87499	-1.25	-0.916663	-0.583331	-0.458331	-0.374999	-0.083333
45300.5	-2.83332	-1.20833	-0.916663	-0.624998	-0.333332	-0.125	-0.166666
45400.5	-2.79166	-1.20833	-0.874997	-0.541665	-0.583331	-0.458331	-0.291666
45500.5	-2.70832	-1.20833	-0.916663	-0.541665	-0.458331	-0.291666	-0.291666
45600.5	-2.70832	-1.20833	-0.916663	-0.583331	-0.333332	-0.458331	-0.333332
45700.5	-3.45832	-1.29166	-0.958329	-0.583331	-0.458331	0.083333	-7.5e-18
45800.5	-3.24999	-1.37499	-0.999996	-0.624998	-0.70833	-0.458331	-0.208332
45900.5	-2.62499	-1.25	-0.958329	-0.583331	-0.374999	-0.125	-0.374999
46000.5	-2.70832	-1.20833	-0.958329	-0.583331	-0.541665	-0.583331	0.0416665
46100.5	-2.62499	-1.25	-0.874997	-0.583331	-0.291666	-0.125	-0.166666
46200.5	-2.54166	-1.16666	-0.958329	-0.541665	-0.541665	-0.458331	-0.249999
46300.5	-2.45832	-1.16666	-0.874997	-0.583331	-0.416665	-0.249999	-0.083333
46400.5	-2.45832	-1.16666	-0.874997	-0.541665	-0.374999	-0.291666	-0.291666
46500.5	-2.37499	-1.16666	-0.916663	-0.541665	-0.541665	-0.208332	-0.458331
46600.5	-2.33332	-1.125	-0.874997	-0.583331	-0.374999	-0.166666	-0.0416665
46700.5	-2.33332	-1.16666	-0.83333	-0.541665	-0.416665	-0.249999	-0.083333
46800.5	-2.33332	-1.08333	-0.874997	-0.541665	-0.416665	-0.291666	-0.458331
46900.5	-2.29166	-1.125	-0.83333	-0.541665	-0.458331	-0.083333	-0.166666
47000.5	-2.29166	-1.08333	-0.874997	-0.541665	-0.416665	-0.624998	-0.0416665
47100.5	-2.29166	-1.125	-0.83333	-0.541665	-0.541665	-0.0416665	-0.333332
47200.5	-2.24999	-1.08333	-0.874997	-0.499998	-0.458331	-0.291666	0.166666
47300.5	-2.29166	-1.08333	-0.83333	-0.541665	-0.291666	-0.249999	-0.374999
47400.5	-2.20832	-1.08333	-0.83333	-0.541665	-0.374999	-0.249999	-0.083333
47500.5	-2.24999	-1.04166	-0.791664	-0.499998	-0.416665	-0.291666	-0.333332
47600.5	-2.20832	-1.08333	-0.83333	-0.541665	-0.333332	-0.249999	-0.125
47700.5	-2.66666	-1.16666	-0.874997	-0.583331	-0.583331	-0.249999	-0.0416665
47800.5	-2.62499	-1.20833	-0.958329	-0.583331	-0.374999	-0.499998	-0.499998
47900.5	-2.29166	-1.16666	-0.83333	-0.541665	-0.416665	-0.083333	-0.083333
48000.5	-2.33332	-1.08333	-0.916663	-0.541665	-0.541665	-0.208332	-0.125
48100.5	-2.24999	-1.125	-0.874997	-0.541665	-0.416665	-0.166666	-0.0416665
48200.5	-2.29166	-1.08333	-0.874997	-0.541665	-0.458331	-0.416665	-0.416665
48300.5	-2.20832	-1.08333	-0.83333	-0.541665	-0.374999	-0.458331	-0.208332
48400.5	-2.16666	-1.04166	-0.83333	-0.541665	-0.458331	-0.0416665	-0.208332
48500.5	-2.16666	-1.08333	-0.83333	-0.541665	-0.333332	-0.458331	-0.166666
48600.5	-2.16666	-1.04166	-0.749997	-0.541665	-0.666664	-0.291666	-0.208332
48700.5	-2.12499	-1.04166	-0.874997	-0.499998	-0.166666	-0.0416665	0.0416665
48800.5	-2.08332	-1.04166	-0.749997	-0.541665	-0.541665	-0.416665	-0.374999
48900.5	-2.12499	-0.999996	-0.83333	-0.499998	-0.416665	-0.125	-0.208332
49000.5	-2.08332	-1.04166	-0.791664	-0.541665	-0.416665	-0.083333	-0.166666
49100.5	-2.12499	-0.999996	-0.791664	-0.499998	-0.541665	-0.333332	2.25e-17
49200.5	-2.08332	-0.999996	-0.791664	-0.499998	-0.166666	-0.208332	-0.416665
49300.5	-2.08332	-1.04166	-0.791664	-0.541665	-0.541665	-0.333332	-0.0416665
49400.5	-2.08332	-0.958329	-0.791664	-0.499998	-0.541665	-0.499998	-0.416665
49500.5	-2.08332	-0.999996	-0.791664	-0.541665	-0.125	0.083333	-0.0416665
49600.5	-2.08332	-1.04166	-0.791664	-0.499998	-0.583331	-0.624998	-0.249999
49700.5	-2.04166	-0.958329	-0.749997	-0.541665	-0.541665	-0.083333	-0.291666
49800.5	-2.37499	-1.08333	-0.83333	-0.499998	-0.166666	-0.083333	-0.0416665
49900.5	-2.41666	-1.16666	-0.874997	-0.583331	-0.583331	-0.458331	-0.166666
50000.5	-2.16666	-0.999996	-0.83333	-0.583331	-0.583331	-0.249999	-0.249999
50100.5	-2.16666	-1.04166	-0.791664	-0.499998	-0.166666	-0.125	-0.333332
50200.5	-2.12499	-1.08333	-0.83333	-0.541665	-0.541665	-0.416665	0.0416665
50300.5	-2.16666	-0.999996	-0.791664	-0.541665	-0.541665	-0.083333	-0.208332
50400.5	-2.08332	-1.04166	-0.791664	-0.541665	-0.166666	-0.583331	-0.333332
50500.5	-2.08332	-0.999996	-0.791664	-0.499998	-0.583331	-0.125	-0.125
50600.5	-2.08332	-0.999996	-0.791664	-0.541665	-0.541665	-0.458331	-0.125
50700.5	-2.04166	-0.999996	-0.791664	-0.499998	-0.166666	-0.208332	-0.416665
50800.5	-2.04166	-0.999996	-0.791664	-0.499998	-0.541665	-0.125	0.0416665
50900.5	-1.54166	-0.83333	-0.666664	-0.458331	-0.458331	-0.416665	-0.249999
51000.5	-1.125	-0.624998	-0.499998	-0.374999	-0.291666	0.166666	7.5e-18
51100.5	-0.999996	-0.583331	-0.499998	-0.333332	-0.0416665	-0.166666	-0.208332
51200.5	-0.541665	-0.416665	-0.333332	-0.249999	-0.374999	-0.291666	-0.333332
51300.5	-0.583331	-0.374999	-0.333332	-0.249999	-0.333332	-0.166666	0.083333
51400.5	-0.499998	-0.333332	-0.291666	-0.249999	0.0416665	-0.125	-0.249999
51500.5	-0.0416665	-0.166666	-0.208332	-0.291666	-0.249999	-0.125	0.125
51600.5	0.0416665	-0.083333	-0.125	-0.125	-0.249999	-0.249999	-0.125
51700.5	-0.125	-0.125	-0.125	-0.125	0.125	-0.083333	-0.249999
51800.5	-0.083333	-0.083333	-0.125	-0.125	-0.208332	0.0416665	0.083333
51900.5	0.249999	-0.0416665	-0.0416665	0.083333	-0.208332	-0.166666	-0.083333
52000.5	-7.5e-18	-0.0416665	-0.0416665	-0.083333	0.208332	-0.125	-7.5e-18
52100.5	-0.0416665	-0.0416665	-0.083333	-0.083333	-0.249999	0.125	0.0416665
52200.5	0.249999	0.083333	-2.25e-17	-0.166666	-0.166666	-7.5e-18	-0.291666
52300.5	-7.5e-18	-7.5e-18	-2.25e-17	0.083333	0.249999	0.125	0.166666
52400.5	-0.083333	-0.0416665	-0.0416665	-0.125	-0.208332	-0.208332	-0.083333
52500.5	0.208332	0.083333	0.0416665	0.125	-0.125	-0.083333	0.125
52600.5	0.166666	0.125	0.0416665	-0.083333	0.208332	-0.0416665	-0.249999
52700.5	-0.083333	0.0416665	-2.25e-17	-7.5e-18	-0.125	-2.25e-17	0.166666
52800.5	-0.083333	-0.0416665	-2.25e-17	-0.0416665	-0.166666	0.083333	-0.125
52900.5	0.083333	0.083333	-2.25e-17	0.0416665	0.249999	-0.125	-7.5e-18
53000.5	-0.208332	-7.5e-18	0.0416665	-0.249999	-0.166666	-7.5e-18	-7.5e-18
53100.5	-0.249999	-0.0416665	-0.0416665	0.166666	-0.125	-7.5e-18	-0.166666
53200.5	-2.25e-17	0.0416665	0.0416665	-0.0416665	0.291666	-0.208332	0.083333
53300.5	-0.249999	-0.0416665	-0.0416665	0.0416665	-0.208332	0.249999	-0.0416665
53400.5	-0.333332	-0.0416665	-0.0416665	2.25e-17	-0.125	-0.125	-2.25e-17
53500.5	-0.083333	-7.5e-18	0.0416665	2.25e-17	0.291666	-0.166666	0.0416665
53600.5	-0.083333	0.0416665	0.0416665	0.0416665	-0.166666	0.291666	-0.0416665
53700.5	-0.374999	-7.5e-18	-0.0416665	-0.083333	-0.125	-0.083333	0.166666
53800.5	-0.374999	-0.083333	-0.0416665	-7.5e-18	0.249999	-0.0416665	-0.166666
53900.5	-0.166666	-7.5e-18	-2.25e-17	-7.5e-18	-0.166666	-0.208332	0.125
54000.5	-0.416665	-0.083333	-0.0416665	-0.125	-0.125	-2.25e-17	-0.166666
54100.5	-0.416665	-0.083333	-0.083333	0.0416665	0.208332	0.333332	-2.25e-17
54200.5	-0.249999	-0.0416665	-2.25e-17	0.0416665	-0.125	-0.166666	-0.125
54300.5	-0.458331	-0.083333	-0.0416665	-0.0416665	-0.125	0.083333	0.208332
54400.5	-0.499998	-0.125	-0.125	-0.0416665	0.208332	-0.125	-0.125
54500.5	-0.249999	-0.083333	-2.25e-17	-0.166666	-0.166666	0.125	-2.25e-17
54600.5	-0.249999	-7.5e-18	-0.0416665	0.125	-0.125	-0.125	0.125
54700.5	-0.499998	-0.125	-0.0416665	-0.125	0.249999	-0.208332	-0.083333
54800.5	-0.499998	-0.125	-0.083333	0.0416665	-0.166666	0.333332	0.0416665
54900.5	-0.291666	-0.083333	-0.0416665	0.0416665	-0.125	-0.208332	-0.0416665
55000.5	-0.541665	-0.083333	-0.083333	-0.125	0.249999	0.0416665	-0.083333
55100.5	-0.541665	-0.166666	-0.083333	-0.208332	-0.208332	-0.208332	-0.125
55200.5	-0.291666	-0.0416665	-0.0416665	0.0416665	-0.125	0.125	-2.25e-17
55300.5	-0.541665	-0.166666	-0.125	-2.25e-17	0.249999	-7.5e-18	0.125
55400.5	-0.583331	-0.166666	-0.083333	0.125	-0.208332	0.125	-0.083333
55500.5	-0.291666	-0.083333	-0.083333	-0.083333	-0.125	-0.166666	0.0416665
55600.5	-0.291666	-0.083333	-0.0416665	-0.083333	0.249999	0.0416665	-2.25e-17
55700.5	-0.541665	-0.125	-0.083333	-2.25e-17	-0.166666	0.083333	-2.25e-17
55800.5	-0.541665	-0.166666	-0.083333	0.0416665	-0.166666	-0.083333	-2.25e-17
55900.5	-0.291666	-0.083333	-0.083333	-0.125	0.291666	-0.208332	-0.0416665
56000.5	-0.499998	-0.166666	-0.083333	-0.166666	-0.208332	0.166666	-2.25e-17
56100.5	-0.583331	-0.125	-0.125	0.125	-2.25e-17	0.083333	-0.166666
56200.5	-0.291666	-0.125	-0.0416665	-0.083333	-0.208332	-0.125	0.249999
56300.5	-0.499998	-0.125	-0.125	-0.0416665	0.249999	-0.208332	-0.083333
56400.5	-0.541665	-0.208332	-0.125	-0.0416665	-0.208332	0.166666	0.125
56500.5	-0.291666	-0.125	-0.0416665	-0.166666	-0.125	-0.208332	-0.208332
56600.5	-0.249999	-0.0416665	-0.0416665	0.125	0.249999	0.166666	-2.25e-17
56700.5	-0.458331	-0.166666	-0.125	-0.083333	-0.166666	-0.208332	0.0416665
56800.5	-0.499998	-0.166666	-0.125	-0.125	-0.166666	0.249999	0.0416665
56900.5	-0.249999	-0.083333	-0.0416665	-0.125	0.208332	-0.125	-2.25e-17
57000.5	-0.458331	-0.125	-0.083333	0.083333	-0.166666	0.0416665	0.0416665
57100.5	-0.499998	-0.208332	-0.166666	-0.166666	-0.166666	-0.0416665	-0.166666
57200.5	-0.208332	-0.083333	-0.0416665	-0.125	0.249999	0.125	-0.125
57300.5	-0.499998	-0.166666	-0.083333	0.0416665	-0.166666	-0.208332	-2.25e-17
57400.5	-0.458331	-0.166666	-0.125	0.0416665	-0.208332	0.0416665	0.125
57500.5	-0.249999	-0.125	-0.083333	-0.0416665	0.249999	0.125	-0.125
57600.5	-0.208332	-0.0416665	-0.0416665	-0.083333	-0.166666	-0.333332	-0.083333
57700.5	-0.416665	-0.125	-0.125	-2.25e-17	-0.0416665	0.249999	-2.25e-17
57800.5	-0.416665	-0.166666	-0.083333	-0.249999	-0.166666	2.25e-17	0.125
57900.5	-0.208332	-0.125	-0.083333	-0.0416665	0.249999	-0.125	-2.25e-17
58000.5	-0.416665	-0.125	-0.083333	0.0416665	-0.166666	-0.208332	0.083333
58100.5	-0.458331	-0.166666	-0.125	0.125	-0.208332	0.166666	-0.083333
58200.5	-0.208332	-0.125	-0.083333	-0.249999	0.249999	0.0416665	-0.0416665
58300.5	-0.416665	-0.125	-0.083333	-0.0416665	-0.166666	-0.249999	-2.25e-17
58400.5	-0.458331	-0.166666	-0.125	-0.0416665	-0.166666	-0.0416665	0.083333
58500.5	-0.208332	-0.083333	-0.083333	-2.25e-17	0.208332	0.166666	-0.125
58600.5	-0.416665	-0.166666	-0.083333	0.0416665	-0.166666	0.125	0.0416665
58700.5	-0.458331	-0.166666	-0.125	-0.0416665	-0.166666	-0.208332	-0.083333
58800.5	-0.208332	-0.083333	-0.083333	-0.249999	0.249999	0.083333	-2.25e-17
58900.5	-0.166666	-0.0416665	-0.0416665	-2.25e-17	-0.166666	-0.125	0.125
59000.5	-0.416665	-0.166666	-0.083333	0.125	-0.166666	-0.166666	7.5e-18
59100.5	-0.416665	-0.166666	-0.125	-0.208332	0.208332	0.125	-0.083333
59200.5	-0.166666	-0.083333	-0.083333	0.125	-0.166666	-0.083333	-0.125
59300.5	-0.416665	-0.125	-0.0416665	-0.333332	-0.166666	0.166666	0.083333
59400.5	-0.458331	-0.166666	-0.166666	0.125	0.208332	2.25e-17	-0.0416665
59500.5	-0.166666	-0.083333	-0.0416665	-0.083333	-0.166666	-0.083333	-0.083333
59600.5	-0.416665	-0.125	-0.125	-0.083333	-0.125	-0.249999	-2.25e-17
59700.5	-0.458331	-0.208332	-0.125	-0.125	0.208332	0.291666	-2.25e-17
59800.5	-0.166666	-0.083333	-0.0416665	0.0416665	-0.208332	-0.208332	0.0416665
59900.5	-0.166666	-0.0416665	-0.0416665	-0.0416665	-0.125	-0.125	-0.0416665
60000.5	-0.416665	-0.125	-0.083333	-0.083333	0.249999	0.291666	-2.25e-17
60100.5	-0.416665	-0.166666	-0.125	0.0416665	-0.208332	-0.208332	-2.25e-17
60200.5	-0.166666	-0.0416665	-0.0416665	-0.0416665	-0.125	0.208332	-0.0416665
60300.5	-0.374999	-0.166666	-0.083333	-0.249999	0.208332	-0.166666	0.0416665
60400.5	-0.458331	-0.125	-0.125	0.125	-0.208332	-0.249999	-0.083333
60500.5	-0.166666	-0.083333	-0.083333	-0.166666	-0.125	0.083333	-2.25e-17
60600.5	-0.416665	-0.125	-0.083333	0.0416665	0.208332	0.083333	0.125
60700.5	-0.416665	-0.166666	-0.125	2.25e-17	-0.0416665	-0.083333	2.25e-17
60800.5	-0.208332	-0.083333	-0.0416665	-0.0416665	-0.166666	-2.25e-17	-0.166666
60900.5	-0.166666	-0.0416665	-0.0416665	-0.125	-0.125	-0.125	-2.25e-17
61000.5	-0.374999	-0.125	-0.083333	0.0416665	0.208332	0.291666	-2.25e-17
61100.5	-0.416665	-0.166666	-0.125	-0.166666	-0.166666	-0.0416665	-0.166666
61200.5	-0.166666	-0.0416665	-0.0416665	-2.25e-17	-0.166666	-0.291666	0.125
61300.5	-0.374999	-0.166666	-0.083333	0.0416665	0.249999	0.166666	-0.083333
61400.5	-0.416665	-0.125	-0.125	-0.166666	-0.166666	0.083333	0.0416665
61500.5	-0.166666	-0.083333	-0.0416665	-2.25e-17	-0.166666	-0.083333	0.0416665
61600.5	-0.374999	-0.125	-0.083333	-0.208332	0.208332	0.0416665	-0.208332
61700.5	-0.458331	-0.166666	-0.125	0.0416665	-0.166666	-0.208332	0.166666
61800.5	-0.166666	-0.083333	-0.083333	-2.25e-17	-0.208332	-0.083333	0.125
61900.5	-0.166666	-0.0416665	-0.0416665	-0.125	0.291666	0.249999	-0.125
62000.5	-0.333332	-0.125	-0.083333	-0.083333	-0.208332	-0.208332	-0.0416665
62100.5	-0.416665	-0.166666	-0.083333	0.083333	-0.166666	-7.5e-18	-0.0416665
62200.5	-0.166666	-0.0416665	-0.0416665	-0.0416665	0.291666	0.0416665	-2.25e-17
62300.5	-0.374999	-0.125	-0.083333	-0.208332	-0.249999	-0.166666	-2.25e-17
62400.5	-0.416665	-0.166666	-0.125	-2.25e-17	0.125	0.083333	-2.25e-17
62500.5	-0.166666	-0.0416665	-0.0416665	0.083333	-0.166666	-0.208332	-2.25e-17
62600.5	-0.374999	-0.125	-0.083333	-0.083333	-0.166666	0.333332	-7.5e-18
62700.5	-0.416665	-0.166666	-0.125	-0.0416665	0.083333	-0.333332	0.083333
62800.5	-0.166666	-0.083333	-0.083333	-0.083333	-0.0416665	0.249999	-0.125
62900.5	-0.125	-0.0416665	-0.0416665	-2.25e-17	-0.125	-0.166666	-2.25e-17
63000.5	-0.374999	-0.125	-0.0416665	0.125	0.208332	-0.125	0.083333
63100.5	-0.374999	-0.125	-0.125	-0.208332	-0.166666	-0.0416665	-0.125
63200.5	-0.166666	-0.083333	-0.0416665	-0.083333	-0.125	0.249999	-0.0416665
63300.5	-0.333332	-0.125	-0.083333	-2.25e-17	0.208332	-0.291666	0.0416665
63400.5	-0.416665	-0.166666	-0.125	-0.083333	-0.166666	0.083333	-0.208332
63500.5	-0.125	-0.0416665	-0.0416665	-2.25e-17	-0.166666	0.166666	0.125
63600.5	-0.374999	-0.125	-0.083333	0.083333	0.249999	-0.208332	-2.25e-17
63700.5	-0.416665	-0.166666	-0.083333	-0.249999	-0.208332	0.0416665	-0.166666
63800.5	-0.166666	-0.083333	-0.083333	0.083333	-0.166666	0.166666	0.125
63900.5	-0.125	-0.0416665	-0.0416665	-0.083333	0.291666	-0.291666	0.0416665
64000.5	-0.333332	-0.125	-0.083333	-0.0416665	-0.208332	0.083333	0.0416665
64100.5	-0.374999	-0.125	-0.125	-0.208332	-0.166666	-0.208332	-0.249999
64200.5	-0.166666	-0.083333	-0.0416665	-0.0416665	0.249999	-2.25e-17	0.125
64300.5	-0.333332	-0.125	-0.083333	-0.0416665	2.25e-17	0.166666	-2.25e-17
64400.5	-0.374999	-0.125	-0.083333	0.208332	-0.208332	-0.0416665	-0.166666
64500.5	-0.166666	-0.0416665	-0.0416665	-0.083333	-0.166666	-7.5e-18	0.249999
64600.5	-0.333332	-0.125	-0.125	-0.166666	0.208332	-0.083333	-0.166666
64700.5	-0.374999	-0.166666	-0.083333	-0.125	-0.166666	0.166666	-0.125
64800.5	-0.166666	-0.083333	-0.0416665	-2.25e-17	-0.166666	-0.125	0.125
64900.5	-0.125	-0.0416665	-0.0416665	0.0416665	-2.25e-17	-0.208332	-2.25e-17
65000.5	-0.291666	-0.125	-0.083333	-0.083333	-0.0416665	-2.25e-17	-2.25e-17
65100.5	-0.374999	-0.125	-0.125	-2.25e-17	0.208332	0.125	-0.166666
65200.5	-0.125	-0.083333	-0.0416665	0.0416665	2.25e-17	0.166666	0.166666
65300.5	-0.333332	-0.083333	-0.083333	-0.125	-0.166666	-0.208332	-7.5e-18
65400.5	-0.374999	-0.166666	-0.083333	-0.125	-0.166666	-0.0416665	-0.0416665
65500.5	-0.125	-0.0416665	-0.0416665	0.083333	0.208332	-0.0416665	-0.166666
65600.5	-0.333332	-0.125	-0.125	0.0416665	2.25e-17	0.166666	0.125
65700.5	-0.374999	-0.166666	-0.083333	-0.249999	-0.208332	-0.166666	-0.125
65800.5	-0.125	-0.0416665	-0.0416665	-2.25e-17	-0.125	-2.25e-17	0.125
65900.5	-0.333332	-0.125	-0.083333	-0.0416665	0.208332	-0.208332	-0.083333
66000.5	-0.374999	-0.166666	-0.125	-0.208332	-0.208332	0.083333	0.0416665
66100.5	-0.166666	-0.083333	-0.0416665	0.083333	-7.5e-18	-0.125	0.125
66200.5	-0.125	-0.0416665	-0.0416665	-0.125	-0.125	0.166666	-0.166666
66300.5	-0.333332	-0.125	-0.083333	-0.0416665	0.208332	-0.0416665	-0.0416665
66400.5	-0.333332	-0.125	-0.125	0.125	-0.166666	0.083333	-0.125
66500.5	-0.125	-0.0416665	-0.0416665	-0.166666	-0.166666	0.0416665	0.166666
66600.5	-0.333332	-0.125	-0.083333	0.0416665	0.083333	-0.166666	0.125
66700.5	-0.374999	-0.166666	-0.083333	-7.5e-18	-0.166666	0.166666	-0.166666
66800.5	-0.125	-0.0416665	-0.0416665	-0.083333	0.249999	-0.208332	-2.25e-17
66900.5	-0.333332	-0.125	-0.083333	-7.5e-18	-0.0416665	-7.5e-18	-0.0416665
67000.5	-0.374999	-0.125	-0.125	-0.166666	-0.208332	-0.125	-0.083333
67100.5	-0.125	-0.083333	-0.0416665	-0.0416665	-0.125	-0.0416665	0.0416665
67200.5	-0.125	-0.0416665	-0.0416665	0.083333	0.249999	0.125	0.0416665
67300.5	-0.333332	-0.083333	-0.083333	-0.0416665	-0.166666	0.125	-7.5e-18
67400.5	-0.333332	-0.166666	-0.083333	-0.249999	-0.166666	2.25e-17	0.0416665
67500.5	-0.125	-0.0416665	-0.0416665	0.125	0.208332	-0.333332	-0.083333
67600.5	-0.291666	-0.125	-0.083333	0.083333	-0.166666	0.125	-7.5e-18
67700.5	-0.374999	-0.125	-0.125	-0.249999	-0.166666	-0.0416665	-0.208332
67800.5	-0.125	-0.0416665	-0.0416665	0.083333	0.291666	-0.166666	0.166666
67900.5	-0.333332	-0.125	-0.083333	-0.166666	-0.208332	-2.25e-17	-0.166666
68000.5	-0.333332	-0.166666	-0.083333	-0.166666	-0.166666	0.083333	0.208332
68100.5	-0.125	-0.0416665	-0.0416665	0.083333	0.208332	-0.166666	-0.083333
68200.5	-0.125	-0.0416665	-0.0416665	0.0416665	-0.125	0.083333	-2.25e-17
68300.5	-0.291666	-0.083333	-0.083333	-0.208332	-0.166666	0.125	0.125
68400.5	-0.333332	-0.166666	-0.083333	0.208332	-0.0416665	0.0416665	-0.0416665
68500.5	-0.125	-0.0416665	-0.0416665	-0.083333	0.249999	0.0416665	-0.166666
68600.5	-0.291666	-0.125	-0.083333	-0.249999	-0.166666	2.25e-17	0.0416665
68700.5	-0.374999	-0.125	-0.125	0.166666	-0.166666	-0.374999	-0.0416665
68800.5	-0.083333	-0.0416665	-0.0416665	-0.125	0.208332	-0.0416665	-0.0416665
68900.5	-0.333332	-0.125	-0.083333	-0.083333	-0.166666	0.208332	0.0416665
69000.5	-0.333332	-0.166666	-0.083333	-0.083333	-0.166666	-0.0416665	-0.083333
69100.5	-0.125	-0.0416665	-0.0416665	0.0416665	0.249999	-7.5e-18	-0.125
69200.5	-0.083333	-0.0416665	-0.0416665	-2.25e-17	-0.166666	-0.208332	0.208332
69300.5	-0.291666	-0.083333	-0.083333	0.0416665	-0.0416665	-2.25e-17	-0.0416665
69400.5	-0.333332	-0.166666	-0.083333	-0.291666	-0.0416665	0.166666	-0.0416665
69500.5	-0.125	-0.0416665	-0.0416665	0.125	-0.125	0.083333	-0.166666
69600.5	-0.291666	-0.083333	-0.083333	0.0416665	0.208332	-0.249999	0.166666
69700.5	-0.333332	-0.166666	-0.083333	-0.208332	-0.166666	0.083333	-0.0416665
69800.5	-0.125	-0.0416665	-0.0416665	-2.25e-17	-0.125	-0.0416665	-2.25e-17
69900.5	-0.291666	-0.125	-0.083333	0.0416665	0.0416665	0.0416665	0.083333
70000.5	-0.333332	-0.125	-0.125	-0.166666	-0.125	-0.083333	-0.249999
70100.5	-0.125	-0.083333	-0.0416665	0.083333	0.208332	-7.5e-18	0.208332
70200.5	-0.083333	-0.0416665	-0.0416665	2.25e-17	-0.125	-7.5e-18	2.25e-17
70300.5	-0.291666	-0.083333	-0.0416665	-0.166666	-0.166666	0.125	-0.125
70400.5	-0.333332	-0.125	-0.125	-0.083333	-0.0416665	-0.0416665	0.125
70500.5	-0.083333	-0.0416665	-0.0416665	-0.0416665	0.249999	-0.291666	-0.125
70600.5	-0.291666	-0.125	-0.083333	-2.25e-17	-0.166666	0.166666	0.125
70700.5	-0.333332	-0.125	-0.083333	0.083333	-0.166666	-0.208332	-0.125
70800.5	-0.125	-0.083333	-0.0416665	-0.083333	0.249999	0.083333	-0.208332
70900.5	-0.291666	-0.083333	-0.083333	-0.125	-0.208332	-0.083333	0.208332
71000.5	-0.333332	-0.125	-0.083333	-0.083333	-0.166666	0.125	-0.083333
71100.5	-0.083333	-0.083333	-0.0416665	-0.125	-2.25e-17	0.083333	0.0416665
71200.5	-0.125	-0.0416665	-0.0416665	0.249999	0.208332	-0.083333	-0.0416665
71300.5	-0.249999	-0.083333	-0.083333	-0.166666	0.0416665	0.0416665	-0.166666
71400.5	-0.333332	-0.166666	-0.083333	-0.083333	-0.249999	2.25e-17	0.125
71500.5	-0.083333	-0.0416665	-0.0416665	-2.25e-17	-0.125	-0.166666	0.166666
71600.5	-0.291666	-0.083333	-0.083333	-0.0416665	0.208332	-0.0416665	-0.083333
71700.5	-0.333332	-0.125	-0.083333	0.0416665	-0.166666	0.0416665	-0.125
71800.5	-0.083333	-0.083333	-0.0416665	-0.125	-7.5e-18	-7.5e-18	-2.25e-17
71900.5	-0.291666	-0.083333	-0.083333	-2.25e-17	0.083333	-0.0416665	-0.125
72000.5	-0.333332	-0.125	-0.125	-0.125	-0.208332	-0.208332	0.125
72100.5	-0.125	-0.083333	-0.0416665	-0.0416665	-0.125	0.333332	-0.0416665
72200.5	-0.083333	-0.0416665	-0.0416665	0.125	0.249999	-0.208332	-2.25e-17
72300.5	-0.249999	-0.083333	-0.0416665	-0.166666	-0.166666	-0.125	-0.125
72400.5	-0.291666	-0.125	-0.083333	-0.208332	-0.0416665	0.0416665	0.083333
72500.5	-0.125	-0.083333	-0.0416665	0.125	-0.125	0.083333	0.0416665
72600.5	-0.249999	-0.083333	-0.083333	0.083333	-0.0416665	-0.083333	-0.208332
72700.5	-0.333332	-0.125	-0.125	-0.125	0.208332	0.0416665	-2.25e-17
72800.5	-0.083333	-0.0416665	-0.0416665	-0.166666	-0.166666	0.083333	0.125
72900.5	-0.083333	-0.0416665	-2.25e-17	0.125	-0.125	-0.125	-0.0416665
73000.5	-0.0416665	-0.0416665	-0.0416665	-0.083333	0.249999	-0.0416665	0.083333
73100.5	-2.25e-17	-7.5e-18	-2.25e-17	-0.125	-0.125	0.0416665	-0.0416665
73200.5	-7.5e-18	-7.5e-18	-2.25e-17	0.249999	-0.125	0.125	0.166666
73300.5	0.249999	0.083333	0.083333	-7.5e-18	0.125	-0.166666	-0.166666
73400.5	0.333332	0.125	0.083333	0.0416665	0.0416665	0.0416665	0.0416665
73500.5	0.125	0.083333	0.0416665	-0.0416665	-0.083333	0.083333	-0.125
73600.5	0.166666	0.083333	0.083333	0.0416665	0.249999	-7.5e-18	0.249999
73700.5	0.166666	0.0416665	0.0416665	-0.083333	-0.083333	0.0416665	-0.083333
73800.5	0.166666	0.083333	0.0416665	0.0416665	0.0416665	0.083333	-2.25e-17
73900.5	0.208332	0.083333	0.083333	0.249999	-0.083333	-0.249999	0.0416665
74000.5	0.166666	0.083333	0.0416665	-0.083333	0.0416665	0.166666	-0.083333
74100.5	0.166666	0.083333	0.083333	0.166666	0.291666	0.083333	0.125
74200.5	0.166666	0.083333	0.083333	0.083333	0.0416665	-0.208332	-0.166666
74300.5	0.166666	0.125	0.0416665	0.0416665	2.25e-17	0.166666	0.166666
74400.5	0.166666	0.083333	0.083333	-0.083333	-0.083333	0.0416665	-2.25e-17
74500.5	0.374999	0.125	0.125	0.0416665	0.166666	0.166666	0.166666
74600.5	0.416665	0.208332	0.125	0.208332	-0.0416665	-0.0416665	-0.083333
74700.5	0.208332	0.125	0.125	0.083333	-0.0416665	0.0416665	-2.25e-17
74800.5	0.208332	0.166666	0.083333	0.0416665	0.291666	-0.083333	0.0416665
74900.5	0.166666	0.083333	0.083333	-0.0416665	-0.083333	0.083333	0.083333
75000.5	0.166666	0.125	0.125	0.083333	0.166666	-0.125	-0.0416665
75100.5	0.166666	0.125	0.083333	0.0416665	-0.208332	0.249999	0.0416665
75200.5	0.125	0.083333	0.083333	0.166666	0.166666	-7.5e-18	-2.25e-17
75300.5	0.125	0.083333	0.083333	-0.083333	-0.083333	-2.25e-17	-0.125
75400.5	0.125	0.125	0.083333	0.208332	0.333332	0.208332	0.125
75500.5	0.083333	0.083333	0.0416665	-0.0416665	-0.083333	-0.249999	0.249999
75600.5	0.083333	0.083333	0.083333	0.125	0.166666	0.125	-0.125
75700.5	0.333332	0.166666	0.125	-7.5e-18	-0.083333	0.0416665	-7.5e-18
75800.5	0.374999	0.166666	0.166666	0.125	-0.0416665	0.125	-0.125
75900.5	0.125	0.125	0.083333	0.083333	0.333332	-0.0416665	0.333332
76000.5	0.125	0.125	0.125	0.166666	0.0416665	0.125	-0.166666
76100.5	0.125	0.083333	0.083333	0.0416665	-0.083333	-0.0416665	0.083333
76200.5	0.083333	0.125	0.083333	-0.0416665	0.208332	-0.125	-2.25e-17
76300.5	0.083333	0.083333	0.083333	0.083333	-0.125	0.208332	0.083333
76400.5	0.083333	0.083333	0.0416665	0.125	0.208332	-0.125	-7.5e-18
76500.5	0.083333	0.083333	0.083333	-0.0416665	-0.208332	0.125	-0.125
76600.5	0.0416665	0.083333	0.083333	0.125	0.166666	-2.25e-17	0.125
76700.5	0.083333	0.083333	0.083333	0.0416665	-0.083333	0.208332	0.0416665
76800.5	0.0416665	0.083333	0.0416665	-2.25e-17	0.0416665	-0.083333	-2.25e-17
76900.5	0.291666	0.125	0.125	0.083333	0.333332	-0.083333	0.166666
77000.5	0.333332	0.208332	0.125	0.208332	0.0416665	0.166666	-0.083333
77100.5	0.083333	0.083333	0.125	-7.5e-18	0.083333	0.0416665	-0.083333
77200.5	0.125	0.083333	0.083333	0.083333	-0.083333	-0.125	0.166666
77300.5	0.083333	0.125	0.083333	0.0416665	0.208332	0.374999	0.125
77400.5	0.083333	0.083333	0.083333	-0.125	-0.125	-0.083333	-0.125
77500.5	0.083333	0.083333	0.0416665	0.333332	0.208332	0.0416665	0.166666
77600.5	0.083333	0.083333	0.083333	-0.083333	-0.125	-0.166666	-0.208332
77700.5	0.0416665	0.0416665	0.083333	-0.083333	-0.0416665	0.208332	0.125
77800.5	0.0416665	0.083333	0.0416665	0.0416665	0.291666	0.083333	-0.083333
77900.5	0.0416665	0.083333	0.083333	0.166666	0.0416665	-0.166666	0.166666
78000.5	0.083333	0.0416665	0.0416665	0.083333	0.0416665	0.125	0.083333
78100.5	0.249999	0.125	0.125	0.083333	-0.0416665	-0.083333	-0.083333
78200.5	0.374999	0.208332	0.125	0.083333	0.0416665	0.166666	0.083333
78300.5	0.125	0.125	0.083333	0.0416665	0.208332	0.0416665	-0.083333
78400.5	0.083333	0.0416665	0.083333	0.208332	-0.208332	0.166666	0.125
78500.5	0.125	0.083333	0.083333	-0.125	0.291666	-0.125	0.166666
78600.5	0.083333	0.166666	0.083333	-0.0416665	-0.083333	0.0416665	7.5e-18
78700.5	0.083333	0.083333	0.083333	0.291666	-2.25e-17	0.0416665	-0.125
78800.5	0.083333	0.0416665	0.0416665	-0.166666	-0.0416665	0.166666	0.0416665
78900.5	0.0416665	0.083333	0.083333	0.166666	0.166666	-0.0416665	0.0416665
79000.5	0.083333	0.0416665	0.0416665	0.208332	0.166666	-7.5e-18	0.0416665
79100.5	0.0416665	0.083333	0.083333	-0.083333	0.0416665	-0.125	-0.166666
79200.5	0.083333	0.0416665	0.0416665	0.0416665	0.0416665	0.208332	0.166666
79300.5	0.291666	0.166666	0.125	0.083333	-0.083333	0.0416665	-0.0416665
79400.5	0.374999	0.166666	0.125	0.166666	-2.25e-17	0.208332	0.125
79500.5	0.125	0.125	0.083333	0.083333	0.0416665	-0.333332	-2.25e-17
79600.5	0.125	0.083333	0.083333	-0.083333	0.0416665	0.083333	-0.083333
79700.5	0.125	0.083333	0.083333	0.166666	0.333332	0.291666	0.0416665
79800.5	0.083333	0.083333	0.083333	0.083333	0.0416665	-0.083333	0.166666
79900.5	0.125	0.083333	0.083333	-0.166666	-0.125	0.0416665	0.125
80000.5	0.083333	0.083333	0.083333	0.333332	0.0416665	-7.5e-18	-0.125
80100.5	0.083333	0.0416665	0.0416665	-0.166666	0.083333	0.0416665	-2.25e-17
80200.5	0.0416665	0.083333	0.083333	0.125	-0.083333	-0.083333	0.208332
80300.5	0.083333	0.083333	0.0416665	0.125	0.166666	0.249999	-0.125
80400.5	0.083333	0.083333	0.083333	0.083333	0.0416665	-0.0416665	0.0416665
80500.5	0.291666	0.125	0.083333	-0.0416665	0.166666	-0.166666	-2.25e-17
80600.5	0.416665	0.166666	0.166666	-0.0416665	0.083333	0.333332	0.0416665
80700.5	0.125	0.125	0.083333	0.333332	0.083333	-0.083333	0.0416665
80800.5	0.125	0.083333	0.083333	-0.083333	-0.083333	-2.25e-17	-2.25e-17
80900.5	0.125	0.125	0.083333	-0.0416665	0.166666	0.083333	-2.25e-17
81000.5	0.125	0.0416665	0.083333	0.0416665	-0.0416665	-2.25e-17	0.083333
81100.5	0.083333	0.125	0.0416665	0.083333	-7.5e-18	0.0416665	-0.125
81200.5	0.125	0.0416665	0.083333	0.125	0.0416665	-0.0416665	0.291666
81300.5	0.083333	0.083333	0.083333	0.166666	0.0416665	-0.0416665	-0.125
81400.5	0.083333	0.083333	0.0416665	-0.083333	0.208332	0.333332	0.125
81500.5	0.083333	0.083333	0.083333	0.0416665	-0.208332	-0.125	-0.083333
81600.5	0.083333	0.083333	0.0416665	0.249999	-2.25e-17	0.0416665	-2.25e-17
81700.5	0.291666	0.125	0.125	-0.083333	0.333332	0.083333	-0.0416665
81800.5	0.416665	0.208332	0.166666	0.208332	-0.166666	0.166666	0.249999
81900.5	0.166666	0.083333	0.083333	-0.166666	0.0416665	2.25e-17	-0.083333
82000.5	0.125	0.125	0.083333	0.249999	0.166666	-0.083333	-0.083333
82100.5	0.125	0.083333	0.083333	-0.125	-0.0416665	-2.25e-17	0.208332
82200.5	0.125	0.083333	0.083333	0.333332	0.0416665	-0.0416665	0.083333
82300.5	0.125	0.083333	0.0416665	-0.083333	0.291666	0.0416665	-0.083333
82400.5	0.083333	0.083333	0.083333	0.166666	-0.083333	0.166666	-2.25e-17
82500.5	0.125	0.083333	0.083333	0.0416665	0.0416665	0.125	0.0416665
82600.5	0.083333	0.083333	0.083333	-2.25e-17	0.0416665	-0.125	-2.25e-17
82700.5	0.083333	0.083333	0.0416665	-2.25e-17	-0.083333	0.083333	0.083333
82800.5	0.083333	0.083333	0.083333	0.125	0.0416665	-0.0416665	-0.0416665
82900.5	0.333332	0.125	0.083333	0.125	0.083333	0.125	0.208332
83000.5	0.416665	0.208332	0.166666	0.083333	0.333332	-0.0416665	-0.125
83100.5	0.166666	0.125	0.125	-0.083333	0.0416665	0.0416665	0.0416665
83200.5	0.125	0.083333	0.0416665	0.166666	-0.208332	0.0416665	0.0416665
83300.5	0.125	0.083333	0.083333	-0.125	0.0416665	0.0416665	-0.0416665
83400.5	0.125	0.125	0.083333	0.291666	0.333332	-0.125	0.083333
83500.5	0.166666	0.083333	0.083333	-0.0416665	0.0416665	0.083333	-2.25e-17
83600.5	0.083333	0.083333	0.083333	0.0416665	0.0416665	0.333332	0.083333
83700.5	0.125	0.083333	0.083333	-0.083333	0.083333	-0.333332	-0.0416665
83800.5	0.083333	0.083333	0.0416665	0.249999	-0.291666	0.249999	0.208332
83900.5	0.125	0.083333	0.083333	-2.25e-17	0.374999	-0.166666	-0.166666
84000.5	0.083333	0.0416665	0.0416665	0.125	-0.125	0.0416665	-2.25e-17
84100.5	0.333332	0.166666	0.125	-2.25e-17	0.0416665	0.0416665	0.249999
84200.5	0.416665	0.166666	0.166666	-0.0416665	0.083333	-2.25e-17	-0.249999
84300.5	0.166666	0.125	0.083333	0.208332	0.083333	0.333332	0.166666
84400.5	0.166666	0.125	0.083333	0.166666	-0.083333	-0.083333	-0.125
84500.5	0.125	0.125	0.083333	0.0416665	0.083333	-0.083333	0.0416665
84600.5	0.125	0.083333	0.083333	0.0416665	0.0416665	-2.25e-17	0.208332
84700.5	0.166666	0.083333	0.125	-7.5e-18	0.291666	0.249999	0.0416665
84800.5	0.125	0.083333	0.0416665	-2.25e-17	-0.083333	0.166666	-0.083333
84900.5	0.083333	0.083333	0.083333	0.125	-2.25e-17	-0.166666	0.0416665
85000.5	0.125	0.083333	0.0416665	0.166666	0.208332	-0.125	0.0416665
85100.5	0.083333	0.083333	0.083333	-7.5e-18	-0.083333	0.208332	-2.25e-17
85200.5	0.083333	0.083333	0.083333	-0.0416665	-0.083333	0.083333	-2.25e-17
85300.5	0.374999	0.125	0.125	0.0416665	0.083333	0.0416665	0.083333
85400.5	0.416665	0.208332	0.125	0.166666	0.333332	0.166666	0.0416665
85500.5	0.166666	0.125	0.083333	0.0416665	0.0416665	-0.125	0.083333
85600.5	0.166666	0.125	0.125	0.125	-0.083333	-0.125	-0.083333
85700.5	0.125	0.083333	0.083333	-2.25e-17	-0.0416665	0.291666	0.0416665
85800.5	0.166666	0.083333	0.083333	0.083333	0.291666	-0.125	0.125
85900.5	0.125	0.083333	0.083333	-0.083333	-0.083333	0.125	-0.083333
86000.5	0.125	0.125	0.0416665	0.333332	0.166666	0.166666	0.125
86100.5	0.083333	0.083333	0.083333	-0.208332	-0.083333	-0.333332	-0.0416665
86200.5	0.125	0.083333	0.083333	0.083333	0.0416665	0.374999	-2.25e-17
86300.5	0.125	0.083333	0.083333	0.208332	-0.083333	-0.249999	-2.25e-17
86400.5	0.083333	0.083333	0.0416665	-0.166666	0.083333	0.125	0.0416665
86500.5	0.374999	0.125	0.166666	0.125	-2.25e-17	0.208332	-0.125
86600.5	0.416665	0.208332	0.125	0.166666	0.416665	-0.083333	0.291666
86700.5	0.166666	0.125	0.083333	0.166666	-0.083333	0.083333	-0.0416665
86800.5	0.166666	0.083333	0.083333	-0.125	0.0416665	0.0416665	-2.25e-17
86900.5	0.166666	0.125	0.125	0.208332	0.083333	0.0416665	-0.125
87000.5	0.125	0.083333	0.083333	0.0416665	-7.5e-18	0.0416665	0.166666
87100.5	0.125	0.125	0.0416665	0.083333	-0.0416665	-0.166666	0.083333
87200.5	-0.125	-2.25e-17	0.083333	0.083333	0.125	0.249999	-0.0416665
87300.5	-0.249999	-2.25e-17	-0.0416665	-7.5e-18	-7.5e-18	-0.0416665	-2.25e-17
87400.5	-0.249999	-0.083333	-2.25e-17	-0.083333	-0.083333	-0.208332	-2.25e-17
87500.5	-0.333332	-0.0416665	-0.083333	0.125	0.208332	0.208332	0.0416665
87600.5	-0.0416665	-7.5e-18	0.0416665	-0.0416665	-0.083333	-0.0416665	0.125
87700.5	-0.333332	-0.083333	-0.0416665	-0.125	-0.166666	-0.166666	-0.0416665
87800.5	-0.416665	-0.083333	-0.083333	-7.5e-18	0.125	0.333332	-0.083333
87900.5	-0.374999	-0.125	-0.0416665	-0.0416665	-0.166666	-0.208332	-2.25e-17
88000.5	-0.499998	-0.125	-0.125	-2.25e-17	0.249999	0.125	0.125
88100.5	-0.458331	-0.125	-0.083333	-0.083333	-0.0416665	-0.0416665	-0.291666
88200.5	-0.541665	-0.166666	-0.125	0.0416665	-0.0416665	0.0416665	0.125
88300.5	-0.333332	-0.125	-0.0416665	-0.125	-0.125	-0.166666	-2.25e-17
88400.5	-0.499998	-0.125	-0.083333	0.083333	-0.166666	-7.5e-18	-7.5e-18
88500.5	-0.583331	-0.166666	-0.125	-0.125	-0.083333	-0.0416665	-7.5e-18
88600.5	-0.541665	-0.166666	-0.125	-0.166666	-0.0416665	-0.166666	-0.0416665
88700.5	-0.583331	-0.208332	-0.125	0.0416665	0.208332	0.291666	-7.5e-18
88800.5	-0.333332	-0.125	-0.083333	-0.083333	-0.166666	-0.291666	-0.083333
88900.5	-0.541665	-0.166666	-0.125	-0.083333	-0.0416665	0.166666	0.166666
89000.5	-0.541665	-0.166666	-0.125	-7.5e-18	-0.166666	-0.083333	-0.166666
89100.5	-0.458331	-0.166666	-0.125	-0.0416665	-0.0416665	0.083333	-2.25e-17
89200.5	-0.541665	-0.208332	-0.166666	-0.0416665	-0.083333	-0.125	-0.0416665
89300.5	-0.458331	-0.166666	-0.125	-0.208332	-0.0416665	2.25e-17	-2.25e-17
89400.5	-0.458331	-0.208332	-0.125	-0.208332	0.208332	-0.0416665	-7.5e-18
89500.5	-0.208332	-0.125	-0.083333	0.208332	-0.0416665	-0.083333	-7.5e-18
89600.5	-0.333332	-0.166666	-0.125	-0.125	-0.166666	0.166666	-0.0416665
89700.5	-0.333332	-0.166666	-0.125	-0.166666	-0.208332	-0.208332	-7.5e-18
89800.5	-0.291666	-0.166666	-0.125	0.083333	0.208332	-0.125	-0.083333
89900.5	-0.333332	-0.166666	-0.166666	-0.208332	-0.208332	0.208332	0.0416665
90000.5	7.5e-18	-0.125	-0.0416665	-0.0416665	-0.166666	-0.249999	0.083333
90100.5	-0.166666	-0.125	-0.125	-7.5e-18	0.249999	0.208332	-0.166666
90200.5	-0.208332	-0.166666	-0.125	-0.291666	-0.208332	-0.208332	0.0416665
90300.5	-0.166666	-0.125	-0.125	0.083333	-0.166666	0.0416665	-0.083333
90400.5	-0.208332	-0.166666	-0.125	-0.083333	-0.083333	-0.166666	-0.125
90500.5	-0.125	-0.125	-0.083333	2.25e-17	0.0416665	-0.125	0.083333
90600.5	-0.208332	-0.166666	-0.125	-0.083333	-0.166666	0.125	-7.5e-18
90700.5	0.083333	-0.083333	-0.083333	-0.166666	0.249999	-0.0416665	-0.083333
90800.5	-0.125	-0.125	-0.083333	-0.0416665	-0.0416665	-7.5e-18	-0.125
90900.5	-0.166666	-0.125	-0.083333	0.0416665	-0.333332	-7.5e-18	-2.25e-17
91000.5	-0.125	-0.125	-0.125	-0.291666	0.208332	-0.083333	0.125
91100.5	-0.166666	-0.125	-0.125	-0.083333	-0.208332	-0.166666	-0.0416665
91200.5	0.083333	-0.083333	-0.0416665	0.166666	-0.166666	0.125	-7.5e-18
91300.5	-0.125	-0.125	-0.083333	-0.208332	0.249999	-7.5e-18	-7.5e-18
91400.5	-0.166666	-0.083333	-0.125	0.083333	-0.166666	-0.083333	0.0416665
91500.5	-0.166666	-0.125	-0.083333	-0.125	-0.208332	0.0416665	-0.083333
91600.5	-0.208332	-0.125	-0.125	0.0416665	0.208332	-0.249999	-0.083333
91700.5	-0.166666	-0.125	-0.083333	-0.166666	-0.208332	0.125	-0.0416665
91800.5	-0.249999	-0.166666	-0.125	-0.083333	-0.083333	-0.166666	-0.125
91900.5	7.5e-18	-0.0416665	-0.0416665	0.083333	-0.125	0.125	0.125
92000.5	-0.208332	-0.083333	-0.083333	-0.083333	-0.0416665	-0.0416665	0.125
92100.5	-0.249999	-0.125	-0.083333	-0.291666	-0.0416665	-0.0416665	-0.0416665
92200.5	-0.208332	-0.125	-0.125	0.0416665	0.166666	0.0416665	-0.125
92300.5	-0.249999	-0.125	-0.083333	-2.25e-17	-0.166666	-0.166666	0.0416665
92400.5	-0.0416665	-0.0416665	-0.0416665	-0.208332	-0.166666	0.208332	-0.083333
92500.5	-0.208332	-0.125	-0.083333	0.208332	0.083333	2.25e-17	0.125
92600.5	-0.249999	-0.125	-0.125	-0.208332	-0.166666	-0.125	-0.208332
92700.5	-0.249999	-0.125	-0.083333	-0.083333	0.208332	-0.0416665	-2.25e-17
92800.5	-0.291666	-0.125	-0.083333	-7.5e-18	-0.291666	-0.249999	-7.5e-18
92900.5	-0.291666	-0.125	-0.083333	2.25e-17	0.208332	-2.25e-17	0.083333
93000.5	-0.291666	-0.125	-0.125	-0.333332	-0.208332	0.249999	-0.166666
93100.5	-0.0416665	-0.0416665	-0.0416665	-0.0416665	-0.0416665	-0.166666	0.125
93200.5	-0.249999	-0.125	-0.083333	-0.0416665	-0.0416665	-0.083333	-0.125
93300.5	-0.291666	-0.083333	-0.083333	-0.0416665	-0.0416665	-0.166666	-0.166666
93400.5	-0.249999	-0.125	-0.083333	0.0416665	-2.25e-17	0.249999	0.208332
93500.5	-0.333332	-0.166666	-0.125	0.083333	0.0416665	-0.125	-0.0416665
93600.5	-0.0416665	-0.0416665	-0.0416665	-0.208332	-0.0416665	0.125	-0.083333
93700.5	-0.249999	-0.083333	-0.083333	0.083333	-0.249999	-0.208332	-0.083333
93800.5	-0.291666	-0.125	-0.083333	-0.166666	0.166666	0.0416665	-2.25e-17
93900.5	-0.249999	-0.125	-0.083333	0.083333	-0.208332	-0.083333	-2.25e-17
94000.5	-0.249999	-0.125	-0.125	-0.374999	-0.0416665	-0.208332	-7.5e-18
94100.5	-0.249999	-0.125	-0.083333	0.0416665	-0.083333	-2.25e-17	0.083333
94200.5	-0.291666	-0.125	-0.125	-7.5e-18	-0.125	0.249999	-0.125
94300.5	-0.083333	-0.083333	-0.0416665	-0.083333	-0.0416665	-0.249999	0.125
94400.5	-0.208332	-0.083333	-0.083333	0.125	0.208332	0.125	-0.083333
94500.5	-0.249999	-0.166666	-0.083333	-0.208332	-0.208332	0.0416665	-0.125
94600.5	-0.249999	-0.125	-0.125	-2.25e-17	-0.0416665	-0.333332	-0.0416665
94700.5	-0.291666	-0.125	-0.083333	-0.208332	-0.166666	0.125	-0.125
94800.5	-0.0416665	-0.083333	-0.0416665	0.0416665	-0.0416665	-0.208332	0.166666
94900.5	-0.208332	-0.083333	-0.083333	-0.0416665	-2.25e-17	0.125	0.0416665
95000.5	-0.249999	-0.125	-0.083333	-0.083333	0.208332	-0.125	-0.0416665
95100.5	-0.208332	-0.125	-0.125	0.083333	-0.208332	-0.083333	-0.125
95200.5	-0.249999	-0.125	-0.083333	-0.208332	-0.166666	0.208332	-7.5e-18
95300.5	-0.249999	-0.125	-0.125	-0.208332	0.208332	-0.083333	0.0416665
95400.5	-0.249999	-0.166666	-0.083333	-0.0416665	-0.166666	-0.208332	2.25e-17
95500.5	-0.083333	-0.0416665	-0.0416665	0.083333	0.0416665	0.291666	-0.0416665
95600.5	-0.208332	-0.125	-0.083333	-0.083333	-0.0416665	0.0416665	-0.125
95700.5	-0.249999	-0.125	-0.125	-0.0416665	-0.0416665	-0.208332	-0.0416665
95800.5	-0.208332	-0.125	-0.083333	-0.0416665	-0.166666	0.083333	-2.25e-17
95900.5	-0.249999	-0.125	-0.125	-0.083333	-0.083333	-0.208332	0.125
96000.5	-0.083333	-0.083333	-0.0416665	0.083333	-7.5e-18	0.125	-0.125
96100.5	-0.166666	-0.083333	-0.083333	-0.208332	-0.166666	-0.166666	0.0416665
96200.5	-0.249999	-0.166666	-0.083333	-0.166666	-0.083333	-0.166666	-0.208332
96300.5	-0.249999	-0.083333	-0.083333	-0.0416665	0.208332	0.083333	0.208332
96400.5	-0.249999	-0.125	-0.125	0.0416665	-0.0416665	0.083333	-0.166666
96500.5	-0.0416665	-0.083333	-0.0416665	-0.083333	-0.166666	-0.0416665	-0.166666
96600.5	-0.166666	-0.125	-0.083333	-7.5e-18	-0.0416665	-0.208332	0.125
96700.5	-0.249999	-0.125	-0.083333	0.083333	-0.166666	-0.0416665	-7.5e-18
96800.5	-0.208332	-0.083333	-0.125	-0.208332	0.083333	0.125	-7.5e-18
96900.5	-0.249999	-0.125	-0.083333	0.0416665	-0.166666	0.083333	-0.208332
97000.5	-0.249999	-0.166666	-0.125	-0.166666	0.208332	-0.0416665	0.208332
97100.5	-0.249999	-0.125	-0.083333	-0.083333	-0.083333	2.25e-17	-0.125
97200.5	-0.083333	-0.083333	-0.0416665	-0.0416665	-0.166666	-0.333332	-2.25e-17
97300.5	-0.208332	-0.083333	-0.125	-0.083333	-0.0416665	0.166666	0.0416665
97400.5	-0.249999	-0.125	-0.083333	0.083333	0.083333	-0.125	-0.249999
97500.5	-0.208332	-0.125	-0.083333	-0.0416665	-0.0416665	-2.25e-17	0.125
97600.5	-0.291666	-0.125	-0.125	-0.333332	-0.333332	0.083333	-0.166666
97700.5	-0.0416665	-0.083333	-0.0416665	0.208332	-0.0416665	-0.083333	-2.25e-17
97800.5	-0.208332	-0.083333	-0.083333	-0.0416665	0.083333	-0.083333	0.0416665
97900.5	-0.249999	-0.166666	-0.083333	-0.083333	-0.166666	0.166666	0.083333
98000.5	-0.249999	-0.083333	-0.125	-0.166666	-0.0416665	-0.208332	0.083333
98100.5	-0.249999	-0.166666	-0.083333	-0.208332	0.0416665	-7.5e-18	-0.125
98200.5	-0.249999	-0.125	-0.083333	0.125	-0.166666	-0.249999	-0.0416665
98300.5	-0.249999	-0.125	-0.125	-0.0416665	-0.0416665	-2.25e-17	-0.0416665
98400.5	-0.083333	-0.0416665	-0.083333	2.25e-17	0.208332	0.249999	-0.125
98500.5	-0.208332	-0.125	-0.083333	-0.333332	-0.0416665	-0.166666	0.0416665
98600.5	-0.249999	-0.125	-0.083333	0.208332	-0.291666	0.125	0.208332
98700.5	-0.249999	-0.125	-0.083333	-0.083333	0.208332	2.25e-17	-0.208332
98800.5	-0.291666	-0.125	-0.125	-0.333332	-0.208332	-0.166666	-0.0416665
98900.5	-0.0416665	-0.083333	-0.0416665	0.208332	-0.0416665	-0.208332	-2.25e-17
99000.5	-0.249999	-0.125	-0.083333	-0.291666	-0.125	-2.25e-17	-0.125
99100.5	-0.208332	-0.125	-0.125	-0.083333	-0.083333	-0.083333	0.083333
99200.5	-0.249999	-0.125	-0.083333	-0.0416665	-0.0416665	0.333332	-0.125
99300.5	-0.249999	-0.125	-0.125	-0.083333	-0.0416665	-0.208332	0.125
99400.5	-0.249999	-0.125	-0.083333	-0.0416665	0.166666	0.0416665	0.083333
99500.5	-0.249999	-0.125	-0.125	-0.083333	-0.0416665	-0.208332	-0.166666
99600.5	-0.083333	-0.083333	-0.0416665	0.083333	-0.208332	0.0416665	-2.25e-17
99700.5	-0.208332	-0.083333	-0.083333	-2.25e-17	-7.5e-18	-7.5e-18	-0.166666
99800.5	-0.291666	-0.166666	-0.125	2.25e-17	-0.166666	-0.166666	0.083333
99900.5	-0.208332	-0.125	-0.083333	-0.0416665	0.166666	0.0416665	-2.25e-17
100000	-0.249999	-0.125	-0.125	-0.208332	-0.208332	0.125	0.125
100100	-0.083333	-0.083333	-0.0416665	-0.0416665	-0.125	-0.249999	7.5e-18
100200	-0.208332	-0.083333	-0.083333	-0.083333	0.208332	-0.0416665	-0.333332
100300	-0.249999	-0.125	-0.083333	-0.166666	-0.0416665	0.083333	0.125
100400	-0.249999	-0.125	-0.125	0.166666	-0.208332	-0.0416665	0.125
100500	-0.249999	-0.125	-0.125	-0.083333	-0.166666	-0.0416665	-0.208332
100600	-0.208332	-0.125	-0.083333	-0.166666	0.0416665	-0.166666	-2.25e-17
100700	-0.291666	-0.166666	-0.125	0.0416665	-0.166666	0.083333	-7.5e-18
100800	-0.083333	-0.083333	-0.0416665	-0.291666	0.083333	-0.125	-7.5e-18
100900	-0.208332	-0.083333	-0.083333	0.083333	-0.125	-2.25e-17	-7.5e-18
101000	-0.249999	-0.166666	-0.083333	0.0416665	0.166666	0.083333	-0.083333
101100	-0.208332	-0.083333	-0.125	-0.0416665	-0.166666	0.125	0.0416665
101200	-0.291666	-0.166666	-0.083333	-0.083333	-0.208332	-0.0416665	0.0416665
101300	-0.0416665	-0.0416665	-0.083333	-0.166666	0.249999	-0.0416665	-0.166666
101400	-0.249999	-0.125	-0.083333	-0.083333	-0.208332	-0.291666	-2.25e-17
101500	-0.249999	-0.125	-0.083333	-0.083333	-0.0416665	-0.0416665	-2.25e-17
101600	-0.208332	-0.125	-0.083333	0.083333	-0.166666	-0.0416665	-0.166666
101700	-0.249999	-0.125	-0.125	-0.166666	-0.0416665	0.208332	-2.25e-17
101800	-0.249999	-0.125	-0.125	0.0416665	0.208332	-0.249999	0.166666
101900	-0.249999	-0.166666	-0.125	-0.083333	-0.208332	0.125	-0.249999
102000	-0.083333	-0.083333	-0.0416665	-0.166666	-0.166666	-0.208332	-2.25e-17
102100	-0.208332	-0.083333	-0.083333	-0.208332	-0.0416665	-0.083333	-2.25e-17
102200	-0.249999	-0.125	-0.125	0.208332	-0.0416665	0.125	0.083333
102300	-0.249999	-0.125	-0.083333	-0.083333	0.208332	0.0416665	-0.083333
102400	-0.249999	-0.125	-0.083333	-0.291666	-0.208332	0.083333	0.0416665
102500	-0.083333	-0.083333	-0.083333	-0.083333	-0.0416665	-0.333332	-0.0416665
102600	-0.208332	-0.125	-0.083333	0.083333	-0.166666	0.249999	0.083333
102700	-0.249999	-0.125	-0.083333	-0.0416665	0.208332	-0.083333	-0.125
102800	-0.208332	-0.125	-0.125	-0.083333	-0.0416665	-0.0416665	-2.25e-17
102900	-0.249999	-0.125	-0.083333	-0.083333	-0.083333	-0.249999	0.125
103000	-0.249999	-0.125	-0.125	-0.083333	-0.166666	-0.0416665	-0.249999
103100	-0.291666	-0.125	-0.125	-0.166666	-0.083333	0.083333	-0.083333
103200	-0.0416665	-0.125	-0.0416665	0.166666	-0.166666	-7.5e-18	0.125
103300	-0.249999	-0.083333	-0.083333	2.25e-17	-2.25e-17	-7.5e-18	-0.166666
103400	-0.249999	-0.125	-0.125	-0.125	-0.083333	-0.166666	0.208332
103500	-0.208332	-0.125	-0.083333	-0.291666	0.208332	0.208332	-0.291666
103600	-0.249999	-0.166666	-0.125	0.083333	-0.208332	-0.166666	-0.0416665
103700	-0.083333	-0.0416665	-0.083333	-0.0416665	-0.125	0.0416665	0.125
103800	-0.249999	-0.125	-0.0416665	-0.208332	0.208332	0.083333	0.125
103900	-0.208332	-0.125	-0.125	0.083333	-0.0416665	-0.125	-0.291666
104000	-0.249999	-0.125	-0.083333	-0.083333	-0.208332	-0.083333	0.125
104100	-0.249999	-0.125	-0.125	-0.083333	-0.208332	-0.208332	-0.0416665
104200	-0.208332	-0.125	-0.083333	-0.0416665	-2.25e-17	0.083333	0.0416665
104300	-0.291666	-0.166666	-0.125	2.25e-17	0.166666	-7.5e-18	-0.208332
104400	-0.083333	-0.0416665	-0.0416665	-0.125	-0.208332	0.0416665	-0.0416665
104500	-0.208332	-0.125	-0.125	-0.083333	-0.125	-0.249999	0.208332
104600	-0.249999	-0.166666	-0.083333	-0.0416665	-0.0416665	0.125	2.25e-17
104700	-0.249999	-0.083333	-0.125	-0.083333	0.166666	0.083333	2.25e-17
104800	-0.249999	-0.125	-0.125	-0.208332	-0.208332	-0.125	-0.125
104900	0.083333	-0.0416665	-2.25e-17	0.125	-0.083333	2.25e-17	-0.0416665
105000	0.458331	0.166666	0.125	0.0416665	0.291666	-0.125	-2.25e-17
105100	0.666664	0.249999	0.166666	-2.25e-17	0.083333	0.208332	0.083333
105200	0.749997	0.291666	0.249999	0.249999	-0.0416665	0.083333	-2.25e-17
105300	0.958329	0.374999	0.249999	0.0416665	0.291666	0.208332	0.0416665
105400	0.999996	0.416665	0.333332	0.416665	0.125	0.0416665	0.208332
105500	1.125	0.499998	0.333332	0.249999	-0.083333	-0.083333	0.125
105600	1.16666	0.499998	0.374999	0.249999	0.458331	0.166666	-0.083333
105700	1.25	0.541665	0.458331	0.249999	0.0416665	0.0416665	0.083333
105800	1.29166	0.583331	0.416665	0.291666	0.125	0.249999	0.083333
105900	1.33333	0.624998	0.458331	0.291666	0.208332	0.083333	0.083333
106000	1.33333	0.624998	0.499998	0.166666	0.499998	0.125	0.166666
106100	1.37499	0.624998	0.499998	0.458331	0.166666	0.083333	0.0416665
106200	1.33333	0.666664	0.499998	0.208332	0.083333	0.374999	0.125
106300	1.37499	0.70833	0.541665	0.208332	0.416665	-0.166666	-2.25e-17
106400	1.37499	0.666664	0.541665	0.583331	0.416665	0.541665	0.249999
106500	1.37499	0.70833	0.541665	0.249999	-2.25e-17	-0.0416665	0.249999
106600	1.33333	0.70833	0.541665	0.458331	0.458331	0.333332	0.083333
106700	1.37499	0.749997	0.583331	0.249999	0.249999	0.0416665	0.0416665
106800	1.37499	0.70833	0.583331	0.249999	0.166666	0.333332	0.166666
106900	1.37499	0.70833	0.541665	0.624998	0.333332	-2.25e-17	0.125
107000	1.37499	0.70833	0.583331	0.166666	0.291666	0.374999	0.208332
107100	1.37499	0.791664	0.583331	0.624998	0.291666	-0.125	0.083333
107200	1.37499	0.666664	0.583331	0.374999	0.458331	0.458331	0.083333
107300	1.37499	0.749997	0.583331	0.249999	0.291666	0.249999	0.333332
107400	1.37499	0.749997	0.583331	0.416665	0.208332	0.083333	-0.0416665
107500	1.41666	0.70833	0.583331	0.249999	0.291666	0.0416665	0.249999
107600	1.41666	0.749997	0.624998	0.666664	0.583331	0.166666	0.0416665
107700	1.45833	0.749997	0.541665	0.208332	-2.25e-17	0.416665	-2.25e-17
107800	1.37499	0.749997	0.583331	0.583331	0.374999	0.333332	0.291666
107900	1.45833	0.70833	0.583331	0.333332	0.333332	0.0416665	0.166666
108000	1.41666	0.749997	0.583331	0.166666	0.458331	0.0416665	0.125
108100	1.45833	0.749997	0.624998	0.666664	0.291666	0.333332	0.208332
108200	1.41666	0.749997	0.583331	0.416665	0.333332	0.208332	0.208332
108300	1.49999	0.749997	0.583331	0.291666	0.458331	0.374999	0.125
108400	1.16666	0.666664	0.541665	0.291666	0.333332	0.0416665	0.0416665
108500	1.41666	0.70833	0.583331	0.458331	-2.25e-17	0.208332	0.291666
108600	1.49999	0.749997	0.583331	0.249999	0.458331	0.125	0.0416665
108700	1.45833	0.70833	0.583331	0.666664	0.458331	0.083333	0.083333
108800	1.49999	0.749997	0.583331	0.125	0.333332	0.249999	0.166666
108900	1.49999	0.70833	0.624998	0.416665	0.333332	0.249999	0.249999
109000	1.54166	0.791664	0.583331	0.416665	0.166666	0.333332	0.0416665
109100	1.49999	0.749997	0.583331	0.499998	0.333332	0.291666	0.166666
109200	1.58333	0.749997	0.624998	0.416665	0.166666	-0.125	0.249999
109300	1.54166	0.749997	0.666664	0.416665	0.624998	0.583331	0.125
109400	1.58333	0.749997	0.541665	0.374999	0.083333	-7.5e-18	0.249999
109500	1.54166	0.749997	0.624998	0.416665	0.291666	0.333332	-7.5e-18
109600	1.62499	0.791664	0.583331	0.291666	0.624998	-0.0416665	0.125
109700	1.58333	0.749997	0.583331	0.666664	0.0416665	0.416665	0.166666
109800	1.66666	0.791664	0.624998	0.125	0.333332	0.291666	0.125
109900	1.62499	0.749997	0.583331	0.624998	0.333332	0.0416665	0.0416665
110000	1.66666	0.791664	0.624998	0.333332	0.333332	0.208332	0.291666
110100	1.62499	0.749997	0.624998	0.458331	0.624998	0.0416665	0.125
110200	1.70833	0.791664	0.624998	0.374999	0.166666	0.458331	0.208332
110300	1.70833	0.791664	0.583331	0.249999	0.333332	0.166666	0.208332
110400	1.70833	0.791664	0.666664	0.624998	0.208332	0.374999	0.125
110500	1.70833	0.791664	0.583331	0.458331	0.458331	-0.125	0.249999
110600	1.74999	0.791664	0.624998	0.416665	0.333332	0.374999	0.166666
110700	1.74999	0.791664	0.666664	0.166666	0.458331	0.0416665	0.083333
110800	1.79166	0.791664	0.583331	0.499998	0.208332	0.374999	-0.083333
110900	1.79166	0.791664	0.624998	0.333332	0.333332	0.208332	0.291666
111000	1.83333	0.83333	0.624998	0.416665	0.458331	0.416665	0.166666
111100	1.79166	0.791664	0.624998	0.416665	0.333332	0.125	0.125
111200	1.87499	0.83333	0.666664	0.624998	0.374999	0.208332	0.208332
111300	1.83333	0.791664	0.624998	0.291666	0.208332	0.249999	0.125
111400	1.87499	0.83333	0.624998	0.416665	0.458331	0.125	0.166666
111500	1.87499	0.791664	0.624998	0.499998	0.208332	-2.25e-17	0.125
111600	1.87499	0.83333	0.70833	0.416665	0.458331	0.374999	0.166666
111700	1.91666	0.83333	0.666664	0.541665	0.208332	0.291666	0.291666
111800	1.91666	0.83333	0.583331	0.166666	0.458331	0.249999	0.0416665
111900	1.49999	0.749997	0.583331	0.583331	0.083333	0.083333	0.208332
112000	1.87499	0.791664	0.624998	0.208332	0.333332	0.374999	0.083333
112100	1.95833	0.83333	0.624998	0.541665	0.333332	0.0416665	0.249999
112200	1.95833	0.791664	0.666664	0.541665	0.583331	0.0416665	0.083333
112300	1.95833	0.874997	0.666664	0.249999	0.208332	0.499998	0.249999
112400	1.99999	0.791664	0.666664	0.624998	0.333332	0.208332	-0.125
112500	1.99999	0.874997	0.583331	0.374999	0.208332	0.166666	0.333332
112600	1.99999	0.83333	0.666664	0.291666	0.499998	-2.25e-17	0.125
112700	2.08332	0.83333	0.624998	0.541665	0.458331	0.333332	0.333332
112800	2.04166	0.874997	0.666664	0.416665	0.333332	0.083333	-0.166666
112900	2.12499	0.83333	0.749997	0.458331	0.249999	0.374999	0.458331
113000	2.12499	0.874997	0.541665	0.458331	0.458331	0.291666	-2.25e-17
113100	2.12499	0.874997	0.70833	0.458331	0.208332	0.166666	0.166666
113200	2.12499	0.83333	0.70833	0.291666	0.499998	0.166666	0.249999
113300	2.16666	0.874997	0.624998	0.458331	0.208332	0.125	0.083333
113400	2.16666	0.874997	0.749997	0.541665	0.166666	0.249999	0.249999
113500	2.20832	0.874997	0.666664	0.249999	0.499998	0.291666	0.0416665
113600	2.20832	0.874997	0.666664	0.374999	0.374999	0.083333	0.166666
113700	2.29166	0.916663	0.70833	0.666664	0.374999	0.374999	0.291666
113800	2.24999	0.874997	0.666664	0.374999	0.208332	0.374999	0.166666
113900	2.29166	0.916663	0.70833	0.416665	0.458331	0.249999	0.0416665
114000	2.29166	0.874997	0.666664	0.416665	0.374999	0.208332	0.166666
114100	2.33332	0.916663	0.70833	0.458331	0.499998	-0.083333	0.166666
114200	2.33332	0.874997	0.666664	0.541665	0.208332	0.166666	0.166666
114300	2.33332	0.916663	0.666664	0.291666	0.374999	0.291666	-2.25e-17
114400	2.37499	0.916663	0.70833	0.499998	0.333332	0.166666	0.291666
114500	2.45832	0.916663	0.70833	0.416665	0.208332	0.458331	0.166666
114600	2.37499	0.916663	0.70833	0.541665	0.624998	-2.25e-17	0.166666
114700	2.41666	0.916663	0.70833	0.333332	0.374999	0.541665	0.125
114800	2.49999	0.916663	0.666664	0.583331	0.333332	0.083333	0.208332
114900	2.45832	0.958329	0.70833	0.291666	0.249999	0.374999	0.166666
115000	2.45832	0.916663	0.70833	0.666664	0.166666	-0.125	0.291666
115100	2.54166	0.916663	0.70833	0.416665	0.541665	0.249999	-2.25e-17
115200	-0.0416665	0.541665	0.458331	0.083333	0.249999	0.499998	0.125
115300	-2.33332	0.0416665	0.125	0.374999	0.291666	2.25e-17	-0.083333
115400	-2.70832	-0.125	-2.25e-17	0.0416665	-0.083333	0.166666	0.208332
115500	-3.54165	-0.374999	-0.166666	-0.125	-7.5e-18	-0.0416665	-2.25e-17
115600	-3.91665	-0.541665	-0.333332	-0.083333	-0.208332	-0.291666	-2.25e-17
115700	-3.45832	-0.499998	-0.333332	-0.0416665	0.208332	0.166666	0.0416665
115800	-3.62499	-0.624998	-0.333332	-0.249999	-0.125	-0.125	-0.0416665
115900	-3.79165	-0.70833	-0.458331	-0.125	-0.125	-0.083333	0.0416665
116000	-3.95832	-0.791664	-0.499998	-0.208332	-0.333332	-0.0416665	-0.125
116100	-4.66665	-0.916663	-0.624998	-0.416665	-0.208332	-0.125	-0.083333
116200	-5.04165	-1.08333	-0.666664	-0.374999	-0.125	-0.125	-0.083333
116300	-5.04165	-1.04166	-0.70833	-0.499998	-0.374999	-0.083333	-0.0416665
116400	-5.54164	-1.125	-0.749997	-0.291666	-0.249999	-0.374999	-0.249999
116500	-5.95831	-1.16666	-0.791664	-0.333332	-0.374999	0.0416665	0.0416665
116600	-6.16664	-1.25	-0.791664	-0.416665	-0.458331	-0.166666	-0.166666
116700	-5.79164	-1.33333	-0.916663	-0.458331	-0.0416665	-0.208332	-0.125
116800	-5.41665	-1.45833	-0.958329	-0.499998	-0.541665	2.25e-17	2.25e-17
116900	-4.37498	-1.58333	-1.04166	-0.541665	-0.499998	-0.416665	-0.166666
117000	-3.08332	-1.54166	-1.04166	-0.541665	-0.166666	-0.166666	-0.0416665
117100	-2.45832	-1.54166	-0.999996	-0.541665	-0.541665	-0.416665	-0.499998
117200	-2.04166	-1.54166	-1.08333	-0.583331	-0.499998	0.083333	-2.25e-17
117300	-1.74999	-1.45833	-1.04166	-0.583331	-0.166666	-0.333332	-0.166666
117400	-1.95833	-1.49999	-1.08333	-0.541665	-0.583331	-0.249999	-0.333332
117500	-1.87499	-1.49999	-1.08333	-0.624998	-0.583331	-0.249999	0.0416665
117600	-1.54166	-1.33333	-0.999996	-0.583331	-0.166666	-0.333332	-0.249999
117700	-1.49999	-1.29166	-0.958329	-0.583331	-0.583331	2.25e-17	-0.125
117800	-1.41666	-1.16666	-0.999996	-0.583331	-0.583331	-0.249999	-0.166666
117900	-1.41666	-1.08333	-0.958329	-0.583331	-0.125	-0.624998	-0.291666
118000	-1.66666	-1.125	-0.916663	-0.541665	-0.583331	-0.0416665	0.0416665
118100	-1.70833	-1.125	-0.916663	-0.624998	-0.583331	-0.416665	-0.208332
118200	-1.37499	-0.999996	-0.83333	-0.583331	-0.166666	-0.083333	-0.291666
118300	-1.37499	-0.958329	-0.791664	-0.499998	-0.583331	-0.291666	-0.166666
118400	-1.33333	-0.874997	-0.749997	-0.499998	-0.499998	-0.249999	-0.208332
118500	-1.33333	-0.874997	-0.749997	-0.541665	-0.166666	-0.125	-0.083333
118600	-1.25	-0.83333	-0.70833	-0.499998	-0.541665	-0.499998	-0.083333
118700	-1.45833	-0.874997	-0.749997	-0.499998	-0.541665	-0.125	-0.291666
118800	-1.54166	-0.916663	-0.749997	-0.666664	-0.166666	-0.333332	-0.166666
118900	-1.25	-0.791664	-0.666664	-0.499998	-0.541665	-0.291666	-0.166666
119000	-1.29166	-0.791664	-0.666664	-0.333332	-0.499998	-0.166666	-0.249999
119100	-1.25	-0.791664	-0.666664	-0.499998	-0.125	-0.166666	-0.125
119200	-1.20833	-0.791664	-0.624998	-0.458331	-0.499998	-0.208332	2.25e-17
119300	-1.41666	-0.749997	-0.666664	-0.458331	-0.541665	-0.125	-0.499998
119400	-1.45833	-0.874997	-0.70833	-0.499998	-0.166666	-0.416665	0.0416665
119500	-1.25	-0.749997	-0.624998	-0.458331	-0.499998	-0.249999	-0.249999
119600	-1.25	-0.749997	-0.624998	-0.583331	-0.458331	-0.333332	-0.166666
119700	-1.20833	-0.83333	-0.624998	-0.499998	-0.125	-0.249999	-0.333332
119800	-1.16666	-0.70833	-0.583331	-0.333332	-0.499998	0.0416665	0.125
119900	-1.20833	-0.666664	-0.624998	-0.541665	-0.499998	-0.249999	-0.416665
120000	-1.33333	-0.791664	-0.624998	-0.374999	-0.083333	-0.249999	0.083333
120100	-1.37499	-0.83333	-0.666664	-0.333332	-0.541665	-0.499998	-0.458331
120200	-1.20833	-0.749997	-0.583331	-0.416665	-0.458331	-0.291666	-0.083333
120300	-1.16666	-0.70833	-0.624998	-0.416665	-0.125	-0.0416665	-0.166666
120400	-1.20833	-0.666664	-0.583331	-0.624998	-0.499998	-0.416665	-0.291666
120500	-1.125	-0.749997	-0.583331	-0.416665	-0.458331	-0.249999	-0.0416665
120600	-1.33333	-0.70833	-0.624998	-0.416665	-0.083333	-0.0416665	-0.166666
120700	-1.37499	-0.791664	-0.666664	-0.374999	-0.541665	-0.083333	-0.208332
120800	-1.16666	-0.791664	-0.583331	-0.333332	-0.458331	-0.541665	-0.0416665
120900	-1.16666	-0.749997	-0.624998	-0.416665	-0.083333	0.0416665	-0.208332
121000	-1.16666	-0.666664	-0.583331	-0.666664	-0.499998	-0.208332	-0.249999
121100	-1.125	-0.749997	-0.583331	-0.416665	-0.458331	-0.499998	7.5e-18
121200	-1.125	-0.666664	-0.541665	-0.291666	-0.083333	-0.083333	-0.249999
121300	-1.33333	-0.749997	-0.624998	-0.333332	-0.499998	-0.208332	-0.166666
121400	-1.25	-0.83333	-0.666664	-0.541665	-0.499998	-0.374999	-0.125
121500	-1.16666	-0.70833	-0.583331	-0.499998	-0.083333	-0.0416665	-0.291666
121600	-1.16666	-0.666664	-0.583331	-0.333332	-0.499998	-0.291666	-0.249999
121700	-1.20833	-0.70833	-0.583331	-0.374999	-0.416665	-0.416665	-7.5e-18
121800	-1.125	-0.749997	-0.583331	-0.458331	-0.125	0.166666	-0.249999
121900	-1.29166	-0.749997	-0.583331	-0.291666	-0.499998	-0.291666	-0.166666
122000	-1.29166	-0.791664	-0.666664	-0.70833	-0.458331	-0.333332	-0.166666
122100	-1.20833	-0.666664	-0.583331	-0.416665	-0.125	-0.249999	-0.083333
122200	-1.16666	-0.749997	-0.583331	-0.208332	-0.458331	-0.166666	-0.249999
122300	-0.749997	-0.541665	-0.458331	-0.291666	-0.374999	-0.291666	0.0416665
122400	-0.291666	-0.374999	-0.291666	-0.458331	0.0416665	-0.125	-0.166666
122500	-0.125	-0.208332	-0.249999	-0.083333	-0.291666	-0.083333	-0.208332
122600	0.249999	-0.083333	-0.083333	-0.125	-0.208332	-0.166666	-0.083333
122700	0.291666	-2.25e-17	-0.0416665	-0.166666	0.125	-0.0416665	-0.083333
122800	0.458331	0.0416665	-2.25e-17	-0.083333	-0.166666	0.083333	0.125
122900	0.70833	0.166666	0.083333	0.166666	-0.125	-0.083333	-0.166666
123000	0.749997	0.208332	0.125	0.166666	0.249999	-0.125	0.083333
123100	0.749997	0.249999	0.125	-0.208332	-0.125	0.083333	-0.083333
123200	0.791664	0.291666	0.166666	0.333332	-0.0416665	-0.166666	-0.0416665
123300	0.874997	0.291666	0.249999	-0.0416665	0.333332	0.125	-0.125
123400	0.999996	0.416665	0.249999	0.249999	-0.083333	0.125	0.0416665
123500	0.958329	0.374999	0.291666	-0.083333	-2.25e-17	0.166666	-2.25e-17
123600	0.83333	0.374999	0.249999	0.249999	0.374999	2.25e-17	0.333332
123700	0.999996	0.458331	0.333332	0.0416665	-0.0416665	-0.125	-0.166666
123800	0.83333	0.416665	0.291666	0.291666	0.0416665	-0.0416665	0.208332
123900	0.83333	0.416665	0.291666	0.208332	0.333332	0.083333	-0.083333
124000	0.958329	0.458331	0.374999	0.083333	0.0416665	0.249999	0.0416665
124100	0.791664	0.416665	0.291666	0.416665	0.0416665	0.166666	0.125
124200	0.70833	0.416665	0.333332	0.083333	0.374999	0.083333	0.0416665
124300	0.916663	0.458331	0.333332	0.208332	0.083333	0.0416665	-2.25e-17
124400	0.70833	0.416665	0.333332	0.208332	0.0416665	-0.166666	0.249999
124500	0.666664	0.416665	0.333332	0.083333	0.125	0.374999	-0.249999
124600	0.83333	0.458331	0.333332	0.374999	0.416665	-2.25e-17	0.208332
124700	0.624998	0.458331	0.333332	0.0416665	0.0416665	-0.0416665	0.0416665
124800	0.624998	0.333332	0.333332	0.416665	0.0416665	0.208332	0.083333
124900	0.791664	0.416665	0.333332	0.166666	0.416665	-0.0416665	0.166666
125000	0.624998	0.416665	0.333332	0.083333	0.0416665	0.125	-0.166666
125100	0.541665	0.374999	0.291666	0.416665	0.166666	0.333332	0.166666
125200	0.583331	0.416665	0.291666	0.083333	0.0416665	-7.5e-18	0.166666
125300	0.541665	0.291666	0.291666	0.083333	0.416665	0.083333	0.125
125400	0.70833	0.458331	0.291666	0.333332	0.166666	0.083333	0.0416665
125500	0.541665	0.374999	0.333332	0.333332	0.0416665	-0.0416665	0.125
125600	0.541665	0.249999	0.249999	0.0416665	-2.25e-17	0.333332	-0.083333
125700	0.666664	0.416665	0.333332	0.374999	0.208332	-0.125	0.083333
125800	0.583331	0.416665	0.291666	0.083333	0.416665	0.333332	0.208332
125900	0.499998	0.333332	0.249999	0.0416665	0.125	-0.166666	-0.208332
126000	0.666664	0.333332	0.333332	0.333332	0.0416665	0.291666	0.208332
126100	0.541665	0.416665	0.291666	0.083333	0.0416665	0.208332	0.125
126200	0.499998	0.291666	0.249999	0.458331	0.125	-2.25e-17	0.125
126300	0.666664	0.333332	0.333332	-0.0416665	0.458331	-2.25e-17	-0.0416665
126400	0.541665	0.333332	0.291666	0.458331	0.0416665	0.249999	0.125
126500	0.499998	0.374999	0.249999	0.0416665	0.0416665	0.0416665	0.0416665
126600	0.666664	0.333332	0.291666	0.0416665	0.166666	0.125	-2.25e-17
126700	0.541665	0.333332	0.291666	0.499998	0.416665	0.083333	0.166666
126800	0.458331	0.291666	0.249999	-0.125	-7.5e-18	0.083333	0.083333
126900	0.70833	0.374999	0.291666	0.416665	0.0416665	0.125	0.125
127000	0.499998	0.374999	0.291666	-2.25e-17	0.416665	-2.25e-17	0.0416665
127100	0.499998	0.291666	0.249999	0.333332	0.0416665	0.291666	0.083333
127200	0.458331	0.291666	0.249999	0.0416665	0.125	-7.5e-18	0.0416665
127300	0.458331	0.333332	0.249999	0.416665	0.0416665	-0.083333	0.0416665
127400	0.70833	0.333332	0.291666	0.208332	0.416665	0.291666	0.125
127500	0.499998	0.333332	0.249999	-0.0416665	-7.5e-18	0.249999	-2.25e-17
127600	0.458331	0.291666	0.249999	0.291666	0.0416665	-0.166666	0.083333
127700	0.70833	0.374999	0.291666	0.208332	0.416665	0.166666	0.125
127800	0.499998	0.249999	0.249999	0.291666	-0.125	-0.0416665	0.0416665
127900	0.458331	0.291666	0.249999	-0.083333	0.416665	0.125	0.0416665
128000	0.70833	0.416665	0.291666	0.458331	0.0416665	0.416665	0.125
128100	0.499998	0.333332	0.249999	-0.0416665	-2.25e-17	-0.0416665	0.208332
128200	0.499998	0.291666	0.249999	0.374999	0.291666	-0.083333	-2.25e-17
128300	0.70833	0.333332	0.291666	-0.0416665	0.0416665	0.249999	-2.25e-17
128400	0.541665	0.291666	0.249999	0.249999	0.374999	0.249999	0.0416665
128500	0.458331	0.291666	0.249999	0.374999	0.0416665	-0.0416665	-2.25e-17
128600	0.749997	0.416665	0.291666	-0.0416665	0.291666	0.083333	0.125
128700	0.499998	0.333332	0.291666	0.333332	-7.5e-18	0.208332	0.166666
128800	0.499998	0.291666	0.208332	0.083333	0.166666	0.208332	-2.25e-17
128900	0.499998	0.291666	0.291666	0.374999	0.291666	0.0416665	0.208332
129000	0.458331	0.249999	0.208332	0.0416665	-0.0416665	-7.5e-18	-0.208332
129100	0.749997	0.374999	0.291666	0.083333	0.083333	0.0416665	0.291666
129200	0.499998	0.333332	0.249999	0.416665	0.291666	0.208332	-2.25e-17
129300	0.499998	0.249999	0.249999	-0.083333	-2.25e-17	-2.25e-17	0.0416665
129400	0.70833	0.416665	0.291666	0.333332	0.249999	0.125	0.125
129500	0.541665	0.291666	0.249999	0.291666	0.166666	-0.083333	0.0416665
129600	0.499998	0.291666	0.249999	-0.0416665	0.249999	0.291666	0.125
129700	0.749997	0.374999	0.291666	0.374999	0.208332	0.208332	0.166666
129800	0.541665	0.333332	0.291666	0.125	0.166666	-7.5e-18	0.0416665
129900	0.499998	0.291666	0.208332	0.291666	0.125	-2.25e-17	-0.0416665
130000	0.749997	0.333332	0.333332	0.083333	0.0416665	0.125	0.083333
130100	0.583331	0.374999	0.249999	0.166666	0.166666	0.0416665	0.125
130200	0.499998	0.291666	0.249999	0.166666	-0.0416665	0.166666	0.0416665
130300	0.791664	0.374999	0.291666	0.333332	0.166666	0.166666	0.0416665
130400	0.541665	0.333332	0.291666	-0.083333	0.416665	-0.083333	0.125
130500	0.541665	0.333332	0.208332	0.333332	0.0416665	0.333332	0.0416665
130600	0.791664	0.333332	0.333332	0.166666	0.166666	0.125	-0.0416665
130700	0.583331	0.374999	0.249999	0.208332	0.125	-0.166666	0.333332
130800	0.499998	0.291666	0.249999	0.083333	0.0416665	0.291666	-0.0416665
130900	0.583331	0.333332	0.249999	0.291666	0.125	0.0416665	0.166666
131000	0.499998	0.249999	0.249999	0.249999	0.166666	-0.0416665	0.0416665
131100	0.791664	0.374999	0.291666	0.125	0.249999	0.249999	-2.25e-17
131200	0.583331	0.333332	0.291666	0.0416665	0.166666	0.083333	0.0416665
131300	0.541665	0.333332	0.249999	0.416665	0.291666	0.249999	0.0416665
131400	0.791664	0.374999	0.291666	-2.25e-17	-0.083333	-0.083333	0.166666
131500	0.624998	0.291666	0.291666	0.333332	0.125	0.083333	0.083333
131600	0.541665	0.333332	0.249999	0.249999	0.416665	0.291666	-2.25e-17
131700	0.541665	0.333332	0.249999	0.166666	0.125	-7.5e-18	0.083333
131800	0.291666	0.249999	0.166666	0.0416665	0.125	-0.166666	0.083333
131900	0.208332	0.166666	0.208332	-2.25e-17	-7.5e-18	0.249999	0.0416665
132000	0.166666	0.166666	0.125	0.249999	0.249999	0.083333	-0.083333
132100	0.125	0.166666	0.166666	0.083333	-0.083333	0.083333	-2.25e-17
132200	0.374999	0.208332	0.166666	0.0416665	0.125	-0.0416665	0.208332
132300	0.374999	0.291666	0.208332	0.291666	-0.0416665	-2.25e-17	0.083333
132400	0.125	0.125	0.125	-0.0416665	0.249999	0.083333	0.125
132500	0.125	0.166666	0.125	0.208332	-0.0416665	0.0416665	0.083333
132600	0.0416665	0.083333	0.125	0.083333	0.166666	0.083333	-0.208332
132700	0.0416665	0.125	0.083333	0.083333	-0.0416665	0.166666	0.249999
132800	7.5e-18	0.125	0.125	0.208332	0.083333	0.125	-0.0416665
132900	7.5e-18	0.0416665	0.083333	-0.208332	0.0416665	0.083333	0.125
133000	7.5e-18	0.083333	0.083333	0.208332	0.208332	-0.083333	-0.083333
133100	-0.0416665	0.083333	0.0416665	-0.083333	0.0416665	0.208332	0.166666
133200	-0.0416665	0.083333	0.083333	0.249999	0.0416665	-0.125	-0.083333
133300	0.208332	0.125	0.083333	0.0416665	-0.0416665	0.083333	-2.25e-17
133400	0.249999	0.125	0.166666	0.208332	0.208332	-2.25e-17	0.0416665
133500	7.5e-18	0.125	0.083333	-2.25e-17	-0.083333	-0.125	0.0416665
133600	7.5e-18	0.0416665	0.0416665	-0.125	0.333332	0.416665	0.0416665
133700	7.5e-18	0.083333	0.083333	0.208332	0.0416665	-0.291666	0.125
133800	-0.0416665	0.0416665	0.0416665	0.0416665	0.0416665	0.166666	0.083333
133900	-0.0416665	0.0416665	0.083333	0.166666	-0.083333	-0.125	-0.125
134000	-0.0416665	0.0416665	0.0416665	-0.208332	-0.083333	0.166666	0.125
134100	-0.083333	0.0416665	0.0416665	0.0416665	0.0416665	0.166666	-0.083333
134200	-0.0416665	0.083333	0.0416665	0.208332	0.166666	2.25e-17	0.166666
134300	0.208332	0.083333	0.083333	0.125	0.208332	0.083333	0.0416665
134400	0.249999	0.125	0.166666	-0.125	-0.083333	0.083333	-0.083333
134500	0.0416665	0.083333	0.0416665	0.333332	-0.083333	0.0416665	-2.25e-17
134600	0.0416665	0.083333	0.083333	-0.125	0.333332	-0.0416665	0.083333
134700	0.0416665	0.083333	0.0416665	0.208332	2.25e-17	-0.208332	-2.25e-17
134800	-2.25e-17	0.0416665	0.083333	0.083333	0.083333	0.208332	-2.25e-17
134900	0.0416665	0.083333	0.0416665	-0.0416665	0.0416665	-2.25e-17	0.166666
135000	0.0416665	0.0416665	0.0416665	-0.125	0.0416665	0.0416665	-0.0416665
135100	0.0416665	0.0416665	0.083333	0.0416665	-0.208332	-0.083333	0.125
135200	0.0416665	0.0416665	0.0416665	0.083333	-2.25e-17	0.208332	-0.166666
135300	0.0416665	0.083333	0.0416665	0.125	0.083333	-0.208332	0.166666
135400	0.333332	0.125	0.083333	0.125	0.291666	0.291666	-0.083333
135500	0.374999	0.166666	0.125	0.0416665	-0.0416665	0.0416665	-2.25e-17
135600	0.166666	0.083333	0.083333	-0.083333	0.0416665	0.125	0.208332
135700	0.166666	0.083333	0.083333	0.208332	0.208332	0.0416665	7.5e-18
135800	0.125	0.083333	0.083333	0.125	2.25e-17	-0.083333	-0.083333
135900	0.166666	0.083333	0.083333	-0.166666	0.083333	0.0416665	0.0416665
136000	0.166666	0.083333	0.0416665	0.249999	-0.083333	-0.125	-0.166666
136100	0.125	0.083333	0.083333	-2.25e-17	-0.125	0.125	0.166666
136200	0.166666	0.083333	0.0416665	0.125	0.333332	-0.083333	-2.25e-17
136300	0.125	0.083333	0.083333	-0.083333	2.25e-17	0.0416665	0.125
136400	0.166666	0.0416665	0.0416665	0.208332	-0.0416665	0.125	-0.083333
136500	0.374999	0.166666	0.125	-0.125	0.0416665	0.0416665	0.0416665
136600	0.499998	0.166666	0.125	0.291666	-0.0416665	0.208332	0.0416665
136700	0.249999	0.125	0.125	-0.125	0.208332	-0.125	0.125
136800	0.208332	0.125	0.083333	-2.25e-17	0.166666	0.125	-0.208332
136900	0.208332	0.083333	0.083333	0.249999	-0.083333	-0.208332	0.249999
137000	0.208332	0.083333	0.083333	0.125	-0.083333	0.083333	-7.5e-18
137100	0.208332	0.125	0.083333	-0.0416665	0.166666	0.125	0.083333
137200	0.166666	0.083333	0.083333	0.125	-0.083333	0.166666	-0.125
137300	0.166666	0.083333	0.0416665	0.083333	0.083333	0.0416665	0.0416665
137400	0.166666	0.083333	0.083333	-2.25e-17	0.249999	0.083333	0.083333
137500	0.458331	0.166666	0.125	0.125	-0.125	-0.083333	-0.0416665
137600	0.499998	0.208332	0.166666	0.0416665	0.291666	0.0416665	0.166666
137700	0.208332	0.125	0.083333	-2.25e-17	-0.208332	-2.25e-17	-0.083333
137800	0.249999	0.125	0.125	0.166666	0.083333	-0.125	0.125
137900	0.208332	0.125	0.083333	-2.25e-17	0.291666	0.208332	-0.083333
138000	0.166666	0.083333	0.083333	0.125	-0.0416665	-7.5e-18	-0.083333
138100	0.208332	0.125	0.083333	0.0416665	0.0416665	-0.125	0.125
138200	0.166666	0.083333	0.083333	-7.5e-18	-7.5e-18	0.083333	0.083333
138300	0.166666	0.125	0.083333	-0.083333	-0.0416665	-2.25e-17	0.083333
138400	0.125	0.083333	0.083333	0.333332	0.291666	0.249999	-0.166666
138500	0.166666	0.083333	0.083333	-7.5e-18	-0.083333	-0.166666	-0.0416665
138600	0.374999	0.166666	0.125	-0.125	-0.0416665	0.0416665	0.166666
138700	0.458331	0.208332	0.125	0.291666	0.0416665	0.166666	0.0416665
138800	0.208332	0.125	0.125	0.083333	0.333332	-0.125	0.0416665
138900	0.208332	0.125	0.083333	-0.0416665	-0.083333	0.166666	0.208332
139000	0.166666	0.125	0.125	0.083333	-0.0416665	0.208332	-0.291666
139100	0.166666	0.125	0.083333	0.125	0.291666	-0.125	0.166666
139200	0.166666	0.083333	0.083333	-2.25e-17	-0.083333	-0.125	0.166666
139300	0.166666	0.125	0.083333	0.208332	0.0416665	0.208332	-0.083333
139400	0.125	0.083333	0.083333	-0.083333	0.208332	-0.083333	-2.25e-17
139500	0.125	0.083333	0.083333	0.0416665	-0.125	0.208332	-2.25e-17
139600	0.125	0.125	0.083333	0.166666	0.0416665	-0.125	-0.083333
139700	0.374999	0.125	0.125	-0.125	-0.0416665	0.166666	0.125
139800	0.458331	0.208332	0.125	0.083333	0.333332	0.083333	0.0416665
139900	0.166666	0.125	0.125	0.333332	0.0416665	-0.083333	0.083333
140000	0.208332	0.125	0.083333	0.083333	-0.0416665	-2.25e-17	-2.25e-17
140100	0.166666	0.125	0.125	0.0416665	-0.083333	0.125	-2.25e-17
140200	0.166666	0.125	0.083333	-0.0416665	0.291666	0.083333	0.125
140300	0.166666	0.083333	0.083333	0.125	-0.0416665	-0.125	-0.0416665
140400	0.125	0.083333	0.083333	-7.5e-18	-0.083333	0.333332	-2.25e-17
140500	0.125	0.125	0.083333	0.0416665	0.291666	-0.125	-0.083333
140600	0.125	0.083333	0.083333	-0.083333	0.0416665	0.125	0.166666
140700	0.416665	0.166666	0.125	0.083333	-0.0416665	-0.0416665	-0.166666
140800	0.458331	0.208332	0.166666	0.125	-0.0416665	0.208332	0.208332
140900	0.208332	0.125	0.083333	0.291666	0.166666	-0.0416665	0.166666
141000	0.208332	0.125	0.125	-2.25e-17	-0.083333	-0.208332	-0.083333
141100	0.166666	0.125	0.083333	-0.083333	0.333332	0.166666	0.125
141200	0.166666	0.125	0.083333	0.0416665	0.0416665	0.083333	-0.083333
141300	0.166666	0.083333	0.083333	0.333332	-0.083333	-7.5e-18	-2.25e-17
141400	0.166666	0.125	0.083333	-0.208332	-0.0416665	-0.125	0.208332
141500	0.166666	0.083333	0.083333	0.333332	0.0416665	0.208332	-0.166666
141600	0.125	0.125	0.083333	0.083333	0.291666	0.166666	-0.083333
141700	0.125	0.083333	0.083333	-0.083333	-0.083333	-0.0416665	0.125
141800	0.374999	0.166666	0.125	-2.25e-17	0.083333	0.166666	0.0416665
141900	0.499998	0.208332	0.166666	0.208332	-0.0416665	-0.166666	0.208332
142000	0.208332	0.083333	0.125	0.0416665	0.291666	-0.125	-0.083333
142100	0.208332	0.166666	0.083333	0.083333	-0.166666	0.333332	-0.0416665
142200	0.166666	0.083333	0.083333	0.083333	0.291666	-0.083333	-0.083333
142300	0.166666	0.125	0.125	-0.083333	0.0416665	-0.125	0.291666
142400	-0.083333	0.0416665	0.0416665	0.249999	-0.083333	0.166666	-0.083333
142500	-0.208332	-7.5e-18	-2.25e-17	-0.083333	-7.5e-18	-2.25e-17	-0.0416665
142600	-0.208332	-0.0416665	-2.25e-17	0.0416665	-0.083333	0.125	0.125
142700	-0.333332	-0.0416665	-0.0416665	-0.125	0.249999	0.0416665	2.25e-17
142800	-0.291666	-0.0416665	-0.0416665	0.083333	-0.125	-0.125	-0.0416665
142900	-0.416665	-0.083333	-0.0416665	-7.5e-18	-0.166666	0.125	0.0416665
143000	-0.416665	-0.083333	-0.0416665	0.0416665	0.0416665	2.25e-17	-0.083333
143100	-0.499998	-0.125	-0.083333	-0.125	0.208332	0.0416665	-0.0416665
143200	-0.499998	-0.083333	-0.083333	0.125	-0.0416665	-0.374999	0.125
143300	-0.541665	-0.166666	-0.083333	-0.0416665	-0.333332	0.291666	-0.166666
143400	-0.583331	-0.125	-0.083333	-0.083333	-2.25e-17	-0.083333	0.166666
143500	-0.583331	-0.166666	-0.083333	-0.0416665	-0.0416665	-0.208332	-0.125
143600	-0.624998	-0.166666	-0.125	-0.0416665	-0.0416665	0.125	-2.25e-17
143700	-0.624998	-0.166666	-0.125	-0.083333	-0.0416665	-0.0416665	-0.083333
143800	-0.624998	-0.125	-0.083333	-0.166666	-0.0416665	-0.125	0.208332
143900	-0.624998	-0.208332	-0.166666	-0.083333	0.083333	0.125	-0.208332
144000	-0.583331	-0.166666	-0.083333	0.0416665	-0.0416665	-0.0416665	0.0416665
144100	-0.624998	-0.208332	-0.166666	-0.0416665	-0.208332	-0.0416665	-0.0416665
144200	-0.499998	-0.166666	-0.125	-0.333332	-0.0416665	0.083333	-0.208332
144300	-0.499998	-0.208332	-0.125	0.166666	0.208332	-0.166666	0.125
144400	-0.458331	-0.166666	-0.125	-0.125	-0.208332	0.0416665	-2.25e-17
144500	-0.416665	-0.208332	-0.125	-0.125	-0.083333	0.0416665	-0.0416665
144600	-0.333332	-0.166666	-0.166666	-0.0416665	0.125	2.25e-17	-0.0416665
144700	-0.374999	-0.208332	-0.125	-0.125	-0.333332	-0.374999	0.125
144800	-0.249999	-0.166666	-0.125	0.0416665	0.083333	0.125	-0.125
144900	-0.249999	-0.166666	-0.125	-0.333332	-0.083333	-7.5e-18	0.0416665
145000	-0.208332	-0.166666	-0.125	-0.083333	2.25e-17	-0.0416665	-2.25e-17
145100	-0.208332	-0.166666	-0.166666	0.166666	-0.125	0.0416665	7.5e-18
145200	-0.125	-0.166666	-0.083333	-0.125	-0.083333	-0.291666	-0.249999
145300	-0.166666	-0.166666	-0.166666	-0.083333	-0.0416665	0.125	-2.25e-17
145400	-0.083333	-0.166666	-0.083333	2.25e-17	-0.0416665	-0.083333	0.208332
145500	-0.166666	-0.125	-0.125	-0.208332	-0.083333	0.0416665	-0.166666
145600	-0.083333	-0.166666	-0.125	-0.083333	0.083333	-0.0416665	0.0416665
145700	-0.125	-0.166666	-0.125	0.0416665	-0.333332	0.083333	0.0416665
145800	-0.083333	-0.125	-0.125	-0.166666	-0.0416665	-0.291666	-0.125
145900	-0.125	-0.166666	-0.125	-0.083333	0.0416665	-0.0416665	-0.0416665
146000	-0.083333	-0.166666	-0.083333	0.0416665	-0.0416665	0.249999	0.083333
146100	-0.125	-0.125	-0.125	-0.083333	-0.166666	-0.125	-0.125
146200	-0.125	-0.083333	-0.083333	-0.291666	0.208332	-0.166666	-0.208332
146300	-0.125	-0.166666	-0.125	0.083333	-0.208332	-2.25e-17	0.083333
146400	-0.125	-0.166666	-0.083333	2.25e-17	-0.166666	-0.125	0.208332
146500	-0.374999	-0.166666	-0.166666	-0.333332	0.166666	-2.25e-17	-0.125
146600	-0.249999	-0.166666	-0.125	0.0416665	-0.083333	0.208332	-0.208332
146700	-0.166666	-0.125	-0.125	-0.083333	-0.166666	-0.208332	0.166666
146800	-0.249999	-0.125	-0.125	0.0416665	-0.208332	0.125	7.5e-18
146900	-0.208332	-0.166666	-0.083333	-0.083333	-0.0416665	-0.083333	-0.291666
147000	-0.291666	-0.083333	-0.125	-0.083333	-0.0416665	-0.083333	0.083333
147100	-0.208332	-0.125	-0.125	-0.083333	0.166666	-0.291666	-0.125
147200	-0.291666	-0.166666	-0.083333	-0.083333	-0.083333	0.0416665	0.083333
147300	-0.208332	-0.125	-0.125	-0.166666	-0.166666	-0.083333	-0.0416665
147400	-0.291666	-0.166666	-0.083333	-0.208332	-0.166666	0.083333	-2.25e-17
147500	-0.249999	-0.125	-0.125	0.083333	0.208332	-0.0416665	-0.083333
147600	-0.249999	-0.125	-0.083333	-0.083333	-0.208332	-0.125	0.208332
147700	-0.249999	-0.125	-0.125	0.0416665	-0.125	0.166666	-0.083333
147800	-0.249999	-0.125	-0.083333	-0.166666	-0.125	-0.125	-0.125
147900	-0.249999	-0.125	-0.083333	-0.125	0.208332	0.125	-0.208332
148000	-0.249999	-0.125	-0.125	0.083333	-0.0416665	-0.125	0.083333
148100	-0.249999	-0.083333	-0.083333	-0.166666	-0.166666	-0.083333	0.083333
148200	-0.249999	-0.125	-0.125	-0.125	-0.083333	-0.208332	-0.0416665
148300	-0.208332	-0.166666	-0.083333	0.083333	0.083333	0.166666	0.083333
148400	-0.291666	-0.125	-0.083333	-0.083333	-0.208332	2.25e-17	-0.333332
148500	-0.208332	-0.083333	-0.083333	-0.291666	-0.0416665	-0.291666	0.166666
148600	-0.249999	-0.125	-0.125	0.125	-0.166666	0.125	-0.0416665
148700	-0.208332	-0.125	-0.083333	-0.0416665	0.083333	-0.0416665	-0.0416665
148800	-0.208332	-0.125	-0.083333	-0.0416665	-0.208332	-0.125	-0.083333
148900	-0.249999	-0.083333	-0.083333	-0.0416665	0.083333	0.249999	-0.125
149000	-0.249999	-0.125	-0.125	-0.083333	-0.166666	-0.166666	0.166666
149100	-0.208332	-0.166666	-0.083333	-0.166666	0.166666	0.0416665	-0.0416665
149200	-0.208332	-0.125	-0.083333	-0.083333	-0.166666	-0.166666	-2.25e-17
149300	-0.208332	-0.083333	-0.125	-0.125	-0.166666	0.0416665	-0.125
149400	-0.249999	-0.125	-0.083333	0.0416665	0.208332	0.125	0.125
149500	-0.166666	-0.125	-0.083333	-0.125	-0.208332	-0.208332	-0.166666
149600	-0.249999	-0.125	-0.083333	-0.0416665	-0.166666	-0.083333	0.166666
149700	-0.208332	-0.125	-0.125	-0.083333	0.166666	0.0416665	-0.166666
149800	-0.208332	-0.083333	-0.083333	0.0416665	-0.166666	-0.0416665	0.0416665
149900	-0.208332	-0.125	-0.125	-0.333332	-0.0416665	-0.249999	-0.249999
150000	-0.249999	-0.125	-0.083333	0.083333	-0.0416665	0.291666	0.249999
150100	-0.208332	-0.166666	-0.083333	0.0416665	-0.208332	-0.208332	-0.166666
150200	-0.208332	-0.0416665	-0.125	-0.166666	0.208332	-0.0416665	0.0416665
150300	-0.208332	-0.208332	-0.083333	-0.0416665	-0.166666	-0.125	-7.5e-18
150400	-0.416665	-0.166666	-0.125	2.25e-17	-0.208332	-0.0416665	-0.083333
150500	-0.291666	-0.166666	-0.125	-0.333332	0.208332	0.083333	0.083333
150600	-0.249999	-0.125	-0.125	0.083333	-0.208332	-0.0416665	-0.208332
150700	-0.249999	-0.166666	-0.125	-0.0416665	-0.208332	-0.0416665	0.0416665
150800	-0.249999	-0.083333	-0.083333	-0.208332	0.249999	-0.0416665	0.125
150900	-0.291666	-0.166666	-0.125	-0.125	-0.208332	-0.166666	-0.333332
151000	-0.249999	-0.166666	-0.083333	-0.083333	-0.166666	0.166666	0.208332
151100	-0.291666	-0.125	-0.125	0.083333	0.166666	-0.125	-0.0416665
151200	-0.208332	-0.125	-0.125	2.25e-17	-0.208332	0.125	-0.249999
151300	-0.291666	-0.166666	-0.125	-0.0416665	-0.166666	-0.125	0.208332
151400	-0.208332	-0.125	-0.083333	-0.125	-0.0416665	-0.083333	-0.125
151500	-0.249999	-0.125	-0.125	-0.166666	0.166666	0.125	-0.0416665
151600	-0.249999	-0.125	-0.083333	-0.083333	-0.166666	-0.166666	0.083333
151700	-0.249999	-0.166666	-0.125	-0.0416665	-0.166666	-0.083333	2.25e-17
151800	-0.208332	-0.125	-0.083333	-0.0416665	0.166666	0.125	-0.125
151900	-0.249999	-0.125	-0.125	-0.083333	-0.0416665	-0.125	0.0416665
152000	-0.208332	-0.083333	-0.083333	-0.083333	-0.208332	-0.0416665	-0.166666
152100	-0.249999	-0.166666	-0.125	0.0416665	-0.166666	-0.249999	-0.125
152200	-0.208332	-0.083333	-0.083333	-0.291666	0.208332	0.166666	0.125
152300	-0.208332	-0.166666	-0.125	0.0416665	-0.208332	-0.125	0.0416665
152400	-0.208332	-0.125	-0.083333	-7.5e-18	-0.166666	-0.166666	-2.25e-17
152500	-0.249999	-0.166666	-0.125	-0.291666	0.208332	0.083333	-0.249999
152600	-0.208332	-0.125	-0.083333	0.166666	-0.208332	0.083333	0.208332
152700	-0.208332	-0.083333	-0.125	-0.166666	-0.166666	-0.291666	-0.0416665
152800	-0.208332	-0.166666	-0.083333	-0.083333	0.208332	0.166666	7.5e-18
152900	-0.249999	-0.083333	-0.125	-0.208332	-0.208332	2.25e-17	7.5e-18
153000	-0.208332	-0.125	-0.083333	0.083333	-0.166666	-0.125	-0.083333
153100	-0.249999	-0.166666	-0.125	0.0416665	0.208332	0.0416665	-0.249999
153200	-0.208332	-0.125	-0.083333	-0.166666	-0.208332	-0.208332	-2.25e-17
153300	-0.249999	-0.125	-0.125	0.0416665	-0.0416665	-0.0416665	0.125
153400	-0.208332	-0.125	-0.083333	-0.166666	-0.166666	0.249999	0.0416665
153500	-0.249999	-0.166666	-0.125	-0.0416665	0.166666	-0.125	-0.125
153600	-0.208332	-0.125	-0.083333	-0.249999	-0.208332	-0.249999	-0.083333
153700	-0.249999	-0.125	-0.125	0.0416665	-0.166666	0.166666	0.125
153800	-0.208332	-0.083333	-0.083333	0.0416665	0.208332	-0.125	-0.125
153900	-0.291666	-0.125	-0.125	-0.291666	-0.208332	0.083333	0.0416665
154000	-0.208332	-0.208332	-0.083333	0.166666	-0.125	-0.0416665	-0.0416665
154100	-0.249999	-0.083333	-0.125	-0.083333	0.166666	2.25e-17	0.0416665
154200	-0.208332	-0.125	-0.083333	-0.166666	-0.208332	-0.125	-0.166666
154300	-0.249999	-0.166666	-0.125	0.0416665	-0.166666	-7.5e-18	-0.125
154400	-0.249999	-0.125	-0.083333	-0.166666	0.208332	-0.0416665	-0.0416665
154500	-0.249999	-0.125	-0.125	-0.125	-0.166666	-0.125	0.249999
154600	0.083333	-2.25e-17	-2.25e-17	-7.5e-18	-0.125	0.0416665	-0.166666
154700	0.208332	0.0416665	-2.25e-17	-0.125	0.208332	-0.166666	-0.125
154800	0.249999	0.0416665	0.0416665	0.208332	-0.125	0.374999	0.125
154900	0.291666	0.125	0.083333	-0.125	-0.083333	-0.333332	-2.25e-17
155000	0.416665	0.125	0.083333	0.166666	0.249999	0.333332	-0.083333
155100	0.416665	0.125	0.125	0.208332	-0.0416665	2.25e-17	0.125
155200	0.499998	0.166666	0.083333	-0.083333	-0.083333	-0.0416665	0.208332
155300	0.541665	0.208332	0.166666	0.083333	0.374999	-0.0416665	-0.166666
155400	0.416665	0.166666	0.083333	-0.0416665	-0.125	0.0416665	0.208332
155500	0.541665	0.208332	0.166666	0.083333	-0.0416665	0.208332	-0.0416665
155600	0.583331	0.208332	0.166666	0.249999	0.333332	-0.291666	-0.083333
155700	0.624998	0.249999	0.166666	-0.0416665	-0.0416665	0.208332	0.0416665
155800	0.624998	0.249999	0.208332	0.374999	-0.0416665	0.0416665	0.0416665
155900	0.583331	0.333332	0.208332	-0.166666	0.333332	0.083333	0.0416665
156000	0.624998	0.208332	0.208332	0.416665	-7.5e-18	0.166666	-0.0416665
156100	0.624998	0.291666	0.166666	-7.5e-18	-2.25e-17	0.083333	-0.0416665
156200	0.624998	0.291666	0.249999	-2.25e-17	0.333332	0.083333	0.125
156300	0.416665	0.249999	0.166666	0.249999	-0.083333	-0.166666	0.249999
156400	0.541665	0.249999	0.208332	-2.25e-17	-2.25e-17	0.083333	0.0416665
156500	0.583331	0.291666	0.208332	0.374999	0.333332	0.0416665	-0.166666
156600	0.541665	0.249999	0.208332	-7.5e-18	-7.5e-18	0.291666	0.291666
156700	0.583331	0.291666	0.249999	0.291666	0.0416665	-0.291666	-0.125
156800	0.541665	0.291666	0.208332	-0.125	0.333332	0.208332	0.0416665
156900	0.541665	0.291666	0.208332	0.291666	-0.0416665	-0.0416665	-0.083333
157000	0.499998	0.333332	0.249999	0.249999	-2.25e-17	0.208332	0.291666
157100	0.541665	0.291666	0.208332	-2.25e-17	0.374999	0.0416665	-0.083333
157200	0.333332	0.249999	0.208332	0.125	-0.0416665	-2.25e-17	0.083333
157300	0.458331	0.166666	0.208332	0.0416665	-2.25e-17	0.291666	0.083333
157400	0.499998	0.291666	0.208332	0.416665	0.333332	-0.208332	0.083333
157500	0.458331	0.291666	0.208332	-0.0416665	0.0416665	0.249999	-2.25e-17
157600	0.499998	0.291666	0.208332	0.0416665	-0.0416665	0.166666	0.0416665
157700	0.458331	0.208332	0.208332	0.249999	0.374999	-0.208332	0.083333
157800	0.458331	0.333332	0.249999	0.166666	-7.5e-18	0.208332	0.083333
157900	0.458331	0.208332	0.208332	0.291666	-2.25e-17	0.125	-2.25e-17
158000	0.458331	0.249999	0.208332	-0.125	0.374999	0.208332	0.0416665
158100	0.249999	0.208332	0.166666	0.249999	-0.0416665	-0.0416665	0.0416665
158200	0.416665	0.249999	0.208332	-2.25e-17	0.083333	-0.125	0.0416665
158300	0.458331	0.249999	0.166666	0.416665	-2.25e-17	0.333332	-0.083333
158400	0.416665	0.249999	0.208332	-0.125	0.374999	-0.208332	0.208332
158500	0.416665	0.291666	0.249999	0.249999	-7.5e-18	0.083333	0.0416665
158600	0.458331	0.208332	0.166666	-2.25e-17	0.083333	0.291666	0.083333
158700	0.416665	0.249999	0.208332	0.416665	-2.25e-17	0.125	0.0416665
158800	0.416665	0.333332	0.208332	-7.5e-18	0.416665	-7.5e-18	0.083333
158900	0.458331	0.249999	0.208332	0.166666	-0.0416665	-0.125	0.0416665
159000	0.249999	0.125	0.166666	0.083333	-0.0416665	0.208332	-2.25e-17
159100	0.374999	0.208332	0.208332	0.166666	0.374999	-0.083333	0.166666
159200	0.416665	0.249999	0.166666	-2.25e-17	-7.5e-18	0.374999	-0.125
159300	0.416665	0.291666	0.208332	0.166666	-0.0416665	-0.208332	0.166666
159400	0.416665	0.249999	0.208332	0.249999	0.333332	0.166666	-0.083333
159500	0.416665	0.249999	0.208332	0.125	0.0416665	0.166666	0.291666
159600	0.416665	0.208332	0.208332	0.291666	0.208332	-0.125	-0.083333
159700	0.416665	0.249999	0.166666	0.125	-0.125	0.333332	0.208332
159800	0.458331	0.291666	0.208332	0.125	0.374999	-7.5e-18	-0.083333
159900	0.208332	0.125	0.166666	0.125	-0.0416665	0.208332	0.0416665
160000	0.374999	0.249999	0.166666	0.125	-2.25e-17	-0.291666	0.0416665
160100	0.458331	0.249999	0.208332	0.0416665	0.374999	0.208332	0.083333
160200	0.374999	0.208332	0.208332	0.208332	-0.0416665	-0.083333	0.0416665
160300	0.458331	0.249999	0.166666	-0.083333	-2.25e-17	0.083333	-0.0416665
160400	0.416665	0.249999	0.208332	0.249999	0.374999	0.374999	0.125
160500	0.458331	0.249999	0.208332	0.166666	-0.166666	-0.083333	0.166666
160600	0.458331	0.208332	0.208332	-2.25e-17	0.374999	0.249999	-0.0416665
160700	0.458331	0.291666	0.208332	0.166666	0.125	-0.0416665	0.0416665
160800	0.208332	0.125	0.125	0.333332	-0.083333	0.166666	0.0416665
160900	0.374999	0.291666	0.208332	-2.25e-17	0.291666	0.125	-0.0416665
161000	0.458331	0.249999	0.208332	0.249999	-0.0416665	-0.249999	0.208332
161100	0.416665	0.208332	0.166666	-0.083333	-2.25e-17	0.208332	-2.25e-17
161200	0.458331	0.249999	0.208332	0.249999	0.374999	0.125	0.0416665
161300	0.458331	0.208332	0.208332	0.125	0.083333	-0.166666	0.125
161400	0.458331	0.291666	0.208332	0.166666	-0.125	0.333332	0.125
161500	0.458331	0.249999	0.166666	-2.25e-17	0.374999	-0.125	-0.083333
161600	0.458331	0.208332	0.208332	0.291666	-7.5e-18	0.249999	0.166666
161700	0.208332	0.208332	0.166666	0.208332	-0.0416665	-2.25e-17	0.125
161800	0.458331	0.208332	0.166666	-7.5e-18	0.208332	0.083333	-0.208332
161900	0.416665	0.249999	0.208332	0.166666	-2.25e-17	0.125	0.125
162000	0.458331	0.249999	0.208332	-2.25e-17	0.125	0.208332	0.083333
162100	0.499998	0.249999	0.208332	0.374999	0.208332	0.0416665	-0.083333
162200	0.458331	0.249999	0.166666	-7.5e-18	-2.25e-17	0.083333	0.166666
162300	0.458331	0.249999	0.208332	0.0416665	0.249999	0.0416665	0.083333
162400	0.249999	0.166666	0.166666	0.208332	0.208332	-7.5e-18	0.0416665
162500	0.416665	0.208332	0.166666	0.0416665	-7.5e-18	0.0416665	0.166666
162600	0.458331	0.249999	0.208332	0.374999	0.125	-2.25e-17	-0.083333
162700	0.458331	0.291666	0.208332	-7.5e-18	-0.0416665	0.166666	0.0416665
162800	0.499998	0.208332	0.208332	0.249999	0.249999	-0.125	0.125
162900	0.458331	0.291666	0.166666	0.166666	-2.25e-17	0.0416665	-0.083333
163000	0.499998	0.208332	0.208332	0.125	0.208332	0.208332	0.166666
163100	0.458331	0.291666	0.208332	0.125	0.125	0.125	-2.25e-17
163200	0.499998	0.249999	0.208332	0.0416665	0.249999	0.166666	0.083333
163300	0.249999	0.166666	0.166666	0.0416665	-0.166666	-0.083333	0.083333
163400	0.416665	0.208332	0.166666	0.083333	0.125	-0.083333	-0.125
163500	0.499998	0.291666	0.208332	0.374999	0.083333	0.249999	0.166666
163600	0.458331	0.249999	0.208332	-7.5e-18	0.374999	0.125	0.125
163700	0.499998	0.208332	0.208332	-2.25e-17	-0.166666	0.166666	-2.25e-17
163800	0.499998	0.249999	0.208332	0.291666	0.416665	-0.166666	0.083333
163900	0.499998	0.291666	0.208332	0.249999	-0.166666	0.249999	0.208332
164000	0.499998	0.208332	0.208332	0.0416665	0.249999	-0.125	-0.125
164100	0.499998	0.333332	0.208332	-2.25e-17	0.249999	0.291666	0.083333
164200	0.249999	0.166666	0.166666	0.125	0.083333	-0.083333	-0.0416665
164300	0.458331	0.208332	0.166666	0.125	-0.166666	-2.25e-17	0.125
164400	0.499998	0.249999	0.208332	0.374999	0.416665	0.0416665	0.0416665
164500	0.458331	0.249999	0.208332	-0.083333	-0.166666	0.125	-0.0416665
164600	0.541665	0.291666	0.208332	0.374999	0.125	0.208332	0.0416665
164700	0.458331	0.249999	0.208332	0.166666	0.083333	-0.083333	0.291666
164800	0.541665	0.291666	0.208332	0.125	0.291666	0.208332	-0.083333
164900	0.499998	0.208332	0.208332	-0.083333	0.208332	0.125	-0.083333
165000	0.541665	0.333332	0.208332	0.374999	0.125	-2.25e-17	0.208332
165100	0.249999	0.166666	0.166666	-7.5e-18	0.125	0.125	0.083333
165200	0.458331	0.208332	0.208332	-2.25e-17	0.083333	0.0416665	0.0416665
165300	0.499998	0.249999	0.208332	0.291666	-7.5e-18	0.0416665	0.083333
165400	0.458331	0.249999	0.166666	-2.25e-17	-2.25e-17	0.249999	-2.25e-17
165500	0.541665	0.291666	0.249999	0.374999	0.249999	-0.083333	0.083333
165600	0.499998	0.291666	0.208332	0.0416665	0.083333	0.208332	0.0416665
165700	0.541665	0.249999	0.208332	0.0416665	0.083333	0.083333	0.0416665
165800	0.499998	0.249999	0.208332	0.374999	0.333332	-7.5e-18	0.125
165900	0.541665	0.291666	0.208332	0.166666	-0.166666	0.0416665	-2.25e-17
166000	0.291666	0.166666	0.166666	-0.166666	0.208332	0.208332	0.083333
166100	0.458331	0.291666	0.208332	0.166666	-2.25e-17	-0.083333	0.0416665
166200	0.541665	0.208332	0.208332	0.249999	0.125	0.0416665	-0.125
166300	0.458331	0.291666	0.208332	0.0416665	0.125	-0.0416665	0.208332
166400	0.541665	0.291666	0.208332	0.374999	0.374999	0.208332	0.166666
166500	0.499998	0.208332	0.208332	0.125	0.125	-0.0416665	-0.208332
166600	0.583331	0.333332	0.208332	0.166666	-0.0416665	0.374999	0.208332
166700	0.499998	0.208332	0.208332	0.0416665	0.125	-0.249999	0.083333
166800	0.583331	0.333332	0.249999	0.208332	0.249999	0.208332	0.208332
166900	0.249999	0.208332	0.166666	-0.083333	-0.0416665	0.208332	-0.249999
167000	0.458331	0.249999	0.208332	0.249999	-2.25e-17	-0.083333	0.166666
167100	0.541665	0.249999	0.208332	0.208332	0.249999	0.166666	0.0416665
167200	0.499998	0.249999	0.208332	-0.0416665	-0.0416665	-2.25e-17	-0.0416665
167300	0.583331	0.291666	0.208332	0.125	0.416665	-0.083333	0.208332
167400	0.499998	0.249999	0.208332	0.416665	-0.166666	0.374999	-2.25e-17
167500	0.583331	0.291666	0.208332	-0.083333	0.249999	-0.083333	-0.0416665
167600	0.541665	0.291666	0.249999	0.374999	0.125	-0.0416665	0.166666
167700	0.583331	0.291666	0.208332	-0.083333	0.249999	0.208332	0.125
167800	0.249999	0.166666	0.166666	0.374999	-0.166666	-0.0416665	0.0416665
167900	0.499998	0.291666	0.208332	-0.125	0.125	0.291666	0.125
168000	0.583331	0.249999	0.208332	0.166666	0.125	-0.0416665	0.083333
168100	0.499998	0.249999	0.208332	0.125	0.249999	0.125	-2.25e-17
168200	0.583331	0.291666	0.249999	0.291666	0.249999	0.0416665	-0.0416665
168300	0.541665	0.249999	0.208332	0.166666	-0.125	0.166666	0.083333
168400	0.541665	0.291666	0.208332	-2.25e-17	0.208332	0.166666	0.125
168500	0.583331	0.291666	0.208332	0.291666	0.125	2.25e-17	0.083333

## Sheet: Cumulative emission in Gt C
time (yr)	Cumulative emission_*shortchain_9	Cumulative emission_*shortchain_15	Cumulative emission_*shortchain_18	Cumulative emission_*shortchain_25	Cumulative emission_*shortchain_30	Cumulative emission_*shortchain_45	Cumulative emissionn_*shortchain_60
100.5	199.999	108.333	66.6664	49.9998	41.6665	8.3333	20.8332
200.5	441.665	229.166	195.833	116.666	104.166	74.9997	45.8331
300.5	724.997	374.998	308.332	224.999	166.666	99.9996	66.6664
400.5	1075	591.664	458.332	324.999	262.499	158.333	112.5
500.5	1470.83	783.33	645.831	441.665	358.332	237.499	158.333
600.5	1883.33	1029.16	824.997	599.998	499.998	291.666	254.166
700.5	2341.66	1283.33	1066.66	733.33	587.498	399.998	312.499
800.5	2833.32	1554.16	1287.49	887.496	720.831	495.831	354.165
900.5	3216.65	1791.66	1470.83	1054.16	849.997	562.498	412.498
1000.5	3449.99	1958.33	1616.66	1145.83	941.663	608.331	458.331
1100.5	3662.49	2112.49	1766.66	1237.5	1033.33	670.831	508.331
1200.5	3845.82	2245.82	1879.16	1341.66	1104.16	745.83	533.331
1300.5	4020.82	2374.99	1995.83	1424.99	1179.16	783.33	599.998
1400.5	4191.65	2495.82	2079.16	1495.83	1245.83	841.663	608.331
1500.5	4354.15	2612.49	2191.66	1599.99	1316.66	870.83	649.997
1600.5	4499.98	2720.82	2299.99	1658.33	1374.99	937.496	708.33
1700.5	4654.15	2824.99	2362.49	1716.66	1458.33	954.163	729.164
1800.5	4808.31	2929.15	2466.66	1808.33	1504.16	1008.33	754.164
1900.5	4958.31	3029.15	2549.99	1858.33	1545.83	1037.5	799.997
2000.5	5104.15	3129.15	2629.16	1916.66	1612.49	1070.83	799.997
2100.5	5249.98	3224.99	2712.49	1999.99	1658.33	1129.16	849.997
2200.5	5395.81	3320.82	2816.66	2049.99	1712.49	1166.66	862.497
2300.5	5541.64	3416.65	2879.16	2099.99	1787.49	1179.16	895.83
2400.5	5683.31	3508.32	2962.49	2183.32	1820.83	1216.66	912.496
2500.5	5812.48	3591.65	3029.15	2212.49	1858.33	1262.49	945.83
2600.5	5945.81	3679.15	3104.15	2291.66	1929.16	1270.83	958.33
2700.5	6087.48	3766.65	3179.15	2333.32	1958.33	1320.83	987.496
2800.5	6224.98	3854.15	3258.32	2379.16	1995.83	1341.66	1012.5
2900.5	6362.47	3937.48	3324.99	2441.66	2066.66	1391.66	1045.83
3000.5	6499.97	4024.98	3408.32	2483.32	2095.83	1399.99	1050
3100.5	6637.47	4108.32	3466.65	2545.82	2129.16	1437.49	1083.33
3200.5	6758.31	4183.32	3545.82	2583.32	2195.82	1462.49	1125
3300.5	6891.64	4266.65	3620.82	2654.16	2233.32	1487.49	1112.5
3400.5	7024.97	4345.82	3683.32	2691.66	2262.49	1512.49	1145.83
3500.5	7158.31	4424.98	3749.99	2729.16	2291.66	1558.33	1150
3600.5	7291.64	4504.15	3804.15	2804.16	2333.32	1579.16	1187.5
3700.5	7424.97	4583.31	3866.65	2837.49	2399.99	1587.49	1208.33
3800.5	7562.47	4662.48	3933.32	2874.99	2412.49	1633.33	1225
3900.5	7691.64	4741.65	3999.98	2949.99	2474.99	1670.83	1245.83
4000.5	7829.14	4816.65	4062.48	2979.15	2516.66	1687.49	1283.33
4100.5	7945.8	4887.48	4120.82	3008.32	2537.49	1716.66	1270.83
4200.5	8070.8	4966.65	4183.32	3079.15	2562.49	1745.83	1320.83
4300.5	8208.3	5041.65	4245.82	3099.99	2599.99	1766.66	1312.49
4400.5	8337.47	5116.65	4308.32	3170.82	2637.49	1779.16	1349.99
4500.5	8470.8	5191.65	4370.82	3183.32	2699.99	1820.83	1341.66
4600.5	8604.13	5262.48	4429.15	3258.32	2720.82	1816.66	1374.99
4700.5	8737.47	5337.48	4491.65	3287.49	2745.82	1854.16	1391.66
4800.5	8849.97	5408.31	4549.98	3316.65	2804.16	1874.99	1399.99
4900.5	8979.13	5479.14	4608.32	3383.32	2824.99	1904.16	1429.16
5000.5	9112.46	5545.81	4666.65	3408.32	2854.16	1920.83	1466.66
5100.5	9245.8	5616.64	4724.98	3441.65	2908.32	1958.33	1454.16
5200.5	9379.13	5695.81	4783.31	3495.82	2929.16	1958.33	1479.16
5300.5	9512.46	5762.48	4841.65	3549.99	2954.15	2012.49	1491.66
5400.5	9649.96	5837.48	4904.15	3579.15	2999.99	2024.99	1529.16
5500.5	9762.46	5899.98	4958.31	3604.15	3020.82	2029.16	1529.16
5600.5	9891.63	5979.14	5012.48	3670.82	3074.99	2054.16	1549.99
5700.5	10029.1	6041.64	5070.81	3695.82	3095.82	2066.66	1562.49
5800.5	10162.5	6120.81	5129.15	3724.99	3120.82	2104.16	1583.33
5900.5	10300	6183.31	5187.48	3795.82	3179.15	2141.66	1599.99
6000.5	10437.5	6254.14	5245.81	3820.82	3195.82	2170.82	1599.99
6100.5	10575	6337.47	5304.15	3849.98	3233.32	2166.66	1629.16
6200.5	10712.5	6408.31	5362.48	3916.65	3254.15	2204.16	1658.33
6300.5	10854.1	6470.81	5420.81	3941.65	3312.49	2204.16	1674.99
6400.5	10970.8	6541.64	5470.81	3966.65	3329.15	2249.99	1674.99
6500.5	11108.3	6612.47	5529.14	4033.32	3362.49	2245.82	1695.83
6600.5	11245.8	6683.31	5587.48	4058.32	3383.32	2266.66	1716.66
6700.5	11383.3	6754.14	5641.64	4087.48	3441.65	2312.49	1712.49
6800.5	11529.1	6824.97	5699.98	4154.15	3462.49	2333.32	1733.33
6900.5	11670.8	6895.81	5758.31	4179.15	3483.32	2341.66	1758.33
7000.5	11812.5	6962.47	5816.64	4208.32	3541.65	2383.32	1791.66
7100.5	12004.1	7054.14	5883.31	4254.15	3562.49	2391.66	1779.16
7200.5	12287.5	7166.64	5974.98	4341.65	3604.15	2433.32	1829.16
7300.5	12620.8	7299.97	6074.98	4395.82	3683.32	2470.82	1845.83
7400.5	12987.4	7449.97	6191.64	4474.98	3729.15	2479.16	1870.83
7500.5	13341.6	7595.8	6304.14	4533.32	3779.15	2516.66	1895.83
7600.5	13708.3	7745.8	6424.97	4641.65	3870.82	2558.32	1929.16
7700.5	14083.3	7904.14	6545.81	4708.31	3908.32	2624.99	1962.49
7800.5	14504.1	8079.13	6674.97	4808.31	3991.65	2641.66	2004.16
7900.5	14941.6	8254.13	6816.64	4887.48	4066.65	2704.16	2029.16
8000.5	15362.4	8424.97	6949.97	4962.48	4141.65	2774.99	2062.49
8100.5	15791.6	8604.13	7087.47	5079.15	4204.15	2799.99	2091.66
8200.5	16233.3	8779.13	7229.14	5162.48	4299.98	2849.99	2129.16
8300.5	16683.3	8962.46	7370.8	5241.65	4366.65	2895.82	2166.66
8400.5	17174.9	9154.13	7520.8	5358.31	4437.48	2937.49	2216.66
8500.5	17695.8	9354.13	7674.97	5458.31	4541.65	3004.15	2262.49
8600.5	18191.6	9549.96	7829.14	5558.31	4616.65	3074.99	2270.82
8700.5	18695.8	9745.79	7979.14	5649.98	4683.31	3120.82	2324.99
8800.5	19212.4	9945.79	8137.47	5774.98	4795.81	3174.99	2379.16
8900.5	19774.9	10154.1	8295.8	5874.98	4866.65	3220.82	2416.66
9000.5	20366.6	10375	8466.63	5983.31	4945.81	3283.32	2445.82
9100.5	20933.3	10583.3	8629.13	6079.14	5062.48	3316.65	2474.99
9200.5	21499.9	10795.8	8791.63	6204.14	5149.98	3387.49	2516.66
9300.5	22079.1	11012.5	8966.63	6324.97	5237.48	3449.99	2574.99
9400.5	22670.7	11229.1	9133.3	6437.47	5312.48	3487.49	2612.49
9500.5	23316.6	11458.3	9312.46	6537.47	5404.15	3562.49	2662.49
9600.5	23991.6	11695.8	9491.63	6654.14	5499.98	3620.82	2716.66
9700.5	24637.4	11925	9666.63	6766.64	5587.48	3666.65	2762.49
9800.5	25291.6	12154.1	9841.63	6883.31	5699.98	3762.49	2787.49
9900.5	25954.1	12387.5	10020.8	7004.14	5779.14	3787.48	2829.16
10000.5	26687.4	12633.3	10208.3	7124.97	5862.48	3883.32	2887.49
10100.5	27445.7	12887.4	10395.8	7254.14	5991.64	3912.48	2929.15
10200.5	28166.6	13133.3	10583.3	7366.64	6074.98	4004.15	2970.82
10300.5	28895.7	13379.1	10770.8	7487.47	6162.48	4054.15	3016.65
10400.5	29641.5	13629.1	10958.3	7616.64	6283.31	4124.98	3058.32
10500.5	30466.5	13887.4	11154.1	7733.3	6362.47	4179.15	3108.32
10600.5	31320.7	14158.3	11358.3	7866.64	6474.97	4241.65	3158.32
10700.5	32129	14420.8	11554.1	7987.47	6587.47	4304.15	3204.15
10800.5	32949.9	14683.3	11750	8124.97	6674.97	4362.48	3249.99
10900.5	33787.4	14949.9	11945.8	8249.97	6762.47	4424.98	3279.15
11000.5	34637.4	15216.6	12145.8	8362.47	6891.64	4504.15	3358.32
11100.5	35579	15495.8	12358.3	8516.63	6983.31	4574.98	3399.99
11200.5	36554	15787.4	12570.8	8629.13	7074.97	4637.48	3441.65
11300.5	37474.9	16066.6	12779.1	8770.8	7208.3	4687.48	3487.49
11400.5	38408.2	16349.9	12987.4	8899.96	7312.47	4745.81	3537.49
11500.5	39366.5	16633.3	13195.8	9016.63	7404.14	4824.98	3583.32
11600.5	40424.8	16937.4	13416.6	9174.96	7524.97	4883.31	3633.32
11700.5	41516.5	17245.8	13641.6	9295.8	7620.8	4970.81	3687.49
11800.5	42545.7	17541.6	13862.4	9458.3	7741.64	5033.31	3724.99
11900.5	43591.5	17841.6	14083.3	9574.96	7837.47	5116.65	3783.32
12000.5	44658.2	18145.8	14299.9	9729.13	7962.47	5145.81	3829.15
12100.5	45745.7	18445.8	14524.9	9858.29	8070.8	5216.65	3874.98
12200.5	46949.8	18770.8	14754.1	9991.63	8179.13	5295.81	3912.48
12300.5	48195.6	19099.9	14995.8	10145.8	8274.97	5374.98	3991.65
12400.5	49362.3	19420.8	15220.8	10291.6	8391.63	5441.65	4029.15
12500.5	50545.6	19741.6	15458.3	10429.1	8491.63	5512.48	4074.98
12600.5	51754	20062.4	15691.6	10570.8	8633.3	5591.64	4124.98
12700.5	53099.8	20404.1	15929.1	10716.6	8716.63	5629.14	4179.15
12800.5	54483.1	20754.1	16179.1	10870.8	8837.46	5708.31	4224.98
12900.5	55778.9	21091.6	16424.9	11016.6	8966.63	5783.31	4279.15
13000.5	57095.6	21429.1	16666.6	11162.5	9095.8	5866.64	4329.15
13100.5	58437.3	21774.9	16908.3	11308.3	9183.3	5941.64	4379.15
13200.5	59933.1	22133.2	17162.4	11462.5	9312.46	5999.98	4449.98
13300.5	61470.6	22504.1	17424.9	11616.6	9420.8	6083.31	4479.15
13400.5	62908.1	22858.2	17679.1	11770.8	9566.63	6158.31	4537.48
13500.5	64374.7	23220.7	17937.4	11920.8	9654.13	6199.98	4587.48
13600.5	65862.2	23579.1	18191.6	12062.5	9791.63	6266.64	4654.15
13700.5	67374.7	23941.6	18445.8	12212.5	9895.79	6366.64	4683.31
13800.5	69058.1	24329.1	18720.8	12383.3	10016.6	6429.14	4749.98
13900.5	70816.4	24724.9	18995.8	12545.8	10141.6	6524.97	4791.65
14000.5	72445.5	25104.1	19262.4	12704.1	10291.6	6583.31	4829.15
14100.5	74103.9	25487.4	19529.1	12858.3	10412.5	6649.97	4899.98
14200.5	75803.9	25874.9	19799.9	13008.3	10516.6	6704.14	4949.98
14300.5	77728.9	26279.1	20074.9	13170.8	10633.3	6783.31	5004.15
14400.5	79687.2	26699.9	20366.6	13337.4	10787.5	6862.47	5058.31
14500.5	81508	27099.9	20649.9	13491.6	10908.3	6949.97	5108.31
14600.5	83358	27508.2	20924.9	13658.3	11020.8	7020.81	5162.48
14700.5	85233	27912.4	21204.1	13824.9	11145.8	7091.64	5216.65
14800.5	87195.5	28320.7	21491.6	13987.4	11270.8	7174.97	5262.48
14900.5	89349.6	28754.1	21787.4	14158.3	11416.6	7258.3	5320.81
15000.5	91566.3	29204.1	22091.6	14329.1	11545.8	7333.3	5387.48
15100.5	93624.6	29629	22387.4	14495.8	11662.5	7399.97	5420.81
15200.5	94728.8	29941.5	22612.4	14637.4	11758.3	7479.14	5479.14
15300.5	94633	30112.4	22749.9	14733.3	11845.8	7495.8	5504.14
15400.5	94670.5	30266.5	22879.1	14820.8	11908.3	7554.14	5545.81
15500.5	94662.1	30399.9	22995.7	14899.9	11987.5	7599.97	5579.14
15600.5	94391.3	30491.5	23083.2	14962.4	12037.5	7645.8	5604.14
15700.5	94058	30566.5	23149.9	15020.8	12083.3	7645.8	5629.14
15800.5	93683	30624.9	23212.4	15070.8	12137.5	7687.47	5654.14
15900.5	93470.5	30699.9	23274.9	15120.8	12175	7716.64	5666.64
16000.5	93237.1	30762.4	23337.4	15162.4	12208.3	7729.14	5683.31
16100.5	92745.5	30795.7	23379.1	15204.1	12233.3	7783.3	5708.31
16200.5	92241.3	30816.5	23412.4	15229.1	12250	7787.47	5729.14
16300.5	91716.3	30829	23437.4	15254.1	12291.6	7812.47	5729.14
16400.5	91378.8	30854	23466.6	15283.3	12291.6	7816.64	5741.64
16500.5	91037.1	30879	23499.9	15308.3	12329.1	7841.64	5754.14
16600.5	90466.3	30874.9	23512.4	15324.9	12345.8	7824.97	5758.31
16700.5	89866.3	30858.2	23516.6	15337.4	12354.1	7862.47	5762.48
16800.5	89241.3	30837.4	23516.6	15345.8	12362.5	7849.97	5762.48
16900.5	88791.3	30824.9	23524.9	15358.3	12366.6	7874.97	5766.64
17000.5	88283	30820.7	23533.2	15366.6	12383.3	7862.47	5787.48
17100.5	87591.3	30787.4	23524.9	15366.6	12387.5	7862.47	5774.98
17200.5	86866.3	30741.5	23508.2	15366.6	12379.1	7887.47	5779.14
17300.5	86124.7	30691.5	23483.2	15358.3	12383.3	7887.47	5783.31
17400.5	85570.5	30658.2	23466.6	15358.3	12375	7866.64	5779.14
17500.5	85012.2	30620.7	23454.1	15354.1	12387.5	7870.8	5770.81
17600.5	84241.3	30562.4	23420.7	15341.6	12375	7870.8	5766.64
17700.5	83412.2	30491.5	23387.4	15324.9	12362.5	7862.47	5791.64
17800.5	82545.5	30412.4	23341.6	15308.3	12354.1	7841.64	5779.14
17900.5	81858	30349.9	23304.1	15295.8	12350	7862.47	5779.14
18000.5	81116.3	30283.2	23266.6	15279.1	12325	7841.64	5774.98
18100.5	80174.7	30195.7	23216.6	15254.1	12300	7837.47	5770.81
18200.5	79178.9	30095.7	23158.2	15229.1	12287.5	7833.3	5766.64
18300.5	78108	29987.4	23095.7	15199.9	12287.5	7829.14	5754.14
18400.5	77124.7	29895.7	23041.6	15174.9	12266.6	7816.64	5762.48
18500.5	76095.5	29804	22987.4	15154.1	12233.3	7799.97	5758.31
18600.5	74795.5	29687.4	22920.7	15120.8	12237.5	7799.97	5733.31
18700.5	73453.9	29562.4	22845.7	15087.4	12204.1	7774.97	5733.31
18800.5	72145.5	29429	22766.6	15054.1	12179.1	7779.14	5724.98
18900.5	71112.2	29308.2	22691.6	15020.8	12166.6	7787.47	5733.31
19000.5	70203.9	29187.4	22624.9	14991.6	12145.8	7749.97	5712.48
19100.5	69220.6	29041.6	22541.6	14954.1	12112.5	7754.14	5716.64
19200.5	68324.7	28891.6	22454.1	14920.8	12091.6	7737.47	5687.48
19300.5	67483.1	28733.2	22362.4	14879.1	12050	7712.47	5687.48
19400.5	66870.6	28591.6	22283.2	14845.8	12050	7716.64	5699.98
19500.5	66345.6	28462.4	22208.2	14812.4	12029.1	7729.14	5683.31
19600.5	65666.4	28312.4	22124.9	14774.9	11995.8	7695.8	5666.64
19700.5	65016.4	28162.4	22037.4	14737.4	11970.8	7687.47	5654.14
19800.5	64374.7	28020.7	21954.1	14699.9	11945.8	7674.97	5641.64
19900.5	63903.9	27895.7	21883.2	14666.6	11929.1	7649.97	5637.48
20000.5	63495.6	27783.2	21816.6	14637.4	11900	7666.64	5633.31
20100.5	62908.1	27662.4	21741.6	14604.1	11879.1	7658.3	5645.81
20200.5	62324.8	27541.6	21670.7	14570.8	11850	7629.14	5629.14
20300.5	61741.4	27424.9	21599.9	14537.4	11833.3	7616.64	5604.14
20400.5	61328.9	27329.1	21537.4	14508.3	11820.8	7604.14	5624.98
20500.5	60953.9	27245.7	21487.4	14483.3	11791.6	7583.3	5616.64
20600.5	60412.3	27145.7	21424.9	14454.1	11766.6	7599.97	5587.48
20700.5	59878.9	27045.7	21366.6	14424.9	11750	7574.97	5608.31
20800.5	59349.8	26954.1	21304.1	14391.6	11725	7562.47	5591.64
20900.5	58991.4	26879.1	21258.2	14366.6	11712.5	7558.3	5579.14
21000.5	58658.1	26812.4	21212.4	14345.8	11704.1	7533.3	5591.64
21100.5	58166.4	26733.2	21162.4	14320.8	11675	7537.47	5566.64
21200.5	57687.3	26654.1	21108.2	14291.6	11658.3	7512.47	5566.64
21300.5	57203.9	26570.7	21058.3	14266.6	11637.5	7512.47	5558.31
21400.5	56883.1	26508.2	21016.6	14245.8	11620.8	7495.8	5554.14
21500.5	56599.8	26454.1	20979.1	14224.9	11608.3	7495.8	5537.48
21600.5	56158.1	26379.1	20933.3	14199.9	11595.8	7491.64	5516.64
21700.5	55720.6	26308.2	20887.4	14179.1	11579.1	7479.14	5508.31
21800.5	55291.4	26233.2	20837.4	14154.1	11554.1	7454.14	5516.64
21900.5	55020.6	26174.9	20804.1	14133.3	11529.1	7454.14	5512.48
22000.5	54766.4	26124.9	20770.8	14116.6	11520.8	7449.97	5495.81
22100.5	54374.8	26062.4	20729.1	14091.6	11516.6	7449.97	5520.81
22200.5	53995.6	25991.6	20683.3	14070.8	11491.6	7433.3	5495.81
22300.5	53616.5	25924.9	20641.6	14045.8	11487.5	7408.3	5495.81
22400.5	53395.6	25870.7	20608.3	14029.1	11458.3	7399.97	5491.64
22500.5	53179	25824.9	20574.9	14012.4	11450	7391.64	5495.81
22600.5	52829	25762.4	20537.4	13991.6	11420.8	7379.14	5466.64
22700.5	52483.1	25695.7	20495.8	13970.8	11412.5	7387.47	5462.48
22800.5	52145.6	25629.1	20449.9	13949.9	11395.8	7362.47	5441.64
22900.5	51804	25566.6	20408.3	13924.9	11395.8	7370.8	5466.64
23000.5	51616.5	25512.4	20374.9	13908.3	11383.3	7349.97	5429.15
23100.5	51429	25466.6	20345.8	13891.6	11366.6	7337.47	5445.81
23200.5	51116.5	25404.1	20308.3	13870.8	11329.1	7329.14	5420.81
23300.5	50820.6	25345.7	20266.6	13849.9	11329.1	7349.97	5424.98
23400.5	50516.5	25279.1	20224.9	13829.1	11295.8	7312.47	5429.15
23500.5	50374.8	25233.2	20191.6	13812.4	11300	7333.3	5399.98
23600.5	50212.3	25187.4	20162.4	13795.8	11300	7312.47	5391.65
23700.5	49941.5	25133.2	20124.9	13774.9	11283.3	7299.97	5408.31
23800.5	49679	25074.9	20087.4	13754.1	11241.6	7291.64	5379.15
23900.5	49416.5	25016.6	20045.8	13733.3	11245.8	7287.47	5399.98
24000.5	49283.1	24970.7	20016.6	13716.6	11225	7283.3	5387.48
24100.5	49149.8	24933.2	19987.4	13704.1	11216.6	7266.64	5387.48
24200.5	48912.3	24874.9	19949.9	13683.3	11204.1	7258.3	5370.81
24300.5	48670.6	24820.7	19912.4	13662.4	11187.5	7249.97	5362.48
24400.5	48429	24762.4	19874.9	13641.6	11179.1	7258.3	5370.81
24500.5	48312.3	24720.7	19845.8	13624.9	11170.8	7249.97	5354.15
24600.5	48204	24683.2	19820.8	13612.4	11141.6	7224.97	5349.98
24700.5	47970.6	24633.2	19783.3	13591.6	11129.1	7216.64	5341.65
24800.5	47754	24579.1	19745.8	13570.8	11120.8	7208.3	5345.81
24900.5	47533.1	24524.9	19708.3	13554.1	11116.6	7199.97	5324.98
25000.5	47424.8	24479.1	19679.1	13537.4	11087.5	7191.64	5333.31
25100.5	47320.6	24445.7	19658.3	13520.8	11062.5	7199.97	5320.81
25200.5	47108.1	24395.7	19624.9	13504.1	11050	7158.3	5308.31
25300.5	46904	24341.6	19587.4	13483.3	11045.8	7166.64	5299.98
25400.5	46695.6	24287.4	19549.9	13462.4	11033.3	7158.3	5295.81
25500.5	46608.1	24245.7	19520.8	13445.8	11016.6	7149.97	5295.81
25600.5	46508.1	24212.4	19495.8	13433.3	11008.3	7133.3	5283.31
25700.5	46304	24162.4	19462.4	13412.4	10991.6	7137.47	5283.31
25800.5	46120.6	24112.4	19429.1	13395.8	10983.3	7129.14	5279.15
25900.5	45929	24058.2	19391.6	13374.9	10962.5	7116.64	5249.98
26000.5	45845.7	24016.6	19362.4	13358.3	10962.5	7108.31	5258.31
26100.5	45754	23983.2	19341.6	13345.8	10954.1	7120.8	5241.65
26200.5	45574.8	23933.2	19308.3	13324.9	10925	7091.64	5237.48
26300.5	45399.8	23883.2	19270.8	13308.3	10912.5	7087.47	5254.15
26400.5	45224.8	23833.2	19237.4	13287.4	10900	7058.31	5233.31
26500.5	45158.2	23791.6	19208.3	13270.8	10887.5	7074.97	5237.48
26600.5	45074.8	23758.2	19187.4	13258.3	10883.3	7062.47	5229.15
26700.5	44904	23712.4	19154.1	13237.4	10862.5	7037.47	5229.15
26800.5	44754	23662.4	19120.8	13220.8	10841.6	7062.47	5233.31
26900.5	44591.5	23612.4	19083.3	13199.9	10812.5	7029.14	5204.15
27000.5	44524.8	23574.9	19058.3	13183.3	10812.5	7045.81	5212.48
27100.5	44454	23541.6	19033.3	13170.8	10808.3	7016.64	5204.15
27200.5	44295.7	23495.7	18999.9	13149.9	10804.1	7016.64	5191.65
27300.5	44145.7	23445.7	18966.6	13133.3	10779.1	7004.14	5170.81
27400.5	43995.7	23399.9	18933.3	13112.4	10758.3	6974.97	5170.81
27500.5	43929	23362.4	18908.3	13095.8	10762.5	6983.31	5170.81
27600.5	43866.5	23329.1	18883.3	13083.3	10733.3	6962.47	5154.15
27700.5	43712.3	23287.4	18854.1	13062.4	10725	6970.81	5162.48
27800.5	43574.8	23237.4	18820.8	13045.8	10704.1	6945.81	5154.15
27900.5	43433.2	23191.6	18787.4	13024.9	10695.8	6933.31	5154.15
28000.5	43366.5	23154.1	18758.3	13008.3	10666.6	6958.31	5137.48
28100.5	43304	23120.7	18737.4	12995.8	10670.8	6937.47	5145.81
28200.5	43162.3	23079.1	18704.1	12974.9	10641.6	6912.47	5137.48
28300.5	43029	23033.2	18674.9	12958.3	10641.6	6920.81	5120.81
28400.5	42891.5	22987.4	18637.4	12937.4	10620.8	6895.81	5104.15
28500.5	42829	22949.9	18612.4	12920.8	10608.3	6887.47	5104.15
28600.5	42774.8	22920.7	18591.6	12908.3	10587.5	6899.97	5104.15
28700.5	42637.3	22879.1	18558.3	12887.4	10595.8	6904.14	5112.48
28800.5	42508.2	22833.2	18529.1	12870.8	10570.8	6862.47	5099.98
28900.5	42374.8	22787.4	18491.6	12849.9	10554.1	6874.97	5091.65
29000.5	42316.5	22749.9	18466.6	12833.3	10541.6	6862.47	5079.15
29100.5	42262.3	22720.7	18441.6	12816.6	10541.6	6837.47	5070.81
29200.5	42129	22679.1	18412.4	12799.9	10525	6841.64	5058.31
29300.5	42004	22637.4	18383.3	12779.1	10516.6	6837.47	5066.65
29400.5	41879	22591.6	18349.9	12762.4	10495.8	6824.97	5062.48
29500.5	41816.5	22558.2	18324.9	12745.8	10479.1	6833.31	5066.65
29600.5	41762.3	22524.9	18299.9	12729.1	10479.1	6812.47	5058.31
29700.5	41637.3	22487.4	18270.8	12712.4	10462.5	6787.47	5049.98
29800.5	41516.5	22441.6	18237.4	12691.6	10429.1	6795.81	5033.31
29900.5	41395.7	22395.7	18208.3	12670.8	10420.8	6799.97	5020.81
30000.5	41333.2	22362.4	18179.1	12654.1	10420.8	6795.81	5016.65
30100.5	41283.2	22337.4	18158.3	12641.6	10408.3	6749.97	4999.98
30200.5	41162.3	22291.6	18129.1	12624.9	10387.5	6741.64	5008.31
30300.5	41045.7	22249.9	18095.8	12604.1	10375	6749.97	5012.48
30400.5	40929	22208.2	18062.4	12583.3	10345.8	6745.81	4991.65
30500.5	40870.7	22174.9	18037.4	12566.6	10337.5	6749.97	4995.81
30600.5	40820.7	22141.6	18016.6	12554.1	10316.6	6741.64	4999.98
30700.5	40704	22104.1	17987.4	12533.3	10325	6716.64	4958.31
30800.5	40787.3	22095.7	17979.1	12529.1	10300	6712.47	4970.81
30900.5	41016.5	22124.9	17995.8	12537.4	10316.6	6699.97	4974.98
31000.5	41287.3	22170.7	18024.9	12549.9	10320.8	6724.97	4983.31
31100.5	41604	22233.2	18070.8	12570.8	10341.6	6729.14	4995.81
31200.5	41974.8	22308.2	18116.6	12595.8	10370.8	6754.14	4970.81
31300.5	42383.2	22395.7	18174.9	12624.9	10375	6749.97	4979.15
31400.5	42804	22491.6	18237.4	12658.3	10400	6745.81	5020.81
31500.5	43237.3	22595.7	18308.3	12695.8	10420.8	6779.14	5008.31
31600.5	43674.8	22708.2	18383.3	12737.4	10454.1	6795.81	5024.98
31700.5	44195.7	22837.4	18470.8	12787.4	10475	6816.64	5037.48
31800.5	44637.3	22966.6	18562.4	12833.3	10525	6833.31	5054.15
31900.5	45054	23091.6	18649.9	12883.3	10562.5	6854.14	5054.15
32000.5	45474.8	23224.9	18741.6	12937.4	10587.5	6858.31	5099.98
32100.5	45870.7	23358.2	18833.3	12987.4	10658.3	6891.64	5099.98
32200.5	46270.6	23495.7	18929.1	13041.6	10683.3	6933.31	5116.65
32300.5	46674.8	23629.1	19024.9	13095.8	10708.3	6962.47	5133.31
32400.5	47170.6	23779.1	19133.3	13158.3	10770.8	6983.31	5141.65
32500.5	47566.5	23920.7	19233.3	13212.4	10816.6	6974.97	5162.48
32600.5	47979	24058.2	19333.3	13291.6	10845.8	7016.64	5187.48
32700.5	48374.8	24195.7	19433.3	13354.1	10891.6	7049.97	5212.48
32800.5	48783.1	24333.2	19533.3	13412.4	10966.6	7070.81	5220.81
32900.5	49187.3	24470.7	19633.3	13470.8	10995.8	7112.47	5249.98
33000.5	49595.6	24604.1	19733.3	13529.1	11041.6	7124.97	5266.65
33100.5	49995.6	24741.6	19833.3	13574.9	11079.1	7141.64	5279.15
33200.5	50420.6	24874.9	19929.1	13649.9	11150	7179.14	5299.98
33300.5	50962.3	25024.9	20041.6	13708.3	11187.5	7208.3	5312.48
33400.5	51379	25166.6	20145.8	13766.6	11220.8	7229.14	5349.98
33500.5	51816.5	25299.9	20245.8	13841.6	11283.3	7254.14	5362.48
33600.5	52245.6	25441.6	20345.8	13899.9	11329.1	7295.8	5379.15
33700.5	52679	25574.9	20441.6	13962.4	11391.6	7320.8	5399.98
33800.5	53120.6	25712.4	20545.8	14020.8	11441.6	7366.64	5416.65
33900.5	53570.6	25845.7	20641.6	14083.3	11458.3	7383.3	5416.65
34000.5	54158.1	25999.9	20754.1	14145.8	11525	7395.8	5462.48
34100.5	54612.3	26141.6	20858.3	14212.4	11558.3	7445.8	5483.31
34200.5	55083.1	26279.1	20958.3	14270.8	11637.5	7454.14	5499.98
34300.5	55537.3	26416.6	21062.4	14333.3	11654.1	7508.3	5516.64
34400.5	56020.6	26554.1	21162.4	14395.8	11716.6	7541.64	5537.48
34500.5	56487.3	26691.6	21262.4	14458.3	11783.3	7541.64	5558.31
34600.5	56974.8	26829.1	21362.4	14520.8	11820.8	7583.3	5583.31
34700.5	57466.4	26970.7	21466.6	14583.3	11875	7612.47	5599.98
34800.5	57949.8	27108.2	21562.4	14645.8	11895.8	7641.64	5633.31
34900.5	58616.4	27262.4	21674.9	14708.3	11962.5	7654.14	5637.48
35000.5	59116.4	27404.1	21779.1	14770.8	11995.8	7683.3	5658.31
35100.5	59624.8	27545.7	21883.2	14833.3	12066.6	7733.3	5666.64
35200.5	60141.4	27687.4	21987.4	14899.9	12108.3	7758.3	5704.14
35300.5	60666.4	27829.1	22087.4	14958.3	12170.8	7791.64	5724.98
35400.5	61187.3	27970.7	22191.6	15020.8	12212.5	7812.47	5741.64
35500.5	61724.8	28112.4	22295.7	15087.4	12241.6	7841.64	5779.14
35600.5	62441.4	28270.7	22408.2	15154.1	12291.6	7862.47	5791.64
35700.5	62978.9	28416.6	22512.4	15216.6	12350	7908.3	5808.31
35800.5	63533.1	28562.4	22616.6	15279.1	12391.6	7924.97	5824.98
35900.5	64078.9	28708.2	22724.9	15341.6	12462.5	7974.97	5849.98
36000.5	64641.4	28854.1	22829.1	15408.3	12500	7991.63	5883.31
36100.5	65203.9	28999.9	22933.2	15470.8	12550	8008.3	5899.98
36200.5	65766.4	29145.7	23037.4	15533.3	12595.8	8054.13	5908.31
36300.5	66341.4	29291.6	23141.6	15595.8	12662.4	8062.47	5929.14
36400.5	66920.6	29437.4	23245.7	15658.3	12708.3	8124.97	5954.14
36500.5	67716.4	29599.9	23362.4	15724.9	12749.9	8129.13	5983.31
36600.5	68312.2	29754	23470.7	15791.6	12795.8	8154.13	6004.14
36700.5	68912.2	29899.9	23579.1	15854.1	12854.1	8199.97	6024.98
36800.5	69516.4	30054	23687.4	15920.8	12899.9	8212.47	6041.64
36900.5	70120.6	30199.9	23791.6	15983.3	12949.9	8245.8	6070.81
37000.5	70728.9	30354	23899.9	16045.8	12999.9	8287.47	6079.14
37100.5	71353.9	30504	24004.1	16108.3	13045.8	8320.8	6104.14
37200.5	71974.7	30654	24112.4	16174.9	13091.6	8349.97	6112.48
37300.5	72608	30804	24220.7	16237.4	13145.8	8379.13	6129.14
37400.5	73483	30974.9	24341.6	16304.1	13199.9	8416.63	6170.81
37500.5	74120.5	31133.2	24449.9	16374.9	13254.1	8437.47	6191.64
37600.5	74787.2	31287.4	24562.4	16437.4	13295.8	8466.63	6191.64
37700.5	75424.7	31445.7	24670.7	16504.1	13362.4	8512.47	6237.48
37800.5	76103.9	31595.7	24779.1	16566.6	13391.6	8545.8	6262.47
37900.5	76753.9	31754	24891.6	16633.3	13449.9	8545.8	6270.81
38000.5	77441.4	31908.2	24999.9	16695.8	13499.9	8587.47	6299.97
38100.5	78378.9	32083.2	25120.7	16766.6	13558.3	8620.8	6312.47
38200.5	79066.4	32245.7	25237.4	16833.3	13604.1	8654.13	6333.31
38300.5	79770.5	32408.2	25349.9	16899.9	13658.3	8679.13	6362.47
38400.5	80470.5	32566.5	25462.4	16966.6	13708.3	8695.8	6391.64
38500.5	81178.8	32724.9	25574.9	17033.3	13754.1	8745.8	6399.97
38600.5	81899.7	32887.4	25687.4	17099.9	13804.1	8783.3	6433.31
38700.5	82612.2	33045.7	25799.9	17166.6	13858.3	8799.96	6441.64
38800.5	83349.7	33208.2	25912.4	17229.1	13924.9	8820.8	6470.81
38900.5	84078.8	33366.5	26024.9	17295.8	13962.4	8874.96	6483.31
39000.5	85116.3	33554	26149.9	17366.6	14016.6	8874.96	6520.81
39100.5	85903.8	33720.7	26266.6	17433.3	14083.3	8904.13	6537.47
39200.5	86649.7	33883.2	26383.2	17499.9	14120.8	8954.13	6554.14
39300.5	87445.5	34054	26499.9	17570.8	14179.1	8999.96	6558.31
39400.5	88191.3	34216.5	26612.4	17637.4	14229.1	9016.63	6608.31
39500.5	88999.6	34383.2	26729.1	17704.1	14274.9	9024.96	6616.64
39600.5	89762.1	34549.9	26845.7	17770.8	14329.1	9087.46	6645.81
39700.5	90870.5	34737.4	26970.7	17841.6	14387.4	9104.13	6649.97
39800.5	91699.6	34908.2	27091.6	17912.4	14445.8	9124.96	6695.81
39900.5	92487.1	35079	27212.4	17979.1	14487.4	9149.96	6720.81
40000.5	93333	35249.9	27329.1	18049.9	14545.8	9212.46	6712.47
40100.5	94133	35420.7	27445.7	18116.6	14591.6	9224.96	6749.97
40200.5	94991.3	35591.5	27566.6	18187.4	14645.8	9258.3	6766.64
40300.5	95808	35762.4	27683.2	18254.1	14695.8	9274.96	6804.14
40400.5	96678.8	35937.4	27804.1	18320.8	14749.9	9304.13	6816.64
40500.5	97507.9	36104	27920.7	18391.6	14799.9	9333.3	6833.31
40600.5	97399.6	36212.4	28004.1	18441.6	14841.6	9374.96	6854.14
40700.5	95849.6	36208.2	28020.7	18462.4	14858.3	9374.96	6879.14
40800.5	94274.6	36170.7	28016.6	18474.9	14866.6	9383.3	6854.14
40900.5	92670.5	36112.4	27991.6	18470.8	14874.9	9404.13	6879.14
41000.5	91049.6	36033.2	27954.1	18462.4	14883.3	9404.13	6879.14
41100.5	89395.5	35933.2	27908.2	18445.8	14866.6	9404.13	6883.31
41200.5	87712.1	35816.5	27845.7	18424.9	14845.8	9399.96	6866.64
41300.5	85995.5	35691.5	27779.1	18399.9	14837.4	9395.8	6858.31
41400.5	84266.3	35545.7	27695.7	18366.6	14816.6	9387.46	6849.97
41500.5	82487.2	35391.5	27608.2	18329.1	14787.4	9358.3	6841.64
41600.5	80303.8	35208.2	27499.9	18279.1	14758.3	9362.46	6837.47
41700.5	78003.9	34999.9	27379.1	18224.9	14729.1	9341.63	6820.81
41800.5	75737.2	34799.9	27258.2	18170.8	14691.6	9337.46	6829.14
41900.5	73241.4	34587.4	27133.2	18112.4	14641.6	9299.96	6799.97
42000.5	70837.2	34362.4	26999.9	18049.9	14599.9	9270.8	6783.31
42100.5	68878.9	34124.9	26858.2	17983.3	14541.6	9262.46	6779.14
42200.5	67695.6	33874.9	26712.4	17916.6	14508.3	9245.8	6754.14
42300.5	66953.9	33608.2	26554.1	17845.8	14466.6	9216.63	6758.31
42400.5	66295.6	33333.2	26395.7	17770.8	14391.6	9204.13	6745.81
42500.5	65637.2	33049.9	26229.1	17695.8	14341.6	9145.8	6720.81
42600.5	64974.7	32766.5	26058.2	17616.6	14287.4	9133.3	6691.64
42700.5	64308.1	32491.5	25891.6	17537.4	14249.9	9091.63	6687.47
42800.5	63674.7	32229	25720.7	17454.1	14183.3	9087.46	6679.14
42900.5	63045.6	31979	25558.2	17374.9	14116.6	9045.8	6649.97
43000.5	62462.3	31745.7	25399.9	17299.9	14083.3	9037.46	6629.14
43100.5	61891.4	31524.9	25249.9	17220.8	14029.1	9008.3	6612.47
43200.5	61349.8	31316.5	25099.9	17141.6	13945.8	8983.3	6591.64
43300.5	60841.4	31116.5	24958.2	17062.4	13908.3	8933.3	6558.31
43400.5	60337.3	30933.2	24824.9	16987.4	13862.4	8887.46	6570.81
43500.5	59858.1	30754	24695.7	16912.4	13779.1	8891.63	6529.14
43600.5	59203.9	30566.5	24558.2	16833.3	13724.9	8845.8	6516.64
43700.5	58678.9	30379	24420.7	16749.9	13670.8	8824.96	6487.47
43800.5	58270.6	30212.4	24299.9	16674.9	13633.3	8774.97	6458.31
43900.5	57845.6	30049.9	24179.1	16608.3	13558.3	8766.63	6449.97
44000.5	57449.8	29895.7	24062.4	16533.3	13520.8	8737.47	6429.14
44100.5	57053.9	29741.5	23945.7	16462.4	13462.4	8683.3	6408.31
44200.5	56683.1	29595.7	23837.4	16399.9	13420.8	8641.63	6383.31
44300.5	56316.4	29454	23729.1	16329.1	13366.6	8629.13	6354.14
44400.5	55962.3	29312.4	23624.9	16266.6	13312.4	8616.63	6345.81
44500.5	55624.8	29174.9	23524.9	16199.9	13254.1	8570.8	6324.97
44600.5	55291.4	29041.6	23424.9	16137.4	13216.6	8541.63	6312.47
44700.5	54974.8	28912.4	23324.9	16074.9	13154.1	8529.13	6304.14
44800.5	54662.3	28779.1	23229.1	16016.6	13104.1	8470.8	6266.64
44900.5	54353.9	28654.1	23133.2	15954.1	13058.3	8458.3	6233.31
45000.5	54058.1	28529.1	23041.6	15895.8	13020.8	8445.8	6224.98
45100.5	53762.3	28404.1	22945.7	15837.4	12966.6	8416.63	6208.31
45200.5	53474.8	28279.1	22854.1	15779.1	12920.8	8379.13	6199.98
45300.5	53191.5	28158.2	22762.4	15716.6	12887.4	8366.63	6183.31
45400.5	52912.3	28037.4	22674.9	15662.4	12829.1	8320.8	6154.14
45500.5	52641.5	27916.6	22583.2	15608.3	12783.3	8291.63	6124.98
45600.5	52370.6	27795.7	22491.6	15549.9	12749.9	8245.8	6091.64
45700.5	52024.8	27666.6	22395.7	15491.6	12704.1	8254.13	6091.64
45800.5	51699.8	27529.1	22295.7	15429.1	12633.3	8208.3	6070.81
45900.5	51437.3	27404.1	22199.9	15370.8	12595.8	8195.8	6033.31
46000.5	51166.5	27283.2	22104.1	15312.4	12541.6	8137.47	6037.48
46100.5	50904	27158.2	22016.6	15254.1	12512.5	8124.97	6020.81
46200.5	50649.8	27041.6	21920.7	15199.9	12458.3	8079.13	5995.81
46300.5	50404	26924.9	21833.2	15141.6	12416.6	8054.13	5987.48
46400.5	50158.1	26808.2	21745.7	15087.4	12379.1	8024.97	5958.31
46500.5	49920.6	26691.6	21654.1	15033.3	12325	8004.13	5912.48
46600.5	49687.3	26579.1	21566.6	14974.9	12287.5	7987.47	5908.31
46700.5	49454	26462.4	21483.2	14920.8	12245.8	7962.47	5899.98
46800.5	49220.6	26354.1	21395.7	14866.6	12204.1	7933.3	5854.14
46900.5	48991.5	26241.6	21312.4	14812.4	12158.3	7924.97	5837.48
47000.5	48762.3	26133.2	21224.9	14758.3	12116.6	7862.47	5833.31
47100.5	48533.1	26020.7	21141.6	14704.1	12062.5	7858.3	5799.98
47200.5	48308.1	25912.4	21054.1	14654.1	12016.6	7829.14	5816.64
47300.5	48079	25804.1	20970.8	14599.9	11987.5	7804.14	5779.14
47400.5	47858.1	25695.7	20887.4	14545.8	11950	7779.14	5770.81
47500.5	47633.1	25591.6	20808.3	14495.8	11908.3	7749.97	5737.48
47600.5	47412.3	25483.2	20724.9	14441.6	11875	7724.97	5724.98
47700.5	47145.6	25366.6	20637.4	14383.3	11816.6	7699.97	5720.81
47800.5	46883.1	25245.7	20541.6	14324.9	11779.1	7649.97	5670.81
47900.5	46654	25129.1	20458.3	14270.8	11737.5	7641.64	5662.48
48000.5	46420.6	25020.7	20366.6	14216.6	11683.3	7620.8	5649.98
48100.5	46195.6	24908.2	20279.1	14162.4	11641.6	7604.14	5645.81
48200.5	45966.5	24799.9	20191.6	14108.3	11595.8	7562.47	5604.14
48300.5	45745.7	24691.6	20108.3	14054.1	11558.3	7516.64	5583.31
48400.5	45529	24587.4	20024.9	13999.9	11512.5	7512.47	5562.48
48500.5	45312.3	24479.1	19941.6	13945.8	11479.1	7466.64	5545.81
48600.5	45095.7	24374.9	19866.6	13891.6	11412.5	7437.47	5524.98
48700.5	44883.2	24270.7	19779.1	13841.6	11395.8	7433.3	5529.14
48800.5	44674.8	24166.6	19704.1	13787.4	11341.6	7391.64	5491.64
48900.5	44462.3	24066.6	19620.8	13737.4	11300	7379.14	5470.81
49000.5	44254	23962.4	19541.6	13683.3	11258.3	7370.8	5454.14
49100.5	44041.5	23862.4	19462.4	13633.3	11204.1	7337.47	5454.14
49200.5	43833.2	23762.4	19383.3	13583.3	11187.5	7316.64	5412.48
49300.5	43624.8	23658.2	19304.1	13529.1	11133.3	7283.3	5408.31
49400.5	43416.5	23562.4	19224.9	13479.1	11079.1	7233.3	5366.65
49500.5	43208.2	23462.4	19145.8	13424.9	11066.6	7241.64	5362.48
49600.5	42999.8	23358.2	19066.6	13374.9	11008.3	7179.14	5337.48
49700.5	42795.7	23262.4	18991.6	13320.8	10954.1	7170.8	5308.31
49800.5	42558.2	23154.1	18908.3	13270.8	10937.5	7162.47	5304.15
49900.5	42316.5	23037.4	18820.8	13212.4	10879.1	7116.64	5287.48
50000.5	42099.8	22937.4	18737.4	13154.1	10820.8	7091.64	5262.48
50100.5	41883.2	22833.2	18658.3	13104.1	10804.1	7079.14	5229.15
50200.5	41670.7	22724.9	18574.9	13049.9	10750	7037.47	5233.31
50300.5	41454	22624.9	18495.8	12995.8	10695.8	7029.14	5212.48
50400.5	41245.7	22520.7	18416.6	12941.6	10679.1	6970.81	5179.15
50500.5	41037.3	22420.7	18337.4	12891.6	10620.8	6958.31	5166.65
50600.5	40829	22320.7	18258.3	12837.4	10566.6	6912.47	5154.15
50700.5	40624.8	22220.7	18179.1	12787.4	10550	6891.64	5112.48
50800.5	40420.7	22120.7	18099.9	12737.4	10495.8	6879.14	5116.65
50900.5	40266.5	22037.4	18033.3	12691.6	10450	6837.47	5091.65
51000.5	40154	21974.9	17983.3	12654.1	10420.8	6854.14	5091.65
51100.5	40054	21916.6	17933.3	12620.8	10416.6	6837.47	5070.81
51200.5	39999.8	21874.9	17899.9	12595.8	10379.1	6808.31	5037.48
51300.5	39941.5	21837.4	17866.6	12570.8	10345.8	6791.64	5045.81
51400.5	39891.5	21804.1	17837.4	12545.8	10350	6779.14	5020.81
51500.5	39887.3	21787.4	17816.6	12516.6	10325	6766.64	5033.31
51600.5	39891.5	21779.1	17804.1	12504.1	10300	6741.64	5020.81
51700.5	39879	21766.6	17791.6	12491.6	10312.5	6733.31	4995.81
51800.5	39870.7	21758.2	17779.1	12479.1	10291.6	6737.47	5004.15
51900.5	39895.7	21754.1	17774.9	12487.4	10270.8	6720.81	4995.81
52000.5	39895.7	21749.9	17770.8	12479.1	10291.6	6708.31	4995.81
52100.5	39891.5	21745.7	17762.4	12470.8	10266.6	6720.81	4999.98
52200.5	39916.5	21754.1	17762.4	12454.1	10250	6720.81	4970.81
52300.5	39916.5	21754.1	17762.4	12462.4	10275	6733.31	4987.48
52400.5	39908.2	21749.9	17758.3	12450	10254.1	6712.47	4979.15
52500.5	39929	21758.2	17762.4	12462.4	10241.6	6704.14	4991.65
52600.5	39945.7	21770.7	17766.6	12454.1	10262.5	6699.97	4966.65
52700.5	39937.3	21774.9	17766.6	12454.1	10250	6699.97	4983.31
52800.5	39929	21770.7	17766.6	12450	10233.3	6708.31	4970.81
52900.5	39937.3	21779.1	17766.6	12454.1	10258.3	6695.81	4970.81
53000.5	39916.5	21779.1	17770.8	12429.1	10241.6	6695.81	4970.81
53100.5	39891.5	21774.9	17766.6	12445.8	10229.1	6695.81	4954.15
53200.5	39891.5	21779.1	17770.8	12441.6	10258.3	6674.97	4962.48
53300.5	39866.5	21774.9	17766.6	12445.8	10237.5	6699.97	4958.31
53400.5	39833.2	21770.7	17762.4	12445.8	10225	6687.47	4958.31
53500.5	39824.8	21770.7	17766.6	12445.8	10254.1	6670.81	4962.48
53600.5	39816.5	21774.9	17770.8	12450	10237.5	6699.97	4958.31
53700.5	39779	21774.9	17766.6	12441.6	10225	6691.64	4974.98
53800.5	39741.5	21766.6	17762.4	12441.6	10250	6687.47	4958.31
53900.5	39724.8	21766.6	17762.4	12441.6	10233.3	6666.64	4970.81
54000.5	39683.2	21758.2	17758.3	12429.1	10220.8	6666.64	4954.15
54100.5	39641.5	21749.9	17749.9	12433.3	10241.6	6699.97	4954.15
54200.5	39616.5	21745.7	17749.9	12437.5	10229.1	6683.31	4941.65
54300.5	39570.7	21737.4	17745.8	12433.3	10216.6	6691.64	4962.48
54400.5	39520.7	21724.9	17733.3	12429.1	10237.5	6679.14	4949.98
54500.5	39495.7	21716.6	17733.3	12412.5	10220.8	6691.64	4949.98
54600.5	39470.7	21716.6	17729.1	12425	10208.3	6679.14	4962.48
54700.5	39420.7	21704.1	17724.9	12412.5	10233.3	6658.31	4954.15
54800.5	39370.7	21691.6	17716.6	12416.6	10216.6	6691.64	4958.31
54900.5	39341.5	21683.2	17712.4	12420.8	10204.1	6670.81	4954.15
55000.5	39287.3	21674.9	17704.1	12408.3	10229.1	6674.97	4945.81
55100.5	39233.2	21658.2	17695.8	12387.5	10208.3	6654.14	4933.31
55200.5	39204	21654.1	17691.6	12391.6	10195.8	6666.64	4933.31
55300.5	39149.8	21637.4	17679.1	12391.6	10220.8	6666.64	4945.81
55400.5	39091.5	21620.7	17670.8	12404.1	10200	6679.14	4937.48
55500.5	39062.3	21612.4	17662.4	12395.8	10187.5	6662.47	4941.65
55600.5	39033.2	21604.1	17658.3	12387.5	10212.5	6666.64	4941.65
55700.5	38979	21591.6	17649.9	12387.5	10195.8	6674.97	4941.65
55800.5	38924.8	21574.9	17641.6	12391.6	10179.1	6666.64	4941.65
55900.5	38895.7	21566.6	17633.3	12379.1	10208.3	6645.81	4937.48
56000.5	38845.7	21549.9	17624.9	12362.5	10187.5	6662.47	4937.48
56100.5	38787.3	21537.4	17612.4	12375	10187.5	6670.81	4920.81
56200.5	38758.2	21524.9	17608.3	12366.6	10166.6	6658.31	4945.81
56300.5	38708.2	21512.4	17595.8	12362.5	10191.6	6637.47	4937.48
56400.5	38654	21491.6	17583.3	12358.3	10170.8	6654.14	4949.98
56500.5	38624.8	21479.1	17579.1	12341.6	10158.3	6633.31	4929.15
56600.5	38599.8	21474.9	17574.9	12354.1	10183.3	6649.97	4929.15
56700.5	38554	21458.2	17562.4	12345.8	10166.6	6629.14	4933.31
56800.5	38504	21441.6	17549.9	12333.3	10150	6654.14	4937.48
56900.5	38479	21433.2	17545.8	12320.8	10170.8	6641.64	4937.48
57000.5	38433.2	21420.7	17537.4	12329.1	10154.1	6645.81	4941.65
57100.5	38383.2	21399.9	17520.8	12312.5	10137.5	6641.64	4924.98
57200.5	38362.3	21391.6	17516.6	12300	10162.5	6654.14	4912.48
57300.5	38312.3	21374.9	17508.3	12304.1	10145.8	6633.31	4912.48
57400.5	38266.5	21358.2	17495.8	12308.3	10125	6637.47	4924.98
57500.5	38241.5	21345.7	17487.4	12304.1	10150	6649.97	4912.48
57600.5	38220.7	21341.6	17483.3	12295.8	10133.3	6616.64	4904.15
57700.5	38179	21329.1	17470.8	12295.8	10129.1	6641.64	4904.15
57800.5	38137.3	21312.4	17462.4	12270.8	10112.5	6641.64	4916.65
57900.5	38116.5	21299.9	17454.1	12266.6	10137.5	6629.14	4916.65
58000.5	38074.8	21287.4	17445.8	12270.8	10120.8	6608.31	4924.98
58100.5	38029	21270.7	17433.3	12283.3	10100	6624.97	4916.65
58200.5	38008.2	21258.2	17424.9	12258.3	10125	6629.14	4912.48
58300.5	37966.5	21245.7	17416.6	12254.1	10108.3	6604.14	4912.48
58400.5	37920.7	21229.1	17404.1	12250	10091.6	6599.97	4920.81
58500.5	37899.8	21220.7	17395.8	12250	10112.5	6616.64	4908.31
58600.5	37858.2	21204.1	17387.4	12254.1	10095.8	6629.14	4912.48
58700.5	37812.3	21187.4	17374.9	12250	10079.1	6608.31	4904.15
58800.5	37791.5	21179.1	17366.6	12225	10104.1	6616.64	4904.15
58900.5	37774.8	21174.9	17362.4	12225	10087.5	6604.14	4916.65
59000.5	37733.2	21158.2	17354.1	12237.5	10070.8	6587.47	4916.65
59100.5	37691.5	21141.6	17341.6	12216.6	10091.6	6599.97	4908.31
59200.5	37674.8	21133.2	17333.3	12229.1	10075	6591.64	4895.81
59300.5	37633.2	21120.7	17329.1	12195.8	10058.3	6608.31	4904.15
59400.5	37587.4	21104.1	17312.4	12208.3	10079.1	6608.31	4899.98
59500.5	37570.7	21095.7	17308.3	12200	10062.5	6599.97	4891.65
59600.5	37529	21083.2	17295.8	12191.6	10050	6574.97	4891.65
59700.5	37483.2	21062.4	17283.3	12179.1	10070.8	6604.14	4891.65
59800.5	37466.5	21054.1	17279.1	12183.3	10050	6583.31	4895.81
59900.5	37449.9	21049.9	17274.9	12179.1	10037.5	6570.81	4891.65
60000.5	37408.2	21037.4	17266.6	12170.8	10062.5	6599.97	4891.65
60100.5	37366.5	21020.7	17254.1	12175	10041.6	6579.14	4891.65
60200.5	37349.9	21016.6	17249.9	12170.8	10029.1	6599.97	4887.48
60300.5	37312.4	20999.9	17241.6	12145.8	10050	6583.31	4891.65
60400.5	37266.5	20987.4	17229.1	12158.3	10029.1	6558.31	4883.31
60500.5	37249.9	20979.1	17220.8	12141.6	10016.6	6566.64	4883.31
60600.5	37208.2	20966.6	17212.4	12145.8	10037.5	6574.97	4895.81
60700.5	37166.5	20949.9	17199.9	12145.8	10033.3	6566.64	4895.81
60800.5	37145.7	20941.6	17195.8	12141.6	10016.6	6566.64	4879.15
60900.5	37129	20937.4	17191.6	12129.1	10004.1	6554.14	4879.15
61000.5	37091.5	20924.9	17183.3	12133.3	10025	6583.31	4879.15
61100.5	37049.9	20908.2	17170.8	12116.6	10008.3	6579.14	4862.48
61200.5	37033.2	20904.1	17166.6	12116.6	9991.63	6549.97	4874.98
61300.5	36995.7	20887.4	17158.3	12120.8	10016.6	6566.64	4866.65
61400.5	36954	20874.9	17145.8	12104.1	9999.96	6574.97	4870.81
61500.5	36937.4	20866.6	17141.6	12104.1	9983.29	6566.64	4874.98
61600.5	36899.9	20854.1	17133.3	12083.3	10004.1	6570.81	4854.15
61700.5	36854	20837.4	17120.8	12087.5	9987.46	6549.97	4870.81
61800.5	36837.4	20829.1	17112.4	12087.5	9966.63	6541.64	4883.31
61900.5	36820.7	20824.9	17108.3	12075	9995.79	6566.64	4870.81
62000.5	36787.4	20812.4	17099.9	12066.6	9974.96	6545.81	4866.65
62100.5	36745.7	20795.7	17091.6	12075	9958.29	6545.81	4862.48
62200.5	36729	20791.6	17087.4	12070.8	9987.46	6549.97	4862.48
62300.5	36691.5	20779.1	17079.1	12050	9962.46	6533.31	4862.48
62400.5	36649.9	20762.4	17066.6	12050	9974.96	6541.64	4862.48
62500.5	36633.2	20758.3	17062.4	12058.3	9958.29	6520.81	4862.48
62600.5	36595.7	20745.8	17054.1	12050	9941.63	6554.14	4862.48
62700.5	36554	20729.1	17041.6	12045.8	9949.96	6520.81	4870.81
62800.5	36537.4	20720.8	17033.3	12037.5	9945.79	6545.81	4858.31
62900.5	36524.9	20716.6	17029.1	12037.5	9933.29	6529.14	4858.31
63000.5	36487.4	20704.1	17024.9	12050	9954.13	6516.64	4866.65
63100.5	36449.9	20691.6	17012.4	12029.1	9937.46	6512.47	4854.15
63200.5	36433.2	20683.3	17008.3	12020.8	9924.96	6537.47	4849.98
63300.5	36399.9	20670.8	16999.9	12020.8	9945.79	6508.31	4854.15
63400.5	36358.2	20654.1	16987.4	12012.5	9929.13	6516.64	4833.31
63500.5	36345.7	20649.9	16983.3	12012.5	9912.46	6533.31	4845.81
63600.5	36308.2	20637.4	16974.9	12020.8	9937.46	6512.47	4845.81
63700.5	36266.5	20620.8	16966.6	11995.8	9916.63	6516.64	4829.15
63800.5	36249.9	20612.4	16958.3	12004.1	9899.96	6533.31	4841.65
63900.5	36237.4	20608.3	16954.1	11995.8	9929.13	6504.14	4845.81
64000.5	36204	20595.8	16945.8	11991.6	9908.29	6512.47	4849.98
64100.5	36166.5	20583.3	16933.3	11970.8	9891.63	6491.64	4824.98
64200.5	36149.9	20574.9	16929.1	11966.6	9916.63	6491.64	4837.48
64300.5	36116.5	20562.4	16920.8	11962.5	9916.63	6508.31	4837.48
64400.5	36079	20549.9	16912.4	11983.3	9895.79	6504.14	4820.81
64500.5	36062.4	20545.8	16908.3	11975	9879.13	6504.14	4845.81
64600.5	36029	20533.3	16895.8	11958.3	9899.96	6495.81	4829.15
64700.5	35991.5	20516.6	16887.4	11945.8	9883.29	6512.47	4816.65
64800.5	35974.9	20508.3	16883.3	11945.8	9866.63	6499.97	4829.15
64900.5	35962.4	20504.1	16879.1	11950	9866.63	6479.14	4829.15
65000.5	35933.2	20491.6	16870.8	11941.6	9862.46	6479.14	4829.15
65100.5	35895.7	20479.1	16858.3	11941.6	9883.29	6491.64	4812.48
65200.5	35883.2	20470.8	16854.1	11945.8	9883.29	6508.31	4829.15
65300.5	35849.9	20462.4	16845.8	11933.3	9866.63	6487.47	4829.15
65400.5	35812.4	20445.8	16837.4	11920.8	9849.96	6483.31	4824.98
65500.5	35799.9	20441.6	16833.3	11929.1	9870.79	6479.14	4808.31
65600.5	35766.5	20429.1	16820.8	11933.3	9870.79	6495.81	4820.81
65700.5	35729	20412.4	16812.4	11908.3	9849.96	6479.14	4808.31
65800.5	35716.5	20408.3	16808.3	11908.3	9837.46	6479.14	4820.81
65900.5	35683.2	20395.8	16799.9	11904.1	9858.29	6458.31	4812.48
66000.5	35645.7	20379.1	16787.4	11883.3	9837.46	6466.64	4816.65
66100.5	35629	20370.8	16783.3	11891.6	9837.46	6454.14	4829.15
66200.5	35616.5	20366.6	16779.1	11879.1	9824.96	6470.81	4812.48
66300.5	35583.2	20354.1	16770.8	11875	9845.79	6466.64	4808.31
66400.5	35549.9	20341.6	16758.3	11887.5	9829.13	6474.97	4795.81
66500.5	35537.4	20337.4	16754.1	11870.8	9812.46	6479.14	4812.48
66600.5	35504	20324.9	16745.8	11875	9820.79	6462.47	4824.98
66700.5	35466.5	20308.3	16737.4	11875	9804.13	6479.14	4808.31
66800.5	35454	20304.1	16733.3	11866.6	9829.13	6458.31	4808.31
66900.5	35420.7	20291.6	16724.9	11866.6	9824.96	6458.31	4804.15
67000.5	35383.2	20279.1	16712.4	11850	9804.13	6445.81	4795.81
67100.5	35370.7	20270.8	16708.3	11845.8	9791.63	6441.64	4799.98
67200.5	35358.2	20266.6	16704.1	11854.1	9816.63	6454.14	4804.15
67300.5	35324.9	20258.3	16695.8	11850	9799.96	6466.64	4804.15
67400.5	35291.5	20241.6	16687.4	11825	9783.29	6466.64	4808.31
67500.5	35279	20237.4	16683.3	11837.5	9804.13	6433.31	4799.98
67600.5	35249.9	20224.9	16674.9	11845.8	9787.46	6445.81	4799.98
67700.5	35212.4	20212.4	16662.4	11820.8	9770.79	6441.64	4779.15
67800.5	35199.9	20208.3	16658.3	11829.1	9799.96	6424.97	4795.81
67900.5	35166.5	20195.8	16649.9	11812.5	9779.13	6424.97	4779.15
68000.5	35133.2	20179.1	16641.6	11795.8	9762.46	6433.31	4799.98
68100.5	35120.7	20174.9	16637.4	11804.1	9783.29	6416.64	4791.65
68200.5	35108.2	20170.8	16633.3	11808.3	9770.79	6424.97	4791.65
68300.5	35079	20162.4	16624.9	11787.5	9754.13	6437.47	4804.15
68400.5	35045.7	20145.8	16616.6	11808.3	9749.96	6441.64	4799.98
68500.5	35033.2	20141.6	16612.4	11800	9774.96	6445.81	4783.31
68600.5	35004	20129.1	16604.1	11775	9758.29	6445.81	4787.48
68700.5	34966.5	20116.6	16591.6	11791.6	9741.63	6408.31	4783.31
68800.5	34958.2	20112.4	16587.4	11779.1	9762.46	6404.14	4779.15
68900.5	34924.9	20099.9	16579.1	11770.8	9745.79	6424.97	4783.31
69000.5	34891.5	20083.3	16570.8	11762.5	9729.13	6420.81	4774.98
69100.5	34879	20079.1	16566.6	11766.6	9754.13	6420.81	4762.48
69200.5	34870.7	20074.9	16562.4	11766.6	9737.46	6399.97	4783.31
69300.5	34841.5	20066.6	16554.1	11770.8	9733.29	6399.97	4779.15
69400.5	34808.2	20049.9	16545.8	11741.6	9729.13	6416.64	4774.98
69500.5	34795.7	20045.8	16541.6	11754.1	9716.63	6424.97	4758.31
69600.5	34766.5	20037.4	16533.3	11758.3	9737.46	6399.97	4774.98
69700.5	34733.2	20020.8	16524.9	11737.5	9720.79	6408.31	4770.81
69800.5	34720.7	20016.6	16520.8	11737.5	9708.29	6404.14	4770.81
69900.5	34691.5	20004.1	16512.4	11741.6	9712.46	6408.31	4779.15
70000.5	34658.2	19991.6	16499.9	11725	9699.96	6399.97	4754.15
70100.5	34645.7	19983.3	16495.8	11733.3	9720.79	6399.97	4774.98
70200.5	34637.4	19979.1	16491.6	11733.3	9708.29	6399.97	4774.98
70300.5	34608.2	19970.8	16487.4	11716.6	9691.63	6412.47	4762.48
70400.5	34574.9	19958.3	16474.9	11708.3	9687.46	6408.31	4774.98
70500.5	34566.5	19954.1	16470.8	11704.1	9712.46	6379.14	4762.48
70600.5	34537.4	19941.6	16462.4	11704.1	9695.8	6395.81	4774.98
70700.5	34504	19929.1	16454.1	11712.5	9679.13	6374.97	4762.48
70800.5	34491.5	19920.8	16449.9	11704.1	9704.13	6383.31	4741.65
70900.5	34462.4	19912.4	16441.6	11691.6	9683.3	6374.97	4762.48
71000.5	34429	19899.9	16433.3	11683.3	9666.63	6387.47	4754.15
71100.5	34420.7	19891.6	16429.1	11670.8	9666.63	6395.81	4758.31
71200.5	34408.2	19887.4	16424.9	11695.8	9687.46	6387.47	4754.15
71300.5	34383.2	19879.1	16416.6	11679.1	9691.63	6391.64	4737.48
71400.5	34349.9	19862.4	16408.3	11670.8	9666.63	6391.64	4749.98
71500.5	34341.5	19858.3	16404.1	11670.8	9654.13	6374.97	4766.65
71600.5	34312.4	19849.9	16395.8	11666.6	9674.96	6370.81	4758.31
71700.5	34279	19837.4	16387.4	11670.8	9658.3	6374.97	4745.81
71800.5	34270.7	19829.1	16383.3	11658.3	9658.3	6374.97	4745.81
71900.5	34241.5	19820.8	16374.9	11658.3	9666.63	6370.81	4733.31
72000.5	34208.2	19808.3	16362.4	11645.8	9645.8	6349.97	4745.81
72100.5	34195.7	19799.9	16358.3	11641.6	9633.3	6383.31	4741.65
72200.5	34187.4	19795.8	16354.1	11654.1	9658.3	6362.47	4741.65
72300.5	34162.4	19787.4	16349.9	11637.5	9641.63	6349.97	4729.15
72400.5	34133.2	19774.9	16341.6	11616.6	9637.46	6354.14	4737.48
72500.5	34120.7	19766.6	16337.4	11629.1	9624.96	6362.47	4741.65
72600.5	34095.7	19758.3	16329.1	11637.5	9620.8	6354.14	4720.81
72700.5	34062.4	19745.8	16316.6	11625	9641.63	6358.31	4720.81
72800.5	34054	19741.6	16312.4	11608.3	9624.96	6366.64	4733.31
72900.5	34045.7	19737.4	16312.4	11620.8	9612.46	6354.14	4729.15
73000.5	34041.5	19733.3	16308.3	11612.5	9637.46	6349.97	4737.48
73100.5	34041.5	19733.3	16308.3	11600	9624.96	6354.14	4733.31
73200.5	34041.5	19733.3	16308.3	11625	9612.46	6366.64	4749.98
73300.5	34066.5	19741.6	16316.6	11625	9624.96	6349.97	4733.31
73400.5	34099.9	19754.1	16324.9	11629.1	9629.13	6354.14	4737.48
73500.5	34112.4	19762.4	16329.1	11625	9620.8	6362.47	4724.98
73600.5	34129	19770.8	16337.4	11629.1	9645.8	6362.47	4749.98
73700.5	34145.7	19774.9	16341.6	11620.8	9637.46	6366.64	4741.65
73800.5	34162.4	19783.3	16345.8	11625	9641.63	6374.97	4741.65
73900.5	34183.2	19791.6	16354.1	11650	9633.3	6349.97	4745.81
74000.5	34199.9	19799.9	16358.3	11641.6	9637.46	6366.64	4737.48
74100.5	34216.5	19808.3	16366.6	11658.3	9666.63	6374.97	4749.98
74200.5	34233.2	19816.6	16374.9	11666.6	9670.8	6354.14	4733.31
74300.5	34249.9	19829.1	16379.1	11670.8	9670.8	6370.81	4749.98
74400.5	34266.5	19837.4	16387.4	11662.5	9662.46	6374.97	4749.98
74500.5	34304	19849.9	16399.9	11666.6	9679.13	6391.64	4766.65
74600.5	34345.7	19870.8	16412.4	11687.5	9674.96	6387.47	4758.31
74700.5	34366.5	19883.3	16424.9	11695.8	9670.8	6391.64	4758.31
74800.5	34387.4	19899.9	16433.3	11700	9699.96	6383.31	4762.48
74900.5	34404	19908.3	16441.6	11695.8	9691.63	6391.64	4770.81
75000.5	34420.7	19920.8	16454.1	11704.1	9708.29	6379.14	4766.65
75100.5	34437.4	19933.3	16462.4	11708.3	9687.46	6404.14	4770.81
75200.5	34449.9	19941.6	16470.8	11725	9704.13	6404.14	4770.81
75300.5	34462.4	19949.9	16479.1	11716.6	9695.8	6404.14	4758.31
75400.5	34474.9	19962.4	16487.4	11737.5	9729.13	6424.97	4770.81
75500.5	34483.2	19970.8	16491.6	11733.3	9720.79	6399.97	4795.81
75600.5	34491.5	19979.1	16499.9	11745.8	9737.46	6412.47	4783.31
75700.5	34524.9	19995.8	16512.4	11745.8	9729.13	6416.64	4783.31
75800.5	34562.4	20012.4	16529.1	11758.3	9724.96	6429.14	4770.81
75900.5	34574.9	20024.9	16537.4	11766.6	9758.29	6424.97	4804.15
76000.5	34587.4	20037.4	16549.9	11783.3	9762.46	6437.47	4787.48
76100.5	34599.9	20045.8	16558.3	11787.5	9754.13	6433.31	4795.81
76200.5	34608.2	20058.3	16566.6	11783.3	9774.96	6420.81	4795.81
76300.5	34616.5	20066.6	16574.9	11791.6	9762.46	6441.64	4804.15
76400.5	34624.9	20074.9	16579.1	11804.1	9783.29	6429.14	4804.15
76500.5	34633.2	20083.3	16587.4	11800	9762.46	6441.64	4791.65
76600.5	34637.4	20091.6	16595.8	11812.5	9779.13	6441.64	4804.15
76700.5	34645.7	20099.9	16604.1	11816.6	9770.79	6462.47	4808.31
76800.5	34649.9	20108.3	16608.3	11816.6	9774.96	6454.14	4808.31
76900.5	34679	20120.8	16620.8	11825	9808.29	6445.81	4824.98
77000.5	34712.4	20141.6	16633.3	11845.8	9812.46	6462.47	4816.65
77100.5	34720.7	20149.9	16645.8	11845.8	9820.79	6466.64	4808.31
77200.5	34733.2	20158.3	16654.1	11854.1	9812.46	6454.14	4824.98
77300.5	34741.5	20170.8	16662.4	11858.3	9833.29	6491.64	4837.48
77400.5	34749.9	20179.1	16670.8	11845.8	9820.79	6483.31	4824.98
77500.5	34758.2	20187.4	16674.9	11879.1	9841.63	6487.47	4841.65
77600.5	34766.5	20195.8	16683.3	11870.8	9829.13	6470.81	4820.81
77700.5	34770.7	20199.9	16691.6	11862.5	9824.96	6491.64	4833.31
77800.5	34774.9	20208.3	16695.8	11866.6	9854.13	6499.97	4824.98
77900.5	34779	20216.6	16704.1	11883.3	9858.29	6483.31	4841.65
78000.5	34787.4	20220.8	16708.3	11891.6	9862.46	6495.81	4849.98
78100.5	34812.4	20233.3	16720.8	11900	9858.29	6487.47	4841.65
78200.5	34849.9	20254.1	16733.3	11908.3	9862.46	6504.14	4849.98
78300.5	34862.4	20266.6	16741.6	11912.5	9883.29	6508.31	4841.65
78400.5	34870.7	20270.8	16749.9	11933.3	9862.46	6524.97	4854.15
78500.5	34883.2	20279.1	16758.3	11920.8	9891.63	6512.47	4870.81
78600.5	34891.5	20295.8	16766.6	11916.6	9883.29	6516.64	4870.81
78700.5	34899.9	20304.1	16774.9	11945.8	9883.29	6520.81	4858.31
78800.5	34908.2	20308.3	16779.1	11929.1	9879.13	6537.47	4862.48
78900.5	34912.4	20316.6	16787.4	11945.8	9895.79	6533.31	4866.65
79000.5	34920.7	20320.8	16791.6	11966.6	9912.46	6533.31	4870.81
79100.5	34924.9	20329.1	16799.9	11958.3	9916.63	6520.81	4854.15
79200.5	34933.2	20333.3	16804.1	11962.5	9920.79	6541.64	4870.81
79300.5	34962.4	20349.9	16816.6	11970.8	9912.46	6545.81	4866.65
79400.5	34999.9	20366.6	16829.1	11987.5	9912.46	6566.64	4879.15
79500.5	35012.4	20379.1	16837.4	11995.8	9916.63	6533.31	4879.15
79600.5	35024.9	20387.4	16845.8	11987.5	9920.79	6541.64	4870.81
79700.5	35037.4	20395.8	16854.1	12004.1	9954.13	6570.81	4874.98
79800.5	35045.7	20404.1	16862.4	12012.5	9958.29	6562.47	4891.65
79900.5	35058.2	20412.4	16870.8	11995.8	9945.79	6566.64	4904.15
80000.5	35066.5	20420.8	16879.1	12029.1	9949.96	6566.64	4891.65
80100.5	35074.9	20424.9	16883.3	12012.5	9958.29	6570.81	4891.65
80200.5	35079	20433.3	16891.6	12025	9949.96	6562.47	4912.48
80300.5	35087.4	20441.6	16895.8	12037.5	9966.63	6587.47	4899.98
80400.5	35095.7	20449.9	16904.1	12045.8	9970.79	6583.31	4904.15
80500.5	35124.9	20462.4	16912.4	12041.6	9987.46	6566.64	4904.15
80600.5	35166.5	20479.1	16929.1	12037.5	9995.79	6599.97	4908.31
80700.5	35179	20491.6	16937.4	12070.8	10004.1	6591.64	4912.48
80800.5	35191.5	20499.9	16945.8	12062.5	9995.79	6591.64	4912.48
80900.5	35204	20512.4	16954.1	12058.3	10012.5	6599.97	4912.48
81000.5	35216.5	20516.6	16962.4	12062.5	10008.3	6599.97	4920.81
81100.5	35224.9	20529.1	16966.6	12070.8	10008.3	6604.14	4908.31
81200.5	35237.4	20533.3	16974.9	12083.3	10012.5	6599.97	4937.48
81300.5	35245.7	20541.6	16983.3	12100	10016.6	6595.81	4924.98
81400.5	35254	20549.9	16987.4	12091.6	10037.5	6629.14	4937.48
81500.5	35262.4	20558.3	16995.8	12095.8	10016.6	6616.64	4929.15
81600.5	35270.7	20566.6	16999.9	12120.8	10016.6	6620.81	4929.15
81700.5	35299.9	20579.1	17012.4	12112.5	10050	6629.14	4924.98
81800.5	35341.5	20599.9	17029.1	12133.3	10033.3	6645.81	4949.98
81900.5	35358.2	20608.3	17037.4	12116.6	10037.5	6645.81	4941.65
82000.5	35370.7	20620.8	17045.8	12141.6	10054.1	6637.47	4933.31
82100.5	35383.2	20629.1	17054.1	12129.1	10050	6637.47	4954.15
82200.5	35395.7	20637.4	17062.4	12162.5	10054.1	6633.31	4962.48
82300.5	35408.2	20645.8	17066.6	12154.1	10083.3	6637.47	4954.15
82400.5	35416.5	20654.1	17074.9	12170.8	10075	6654.14	4954.15
82500.5	35429	20662.4	17083.3	12175	10079.1	6666.64	4958.31
82600.5	35437.4	20670.8	17091.6	12175	10083.3	6654.14	4958.31
82700.5	35445.7	20679.1	17095.8	12175	10075	6662.47	4966.65
82800.5	35454	20687.4	17104.1	12187.5	10079.1	6658.31	4962.48
82900.5	35487.4	20699.9	17112.4	12200	10087.5	6670.81	4983.31
83000.5	35529	20720.8	17129.1	12208.3	10120.8	6666.64	4970.81
83100.5	35545.7	20733.3	17141.6	12200	10125	6670.81	4974.98
83200.5	35558.2	20741.6	17145.8	12216.6	10104.1	6674.97	4979.15
83300.5	35570.7	20749.9	17154.1	12204.1	10108.3	6679.14	4974.98
83400.5	35583.2	20762.4	17162.4	12233.3	10141.6	6666.64	4983.31
83500.5	35599.9	20770.7	17170.8	12229.1	10145.8	6674.97	4983.31
83600.5	35608.2	20779.1	17179.1	12233.3	10150	6708.31	4991.65
83700.5	35620.7	20787.4	17187.4	12225	10158.3	6674.97	4987.48
83800.5	35629	20795.7	17191.6	12250	10129.1	6699.97	5008.31
83900.5	35641.5	20804.1	17199.9	12250	10166.6	6683.31	4991.65
84000.5	35649.9	20808.2	17204.1	12262.5	10154.1	6687.47	4991.65
84100.5	35683.2	20824.9	17216.6	12262.5	10158.3	6691.64	5016.65
84200.5	35724.9	20841.6	17233.3	12258.3	10166.6	6691.64	4991.65
84300.5	35741.5	20854.1	17241.6	12279.1	10175	6724.97	5008.31
84400.5	35758.2	20866.6	17249.9	12295.8	10166.6	6716.64	4995.81
84500.5	35770.7	20879.1	17258.3	12300	10175	6708.31	4999.98
84600.5	35783.2	20887.4	17266.6	12304.1	10179.1	6708.31	5020.81
84700.5	35799.9	20895.7	17279.1	12304.1	10208.3	6733.31	5024.98
84800.5	35812.4	20904.1	17283.3	12304.1	10200	6749.97	5016.65
84900.5	35820.7	20912.4	17291.6	12316.6	10200	6733.31	5020.81
85000.5	35833.2	20920.7	17295.8	12333.3	10220.8	6720.81	5024.98
85100.5	35841.5	20929.1	17304.1	12333.3	10212.5	6741.64	5024.98
85200.5	35849.9	20937.4	17312.4	12329.1	10204.1	6749.97	5024.98
85300.5	35887.4	20949.9	17324.9	12333.3	10212.5	6754.14	5033.31
85400.5	35929	20970.7	17337.4	12350	10245.8	6770.81	5037.48
85500.5	35945.7	20983.2	17345.8	12354.1	10250	6758.31	5045.81
85600.5	35962.4	20995.7	17358.3	12366.6	10241.6	6745.81	5037.48
85700.5	35974.9	21004.1	17366.6	12366.6	10237.5	6774.97	5041.65
85800.5	35991.5	21012.4	17374.9	12375	10266.6	6762.47	5054.15
85900.5	36004	21020.7	17383.3	12366.6	10258.3	6774.97	5045.81
86000.5	36016.5	21033.2	17387.4	12400	10275	6791.64	5058.31
86100.5	36024.9	21041.6	17395.8	12379.1	10266.6	6758.31	5054.15
86200.5	36037.4	21049.9	17404.1	12387.5	10270.8	6795.81	5054.15
86300.5	36049.9	21058.2	17412.4	12408.3	10262.5	6770.81	5054.15
86400.5	36058.2	21066.6	17416.6	12391.6	10270.8	6783.31	5058.31
86500.5	36095.7	21079.1	17433.3	12404.1	10270.8	6804.14	5045.81
86600.5	36137.4	21099.9	17445.8	12420.8	10312.5	6795.81	5074.98
86700.5	36154	21112.4	17454.1	12437.5	10304.1	6804.14	5070.81
86800.5	36170.7	21120.7	17462.4	12425	10308.3	6808.31	5070.81
86900.5	36187.4	21133.2	17474.9	12445.8	10316.6	6812.47	5058.31
87000.5	36199.9	21141.6	17483.3	12450	10316.6	6816.64	5074.98
87100.5	36212.4	21154.1	17487.4	12458.3	10312.5	6799.97	5083.31
87200.5	36199.9	21154.1	17495.8	12466.6	10325	6824.97	5079.15
87300.5	36174.9	21154.1	17491.6	12466.6	10325	6820.81	5079.15
87400.5	36149.9	21145.7	17491.6	12458.3	10316.6	6799.97	5079.15
87500.5	36116.5	21141.6	17483.3	12470.8	10337.5	6820.81	5083.31
87600.5	36112.4	21141.6	17487.4	12466.6	10329.1	6816.64	5095.81
87700.5	36079	21133.2	17483.3	12454.1	10312.5	6799.97	5091.65
87800.5	36037.4	21124.9	17474.9	12454.1	10325	6833.31	5083.31
87900.5	35999.9	21112.4	17470.8	12450	10308.3	6812.47	5083.31
88000.5	35949.9	21099.9	17458.3	12450	10333.3	6824.97	5095.81
88100.5	35904	21087.4	17449.9	12441.6	10329.1	6820.81	5066.65
88200.5	35849.9	21070.7	17437.4	12445.8	10325	6824.97	5079.15
88300.5	35816.5	21058.2	17433.3	12433.3	10312.5	6808.31	5079.15
88400.5	35766.5	21045.7	17424.9	12441.6	10295.8	6808.31	5079.15
88500.5	35708.2	21029.1	17412.4	12429.1	10287.5	6804.14	5079.15
88600.5	35654	21012.4	17399.9	12412.5	10283.3	6787.47	5074.98
88700.5	35595.7	20991.6	17387.4	12416.6	10304.1	6816.64	5074.98
88800.5	35562.4	20979.1	17379.1	12408.3	10287.5	6787.47	5066.65
88900.5	35508.2	20962.4	17366.6	12400	10283.3	6804.14	5083.31
89000.5	35454	20945.7	17354.1	12400	10266.6	6795.81	5066.65
89100.5	35408.2	20929.1	17341.6	12395.8	10262.5	6804.14	5066.65
89200.5	35354	20908.2	17324.9	12391.6	10254.1	6791.64	5062.48
89300.5	35308.2	20891.6	17312.4	12370.8	10250	6791.64	5062.48
89400.5	35262.4	20870.7	17299.9	12350	10270.8	6787.47	5062.48
89500.5	35241.5	20858.2	17291.6	12370.8	10266.6	6779.14	5062.48
89600.5	35208.2	20841.6	17279.1	12358.3	10250	6795.81	5058.31
89700.5	35174.9	20824.9	17266.6	12341.6	10229.1	6774.97	5058.31
89800.5	35145.7	20808.2	17254.1	12350	10250	6762.47	5049.98
89900.5	35112.4	20791.6	17237.4	12329.1	10229.1	6783.31	5054.15
90000.5	35112.4	20779.1	17233.3	12325	10212.5	6758.31	5062.48
90100.5	35095.7	20766.6	17220.8	12325	10237.5	6779.14	5045.81
90200.5	35074.9	20749.9	17208.3	12295.8	10216.6	6758.31	5049.98
90300.5	35058.2	20737.4	17195.8	12304.1	10200	6762.47	5041.65
90400.5	35037.4	20720.8	17183.3	12295.8	10191.6	6745.81	5029.15
90500.5	35024.9	20708.3	17174.9	12295.8	10195.8	6733.31	5037.48
90600.5	35004	20691.6	17162.4	12287.5	10179.1	6745.81	5037.48
90700.5	35012.4	20683.3	17154.1	12270.8	10204.1	6741.64	5029.15
90800.5	34999.9	20670.8	17145.8	12266.6	10200	6741.64	5016.65
90900.5	34983.2	20658.3	17137.4	12270.8	10166.6	6741.64	5016.65
91000.5	34970.7	20645.8	17124.9	12241.6	10187.5	6733.31	5029.15
91100.5	34954	20633.3	17112.4	12233.3	10166.6	6716.64	5024.98
91200.5	34962.4	20624.9	17108.3	12250	10150	6729.14	5024.98
91300.5	34949.9	20612.4	17099.9	12229.1	10175	6729.14	5024.98
91400.5	34933.2	20604.1	17087.4	12237.5	10158.3	6720.81	5029.15
91500.5	34916.5	20591.6	17079.1	12225	10137.5	6724.97	5020.81
91600.5	34895.7	20579.1	17066.6	12229.1	10158.3	6699.97	5012.48
91700.5	34879	20566.6	17058.3	12212.5	10137.5	6712.47	5008.31
91800.5	34854	20549.9	17045.8	12204.1	10129.1	6695.81	4995.81
91900.5	34854	20545.8	17041.6	12212.5	10116.6	6708.31	5008.31
92000.5	34833.2	20537.4	17033.3	12204.1	10112.5	6704.14	5020.81
92100.5	34808.2	20524.9	17024.9	12175	10108.3	6699.97	5016.65
92200.5	34787.4	20512.4	17012.4	12179.1	10125	6704.14	5004.15
92300.5	34762.4	20499.9	17004.1	12179.1	10108.3	6687.47	5008.31
92400.5	34758.2	20495.8	16999.9	12158.3	10091.6	6708.31	4999.98
92500.5	34737.4	20483.3	16991.6	12179.1	10100	6708.31	5012.48
92600.5	34712.4	20470.8	16979.1	12158.3	10083.3	6695.81	4991.65
92700.5	34687.4	20458.3	16970.8	12150	10104.1	6691.64	4991.65
92800.5	34658.2	20445.8	16962.4	12150	10075	6666.64	4991.65
92900.5	34629	20433.3	16954.1	12150	10095.8	6666.64	4999.98
93000.5	34599.9	20420.8	16941.6	12116.6	10075	6691.64	4983.31
93100.5	34595.7	20416.6	16937.4	12112.5	10070.8	6674.97	4995.81
93200.5	34570.7	20404.1	16929.1	12108.3	10066.6	6666.64	4983.31
93300.5	34541.5	20395.8	16920.8	12104.1	10062.5	6649.97	4966.65
93400.5	34516.5	20383.3	16912.4	12108.3	10062.5	6674.97	4987.48
93500.5	34483.2	20366.6	16899.9	12116.6	10066.6	6662.47	4983.31
93600.5	34479	20362.4	16895.8	12095.8	10062.5	6674.97	4974.98
93700.5	34454	20354.1	16887.4	12104.1	10037.5	6654.14	4966.65
93800.5	34424.9	20341.6	16879.1	12087.5	10054.1	6658.31	4966.65
93900.5	34399.9	20329.1	16870.8	12095.8	10033.3	6649.97	4966.65
94000.5	34374.9	20316.6	16858.3	12058.3	10029.1	6629.14	4966.65
94100.5	34349.9	20304.1	16849.9	12062.5	10020.8	6629.14	4974.98
94200.5	34320.7	20291.6	16837.4	12062.5	10008.3	6654.14	4962.48
94300.5	34312.4	20283.3	16833.3	12054.1	10004.1	6629.14	4974.98
94400.5	34291.5	20274.9	16824.9	12066.6	10025	6641.64	4966.65
94500.5	34266.5	20258.3	16816.6	12045.8	10004.1	6645.81	4954.15
94600.5	34241.5	20245.8	16804.1	12045.8	9999.96	6612.47	4949.98
94700.5	34212.4	20233.3	16795.8	12025	9983.29	6624.97	4937.48
94800.5	34208.2	20224.9	16791.6	12029.1	9979.13	6604.14	4954.15
94900.5	34187.4	20216.6	16783.3	12025	9979.13	6616.64	4958.31
95000.5	34162.4	20204.1	16774.9	12016.6	9999.96	6604.14	4954.15
95100.5	34141.5	20191.6	16762.4	12025	9979.13	6595.81	4941.65
95200.5	34116.5	20179.1	16754.1	12004.1	9962.46	6616.64	4941.65
95300.5	34091.5	20166.6	16741.6	11983.3	9983.29	6608.31	4945.81
95400.5	34066.5	20149.9	16733.3	11979.1	9966.63	6587.47	4945.81
95500.5	34058.2	20145.8	16729.1	11987.5	9970.79	6616.64	4941.65
95600.5	34037.4	20133.3	16720.8	11979.1	9966.63	6620.81	4929.15
95700.5	34012.4	20120.8	16708.3	11975	9962.46	6599.97	4924.98
95800.5	33991.5	20108.3	16699.9	11970.8	9945.79	6608.31	4924.98
95900.5	33966.5	20095.8	16687.4	11962.5	9937.46	6587.47	4937.48
96000.5	33958.2	20087.4	16683.3	11970.8	9937.46	6599.97	4924.98
96100.5	33941.5	20079.1	16674.9	11950	9920.79	6583.31	4929.15
96200.5	33916.5	20062.4	16666.6	11933.3	9912.46	6566.64	4908.31
96300.5	33891.5	20054.1	16658.3	11929.1	9933.29	6574.97	4929.15
96400.5	33866.5	20041.6	16645.8	11933.3	9929.13	6583.31	4912.48
96500.5	33862.4	20033.3	16641.6	11925	9912.46	6579.14	4895.81
96600.5	33845.7	20020.8	16633.3	11925	9908.29	6558.31	4908.31
96700.5	33820.7	20008.3	16624.9	11933.3	9891.63	6554.14	4908.31
96800.5	33799.9	19999.9	16612.4	11912.5	9899.96	6566.64	4908.31
96900.5	33774.9	19987.4	16604.1	11916.6	9883.29	6574.97	4887.48
97000.5	33749.9	19970.8	16591.6	11900	9904.13	6570.81	4908.31
97100.5	33724.9	19958.3	16583.3	11891.6	9895.79	6570.81	4895.81
97200.5	33716.5	19949.9	16579.1	11887.5	9879.13	6537.47	4895.81
97300.5	33695.7	19941.6	16566.6	11879.1	9874.96	6554.14	4899.98
97400.5	33670.7	19929.1	16558.3	11887.5	9883.29	6541.64	4874.98
97500.5	33649.9	19916.6	16549.9	11883.3	9879.13	6541.64	4887.48
97600.5	33620.7	19904.1	16537.4	11850	9845.79	6549.97	4870.81
97700.5	33616.5	19895.8	16533.3	11870.8	9841.63	6541.64	4870.81
97800.5	33595.7	19887.4	16524.9	11866.6	9849.96	6533.31	4874.98
97900.5	33570.7	19870.8	16516.6	11858.3	9833.29	6549.97	4883.31
98000.5	33545.7	19862.4	16504.1	11841.6	9829.13	6529.14	4891.65
98100.5	33520.7	19845.8	16495.8	11820.8	9833.29	6529.14	4879.15
98200.5	33495.7	19833.3	16487.4	11833.3	9816.63	6504.14	4874.98
98300.5	33470.7	19820.8	16474.9	11829.1	9812.46	6504.14	4870.81
98400.5	33462.4	19816.6	16466.6	11829.1	9833.29	6529.14	4858.31
98500.5	33441.5	19804.1	16458.3	11795.8	9829.13	6512.47	4862.48
98600.5	33416.5	19791.6	16449.9	11816.6	9799.96	6524.97	4883.31
98700.5	33391.5	19779.1	16441.6	11808.3	9820.79	6524.97	4862.48
98800.5	33362.4	19766.6	16429.1	11775	9799.96	6508.31	4858.31
98900.5	33358.2	19758.3	16424.9	11795.8	9795.79	6487.47	4858.31
99000.5	33333.2	19745.8	16416.6	11766.6	9783.29	6487.47	4845.81
99100.5	33312.4	19733.3	16404.1	11758.3	9774.96	6479.14	4854.15
99200.5	33287.4	19720.8	16395.8	11754.1	9770.79	6512.47	4841.65
99300.5	33262.4	19708.3	16383.3	11745.8	9766.63	6491.64	4854.15
99400.5	33237.4	19695.8	16374.9	11741.6	9783.29	6495.81	4862.48
99500.5	33212.4	19683.3	16362.4	11733.3	9779.13	6474.97	4845.81
99600.5	33204	19674.9	16358.3	11741.6	9758.29	6479.14	4845.81
99700.5	33183.2	19666.6	16349.9	11741.6	9758.29	6479.14	4829.15
99800.5	33154	19649.9	16337.4	11741.6	9741.63	6462.47	4837.48
99900.5	33133.2	19637.4	16329.1	11737.5	9758.29	6466.64	4837.48
100000	33108.2	19624.9	16316.6	11716.6	9737.46	6479.14	4849.98
100100	33099.9	19616.6	16312.4	11712.5	9724.96	6454.14	4849.98
100200	33079	19608.3	16304.1	11704.1	9745.79	6449.97	4816.65
100300	33054	19595.8	16295.8	11687.5	9741.63	6458.31	4829.15
100400	33029	19583.3	16283.3	11704.1	9720.79	6454.14	4841.65
100500	33004	19570.8	16270.8	11695.8	9704.13	6449.97	4820.81
100600	32983.2	19558.3	16262.4	11679.1	9708.29	6433.31	4820.81
100700	32954	19541.6	16249.9	11683.3	9691.63	6441.64	4820.81
100800	32945.7	19533.3	16245.8	11654.1	9699.96	6429.14	4820.81
100900	32924.9	19524.9	16237.4	11662.5	9687.46	6429.14	4820.81
101000	32899.9	19508.3	16229.1	11666.6	9704.13	6437.47	4812.48
101100	32879	19499.9	16216.6	11662.5	9687.46	6449.97	4816.65
101200	32849.9	19483.3	16208.3	11654.1	9666.63	6445.81	4820.81
101300	32845.7	19479.1	16199.9	11637.5	9691.63	6441.64	4804.15
101400	32820.7	19466.6	16191.6	11629.1	9670.8	6412.47	4804.15
101500	32795.7	19454.1	16183.3	11620.8	9666.63	6408.31	4804.15
101600	32774.9	19441.6	16174.9	11629.1	9649.96	6404.14	4787.48
101700	32749.9	19429.1	16162.4	11612.5	9645.8	6424.97	4787.48
101800	32724.9	19416.6	16149.9	11616.6	9666.63	6399.97	4804.15
101900	32699.9	19399.9	16137.4	11608.3	9645.8	6412.47	4779.15
102000	32691.5	19391.6	16133.3	11591.6	9629.13	6391.64	4779.15
102100	32670.7	19383.3	16124.9	11570.8	9624.96	6383.31	4779.15
102200	32645.7	19370.8	16112.4	11591.6	9620.8	6395.81	4787.48
102300	32620.7	19358.3	16104.1	11583.3	9641.63	6399.97	4779.15
102400	32595.7	19345.8	16095.8	11554.1	9620.8	6408.31	4783.31
102500	32587.4	19337.4	16087.4	11545.8	9616.63	6374.97	4779.15
102600	32566.5	19324.9	16079.1	11554.1	9599.96	6399.97	4787.48
102700	32541.5	19312.4	16070.8	11550	9620.8	6391.64	4774.98
102800	32520.7	19299.9	16058.3	11541.6	9616.63	6387.47	4774.98
102900	32495.7	19287.4	16049.9	11533.3	9608.3	6362.47	4787.48
103000	32470.7	19274.9	16037.4	11525	9591.63	6358.31	4762.48
103100	32441.5	19262.4	16024.9	11508.3	9583.3	6366.64	4754.15
103200	32437.4	19249.9	16020.8	11525	9566.63	6366.64	4766.65
103300	32412.4	19241.6	16012.4	11525	9566.63	6366.64	4749.98
103400	32387.4	19229.1	15999.9	11512.5	9558.3	6349.97	4770.81
103500	32366.5	19216.6	15991.6	11483.3	9579.13	6370.81	4741.65
103600	32341.5	19199.9	15979.1	11491.6	9558.3	6354.14	4737.48
103700	32333.2	19195.8	15970.8	11487.5	9545.8	6358.31	4749.98
103800	32308.2	19183.3	15966.6	11466.6	9566.63	6366.64	4762.48
103900	32287.4	19170.8	15954.1	11475	9562.46	6354.14	4733.31
104000	32262.4	19158.3	15945.8	11466.6	9541.63	6345.81	4745.81
104100	32237.4	19145.8	15933.3	11458.3	9520.8	6324.97	4741.65
104200	32216.5	19133.3	15924.9	11454.1	9520.8	6333.31	4745.81
104300	32187.4	19116.6	15912.4	11454.1	9537.46	6333.31	4724.98
104400	32179	19112.4	15908.3	11441.6	9516.63	6337.47	4720.81
104500	32158.2	19099.9	15895.8	11433.3	9504.13	6312.47	4741.65
104600	32133.2	19083.3	15887.4	11429.1	9499.96	6324.97	4741.65
104700	32108.2	19074.9	15874.9	11420.8	9516.63	6333.31	4741.65
104800	32083.2	19062.4	15862.4	11400	9495.8	6320.81	4729.15
104900	32091.5	19058.3	15862.4	11412.5	9487.46	6320.81	4724.98
105000	32137.4	19074.9	15874.9	11416.6	9516.63	6308.31	4724.98
105100	32204	19099.9	15891.6	11416.6	9524.96	6329.14	4733.31
105200	32279	19129.1	15916.6	11441.6	9520.8	6337.47	4733.31
105300	32374.9	19166.6	15941.6	11445.8	9549.96	6358.31	4737.48
105400	32474.9	19208.3	15974.9	11487.5	9562.46	6362.47	4758.31
105500	32587.4	19258.3	16008.3	11512.5	9554.13	6354.14	4770.81
105600	32704	19308.3	16045.8	11537.5	9599.96	6370.81	4762.48
105700	32829	19362.4	16091.6	11562.5	9604.13	6374.97	4770.81
105800	32958.2	19420.8	16133.3	11591.6	9616.63	6399.97	4779.15
105900	33091.5	19483.3	16179.1	11620.8	9637.46	6408.31	4787.48
106000	33224.9	19545.8	16229.1	11637.5	9687.46	6420.81	4804.15
106100	33362.4	19608.3	16279.1	11683.3	9704.13	6429.14	4808.31
106200	33495.7	19674.9	16329.1	11704.1	9712.46	6466.64	4820.81
106300	33633.2	19745.8	16383.3	11725	9754.13	6449.97	4820.81
106400	33770.7	19812.4	16437.4	11783.3	9795.79	6504.14	4845.81
106500	33908.2	19883.3	16491.6	11808.3	9795.79	6499.97	4870.81
106600	34041.5	19954.1	16545.8	11854.1	9841.63	6533.31	4879.15
106700	34179	20029.1	16604.1	11879.1	9866.63	6537.47	4883.31
106800	34316.5	20099.9	16662.4	11904.1	9883.29	6570.81	4899.98
106900	34454	20170.8	16716.6	11966.6	9916.63	6570.81	4912.48
107000	34591.5	20241.6	16774.9	11983.3	9945.79	6608.31	4933.31
107100	34729	20320.8	16833.3	12045.8	9974.96	6595.81	4941.65
107200	34866.5	20387.4	16891.6	12083.3	10020.8	6641.64	4949.98
107300	35004	20462.4	16949.9	12108.3	10050	6666.64	4983.31
107400	35141.5	20537.4	17008.3	12150	10070.8	6674.97	4979.15
107500	35283.2	20608.3	17066.6	12175	10100	6679.14	5004.15
107600	35424.9	20683.2	17129.1	12241.6	10158.3	6695.81	5008.31
107700	35570.7	20758.2	17183.3	12262.5	10158.3	6737.47	5008.31
107800	35708.2	20833.2	17241.6	12320.8	10195.8	6770.81	5037.48
107900	35854	20904.1	17299.9	12354.1	10229.1	6774.97	5054.15
108000	35995.7	20979.1	17358.3	12370.8	10275	6779.14	5066.65
108100	36141.5	21054.1	17420.8	12437.5	10304.1	6812.47	5087.48
108200	36283.2	21129.1	17479.1	12479.1	10337.5	6833.31	5108.31
108300	36433.2	21204.1	17537.4	12508.3	10383.3	6870.81	5120.81
108400	36549.9	21270.7	17591.6	12537.4	10416.6	6874.97	5124.98
108500	36691.5	21341.6	17649.9	12583.3	10416.6	6895.81	5154.15
108600	36841.5	21416.6	17708.3	12608.3	10462.5	6908.31	5158.31
108700	36987.4	21487.4	17766.6	12674.9	10508.3	6916.64	5166.65
108800	37137.4	21562.4	17824.9	12687.4	10541.6	6941.64	5183.31
108900	37287.4	21633.2	17887.4	12729.1	10575	6966.64	5208.31
109000	37441.5	21712.4	17945.8	12770.8	10591.6	6999.97	5212.48
109100	37591.5	21787.4	18004.1	12820.8	10625	7029.14	5229.15
109200	37749.9	21862.4	18066.6	12862.4	10641.6	7016.64	5254.15
109300	37904	21937.4	18133.3	12904.1	10704.1	7074.97	5266.65
109400	38062.3	22012.4	18187.4	12941.6	10712.5	7074.97	5291.65
109500	38216.5	22087.4	18249.9	12983.3	10741.6	7108.31	5291.65
109600	38379	22166.6	18308.3	13012.4	10804.1	7104.14	5304.15
109700	38537.3	22241.6	18366.6	13079.1	10808.3	7145.8	5320.81
109800	38704	22320.7	18429.1	13091.6	10841.6	7174.97	5333.31
109900	38866.5	22395.7	18487.4	13154.1	10875	7179.14	5337.48
110000	39033.2	22474.9	18549.9	13187.4	10908.3	7199.97	5366.65
110100	39195.7	22549.9	18612.4	13233.3	10970.8	7204.14	5379.15
110200	39366.5	22629.1	18674.9	13270.8	10987.5	7249.97	5399.98
110300	39537.3	22708.2	18733.3	13295.8	11020.8	7266.64	5420.81
110400	39708.2	22787.4	18799.9	13358.3	11041.6	7304.14	5433.31
110500	39879	22866.6	18858.3	13404.1	11087.5	7291.64	5458.31
110600	40054	22945.7	18920.8	13445.8	11120.8	7329.14	5474.98
110700	40229	23024.9	18987.4	13462.4	11166.6	7333.3	5483.31
110800	40408.2	23104.1	19045.8	13512.4	11187.5	7370.8	5474.98
110900	40587.3	23183.2	19108.3	13545.8	11220.8	7391.64	5504.14
111000	40770.7	23266.6	19170.8	13587.4	11266.6	7433.3	5520.81
111100	40949.8	23345.7	19233.3	13629.1	11300	7445.8	5533.31
111200	41137.3	23429.1	19299.9	13691.6	11337.5	7466.64	5554.14
111300	41320.7	23508.2	19362.4	13720.8	11358.3	7491.64	5566.64
111400	41508.2	23591.6	19424.9	13762.4	11404.1	7504.14	5583.31
111500	41695.7	23670.7	19487.4	13812.4	11425	7504.14	5595.81
111600	41883.2	23754.1	19558.3	13854.1	11470.8	7541.64	5612.48
111700	42074.8	23837.4	19624.9	13908.3	11491.6	7570.8	5641.64
111800	42266.5	23920.7	19683.3	13924.9	11537.5	7595.8	5645.81
111900	42416.5	23995.7	19741.6	13983.3	11545.8	7604.14	5666.64
112000	42604	24074.9	19804.1	14004.1	11579.1	7641.64	5674.98
112100	42799.8	24158.2	19866.6	14058.3	11612.5	7645.8	5699.98
112200	42995.7	24237.4	19933.3	14112.4	11670.8	7649.97	5708.31
112300	43191.5	24324.9	19999.9	14137.4	11691.6	7699.97	5733.31
112400	43391.5	24404.1	20066.6	14199.9	11725	7720.8	5720.81
112500	43591.5	24491.6	20124.9	14237.4	11745.8	7737.47	5754.14
112600	43791.5	24574.9	20191.6	14266.6	11795.8	7737.47	5766.64
112700	43999.8	24658.2	20254.1	14320.8	11841.6	7770.8	5799.98
112800	44204	24745.7	20320.8	14362.4	11875	7779.14	5783.31
112900	44416.5	24829.1	20395.8	14408.3	11900	7816.64	5829.14
113000	44629	24916.6	20449.9	14454.1	11945.8	7845.8	5829.14
113100	44841.5	25004.1	20520.8	14499.9	11966.6	7862.47	5845.81
113200	45054	25087.4	20591.6	14529.1	12016.6	7879.14	5870.81
113300	45270.7	25174.9	20654.1	14574.9	12037.5	7891.64	5879.14
113400	45487.3	25262.4	20729.1	14629.1	12054.1	7916.64	5904.14
113500	45708.2	25349.9	20795.8	14654.1	12104.1	7945.8	5908.31
113600	45929	25437.4	20862.4	14691.6	12141.6	7954.14	5924.98
113700	46158.1	25529.1	20933.3	14758.3	12179.1	7991.63	5954.14
113800	46383.1	25616.6	20999.9	14795.8	12200	8029.13	5970.81
113900	46612.3	25708.2	21070.7	14837.4	12245.8	8054.13	5974.98
114000	46841.5	25795.7	21137.4	14879.1	12283.3	8074.97	5991.64
114100	47074.8	25887.4	21208.2	14924.9	12333.3	8066.63	6008.31
114200	47308.1	25974.9	21274.9	14979.1	12354.1	8083.3	6024.98
114300	47541.5	26066.6	21341.6	15008.3	12391.6	8112.47	6024.98
114400	47779	26158.2	21412.4	15058.3	12425	8129.13	6054.14
114500	48024.8	26249.9	21483.2	15099.9	12445.8	8174.97	6070.81
114600	48262.3	26341.6	21554.1	15154.1	12508.3	8174.97	6087.48
114700	48504	26433.2	21624.9	15187.4	12545.8	8229.13	6099.98
114800	48754	26524.9	21691.6	15245.8	12579.1	8237.47	6120.81
114900	48999.8	26620.7	21762.4	15274.9	12604.1	8274.97	6137.48
115000	49245.6	26712.4	21833.2	15341.6	12620.8	8262.47	6166.64
115100	49499.8	26804.1	21904.1	15383.3	12674.9	8287.47	6166.64
115200	49495.6	26858.2	21949.9	15391.6	12699.9	8337.47	6179.14
115300	49262.3	26862.4	21962.4	15429.1	12729.1	8337.47	6170.81
115400	48991.5	26849.9	21962.4	15433.3	12720.8	8354.13	6191.64
115500	48637.3	26812.4	21945.7	15420.8	12720.8	8349.97	6191.64
115600	48245.6	26758.2	21912.4	15412.4	12699.9	8320.8	6191.64
115700	47899.8	26708.2	21879.1	15408.3	12720.8	8337.47	6195.81
115800	47537.3	26645.7	21845.7	15383.3	12708.3	8324.97	6191.64
115900	47158.1	26574.9	21799.9	15370.8	12695.8	8316.63	6195.81
116000	46762.3	26495.7	21749.9	15349.9	12662.4	8312.47	6183.31
116100	46295.6	26404.1	21687.4	15308.3	12641.6	8299.97	6174.98
116200	45791.5	26295.7	21620.7	15270.8	12629.1	8287.47	6166.64
116300	45287.3	26191.6	21549.9	15220.8	12591.6	8279.13	6162.48
116400	44733.2	26079.1	21474.9	15191.6	12566.6	8241.63	6137.48
116500	44137.3	25962.4	21395.7	15158.3	12529.1	8245.8	6141.64
116600	43520.7	25837.4	21316.6	15116.6	12483.3	8229.13	6124.98
116700	42941.5	25704.1	21224.9	15070.8	12479.1	8208.3	6112.48
116800	42399.8	25558.2	21129.1	15020.8	12425	8208.3	6112.48
116900	41962.3	25399.9	21024.9	14966.6	12375	8166.63	6095.81
117000	41654	25245.7	20920.8	14912.4	12358.3	8149.97	6091.64
117100	41408.2	25091.6	20820.8	14858.3	12304.1	8108.3	6041.64
117200	41204	24937.4	20712.4	14799.9	12254.1	8116.63	6041.64
117300	41029	24791.6	20608.3	14741.6	12237.5	8083.3	6024.98
117400	40833.2	24641.6	20499.9	14687.4	12179.1	8058.3	5991.64
117500	40645.7	24491.6	20391.6	14624.9	12120.8	8033.3	5995.81
117600	40491.5	24358.2	20291.6	14566.6	12104.1	7999.97	5970.81
117700	40341.5	24229.1	20195.8	14508.3	12045.8	7999.97	5958.31
117800	40199.8	24112.4	20095.8	14449.9	11987.5	7974.97	5941.64
117900	40058.2	24004.1	19999.9	14391.6	11975	7912.47	5912.48
118000	39891.5	23891.6	19908.3	14337.4	11916.6	7908.3	5916.64
118100	39720.7	23779.1	19816.6	14274.9	11858.3	7866.64	5895.81
118200	39583.2	23679.1	19733.3	14216.6	11841.6	7858.3	5866.64
118300	39445.7	23583.2	19654.1	14166.6	11783.3	7829.14	5849.98
118400	39312.3	23495.7	19579.1	14116.6	11733.3	7804.14	5829.14
118500	39179	23408.2	19504.1	14062.4	11716.6	7791.64	5820.81
118600	39054	23324.9	19433.3	14012.4	11662.5	7741.64	5812.48
118700	38908.2	23237.4	19358.3	13962.4	11608.3	7729.14	5783.31
118800	38754	23145.7	19283.3	13895.8	11591.6	7695.8	5766.64
118900	38629	23066.6	19216.6	13845.8	11537.5	7666.64	5749.98
119000	38499.8	22987.4	19149.9	13812.4	11487.5	7649.97	5724.98
119100	38374.8	22908.2	19083.3	13762.4	11475	7633.3	5712.48
119200	38254	22829.1	19020.8	13716.6	11425	7612.47	5712.48
119300	38112.3	22754.1	18954.1	13670.8	11370.8	7599.97	5662.48
119400	37966.5	22666.6	18883.3	13620.8	11354.1	7558.3	5666.64
119500	37841.5	22591.6	18820.8	13574.9	11304.1	7533.3	5641.64
119600	37716.5	22516.6	18758.3	13516.6	11258.3	7499.97	5624.98
119700	37595.7	22433.2	18695.8	13466.6	11245.8	7474.97	5591.64
119800	37479	22362.4	18637.4	13433.3	11195.8	7479.14	5604.14
119900	37358.2	22295.7	18574.9	13379.1	11145.8	7454.14	5562.48
120000	37224.9	22216.6	18512.4	13341.6	11137.5	7429.14	5570.81
120100	37087.4	22133.2	18445.8	13308.3	11083.3	7379.14	5524.98
120200	36966.5	22058.2	18387.4	13266.6	11037.5	7349.97	5516.64
120300	36849.9	21987.4	18324.9	13224.9	11025	7345.8	5499.98
120400	36729	21920.7	18266.6	13162.4	10975	7304.14	5470.81
120500	36616.5	21845.7	18208.3	13120.8	10929.1	7279.14	5466.64
120600	36483.2	21774.9	18145.8	13079.1	10920.8	7274.97	5449.98
120700	36345.7	21695.7	18079.1	13041.6	10866.6	7266.64	5429.15
120800	36229	21616.6	18020.8	13008.3	10820.8	7212.47	5424.98
120900	36112.4	21541.6	17958.3	12966.6	10812.5	7216.64	5404.15
121000	35995.7	21474.9	17899.9	12899.9	10762.5	7195.8	5379.15
121100	35883.2	21399.9	17841.6	12858.3	10716.6	7145.8	5379.15
121200	35770.7	21333.2	17787.4	12829.1	10708.3	7137.47	5354.15
121300	35637.4	21258.2	17724.9	12795.8	10658.3	7116.64	5337.48
121400	35512.4	21174.9	17658.3	12741.6	10608.3	7079.14	5324.98
121500	35395.7	21104.1	17599.9	12691.6	10600	7074.97	5295.81
121600	35279	21037.4	17541.6	12658.3	10550	7045.81	5270.81
121700	35158.2	20966.6	17483.3	12620.8	10508.3	7004.14	5270.81
121800	35045.7	20891.6	17424.9	12574.9	10495.8	7020.81	5245.81
121900	34916.5	20816.6	17366.6	12545.8	10445.8	6991.64	5229.15
122000	34787.4	20737.4	17299.9	12474.9	10400	6958.31	5212.48
122100	34666.5	20670.7	17241.6	12433.3	10387.5	6933.31	5204.15
122200	34549.9	20595.8	17183.3	12412.5	10341.6	6916.64	5179.15
122300	34474.9	20541.6	17137.4	12383.3	10304.1	6887.47	5183.31
122400	34445.7	20504.1	17108.3	12337.5	10308.3	6874.97	5166.65
122500	34433.2	20483.3	17083.3	12329.1	10279.1	6866.64	5145.81
122600	34458.2	20474.9	17074.9	12316.6	10258.3	6849.97	5137.48
122700	34487.4	20474.9	17070.8	12300	10270.8	6845.81	5129.15
122800	34533.2	20479.1	17070.8	12291.6	10254.1	6854.14	5141.65
122900	34604	20495.8	17079.1	12308.3	10241.6	6845.81	5124.98
123000	34679	20516.6	17091.6	12325	10266.6	6833.31	5133.31
123100	34754	20541.6	17104.1	12304.1	10254.1	6841.64	5124.98
123200	34833.2	20570.8	17120.8	12337.5	10250	6824.97	5120.81
123300	34920.7	20599.9	17145.8	12333.3	10283.3	6837.47	5108.31
123400	35020.7	20641.6	17170.8	12358.3	10275	6849.97	5112.48
123500	35116.5	20679.1	17199.9	12350	10275	6866.64	5112.48
123600	35199.9	20716.6	17224.9	12375	10312.5	6866.64	5145.81
123700	35299.9	20762.4	17258.3	12379.1	10308.3	6854.14	5129.15
123800	35383.2	20804.1	17287.4	12408.3	10312.5	6849.97	5149.98
123900	35466.5	20845.7	17316.6	12429.1	10345.8	6858.31	5141.65
124000	35562.4	20891.6	17354.1	12437.5	10350	6883.31	5145.81
124100	35641.5	20933.2	17383.3	12479.1	10354.1	6899.97	5158.31
124200	35712.4	20974.9	17416.6	12487.4	10391.6	6908.31	5162.48
124300	35804	21020.7	17449.9	12508.3	10400	6912.47	5162.48
124400	35874.9	21062.4	17483.3	12529.1	10404.1	6895.81	5187.48
124500	35941.5	21104.1	17516.6	12537.4	10416.6	6933.31	5162.48
124600	36024.9	21149.9	17549.9	12574.9	10458.3	6933.31	5183.31
124700	36087.4	21195.7	17583.3	12579.1	10462.5	6929.14	5187.48
124800	36149.9	21229.1	17616.6	12620.8	10466.6	6949.97	5195.81
124900	36229	21270.7	17649.9	12637.4	10508.3	6945.81	5212.48
125000	36291.5	21312.4	17683.3	12645.8	10512.5	6958.31	5195.81
125100	36345.7	21349.9	17712.4	12687.4	10529.1	6991.64	5212.48
125200	36404	21391.6	17741.6	12695.8	10533.3	6991.64	5229.15
125300	36458.2	21420.7	17770.8	12704.1	10575	6999.97	5241.65
125400	36529	21466.6	17799.9	12737.4	10591.6	7008.31	5245.81
125500	36583.2	21504.1	17833.3	12770.8	10595.8	7004.14	5258.31
125600	36637.4	21529.1	17858.3	12774.9	10595.8	7037.47	5249.98
125700	36704	21570.7	17891.6	12812.4	10616.6	7024.97	5258.31
125800	36762.4	21612.4	17920.8	12820.8	10658.3	7058.31	5279.15
125900	36812.4	21645.7	17945.8	12824.9	10670.8	7041.64	5258.31
126000	36879	21679.1	17979.1	12858.3	10675	7070.81	5279.15
126100	36933.2	21720.7	18008.3	12866.6	10679.1	7091.64	5291.65
126200	36983.2	21749.9	18033.3	12912.4	10691.6	7091.64	5304.15
126300	37049.9	21783.2	18066.6	12908.3	10737.5	7091.64	5299.98
126400	37104	21816.6	18095.8	12954.1	10741.6	7116.64	5312.48
126500	37154	21854.1	18120.8	12958.3	10745.8	7120.8	5316.65
126600	37220.7	21887.4	18149.9	12962.4	10762.5	7133.3	5316.65
126700	37274.9	21920.7	18179.1	13012.4	10804.1	7141.64	5333.31
126800	37320.7	21949.9	18204.1	12999.9	10804.1	7149.97	5341.65
126900	37391.5	21987.4	18233.3	13041.6	10808.3	7162.47	5354.15
127000	37441.5	22024.9	18262.4	13041.6	10850	7162.47	5358.31
127100	37491.5	22054.1	18287.4	13074.9	10854.1	7191.64	5366.65
127200	37537.4	22083.2	18312.4	13079.1	10866.6	7191.64	5370.81
127300	37583.2	22116.6	18337.4	13120.8	10870.8	7183.3	5374.98
127400	37654	22149.9	18366.6	13141.6	10912.5	7212.47	5387.48
127500	37704	22183.2	18391.6	13137.4	10912.5	7237.47	5387.48
127600	37749.9	22212.4	18416.6	13166.6	10916.6	7220.8	5395.81
127700	37820.7	22249.9	18445.8	13187.4	10958.3	7237.47	5408.31
127800	37870.7	22274.9	18470.8	13216.6	10945.8	7233.3	5412.48
127900	37916.5	22304.1	18495.8	13208.3	10987.5	7245.8	5416.65
128000	37987.3	22345.7	18524.9	13254.1	10991.6	7287.47	5429.15
128100	38037.3	22379.1	18549.9	13249.9	10991.6	7283.3	5449.98
128200	38087.3	22408.2	18574.9	13287.4	11020.8	7274.97	5449.98
128300	38158.2	22441.6	18604.1	13283.3	11025	7299.97	5449.98
128400	38212.3	22470.7	18629.1	13308.3	11062.5	7324.97	5454.14
128500	38258.2	22499.9	18654.1	13345.8	11066.6	7320.8	5454.14
128600	38333.2	22541.6	18683.3	13341.6	11095.8	7329.14	5466.64
128700	38383.2	22574.9	18712.4	13374.9	11095.8	7349.97	5483.31
128800	38433.2	22604.1	18733.3	13383.3	11112.5	7370.8	5483.31
128900	38483.2	22633.2	18762.4	13420.8	11141.6	7374.97	5504.14
129000	38529	22658.2	18783.3	13424.9	11137.5	7374.97	5483.31
129100	38604	22695.7	18812.4	13433.3	11145.8	7379.14	5512.48
129200	38654	22729.1	18837.4	13474.9	11175	7399.97	5512.48
129300	38704	22754.1	18862.4	13466.6	11175	7399.97	5516.64
129400	38774.8	22795.7	18891.6	13499.9	11200	7412.47	5529.14
129500	38829	22824.9	18916.6	13529.1	11216.6	7404.14	5533.31
129600	38879	22854.1	18941.6	13524.9	11241.6	7433.3	5545.81
129700	38954	22891.6	18970.8	13562.4	11262.5	7454.14	5562.48
129800	39008.2	22924.9	18999.9	13574.9	11279.1	7454.14	5566.64
129900	39058.2	22954.1	19020.8	13604.1	11291.6	7454.14	5562.48
130000	39133.2	22987.4	19054.1	13612.4	11295.8	7466.64	5570.81
130100	39191.5	23024.9	19079.1	13629.1	11312.5	7470.8	5583.31
130200	39241.5	23054.1	19104.1	13645.8	11308.3	7487.47	5587.48
130300	39320.7	23091.6	19133.3	13679.1	11325	7504.14	5591.64
130400	39374.8	23124.9	19162.4	13670.8	11366.6	7495.8	5604.14
130500	39429	23158.2	19183.3	13704.1	11370.8	7529.14	5608.31
130600	39508.2	23191.6	19216.6	13720.8	11387.5	7541.64	5604.14
130700	39566.5	23229.1	19241.6	13741.6	11400	7524.97	5637.48
130800	39616.5	23258.2	19266.6	13749.9	11404.1	7554.14	5633.31
130900	39674.8	23291.6	19291.6	13779.1	11416.6	7558.3	5649.98
131000	39724.8	23316.6	19316.6	13804.1	11433.3	7554.14	5654.14
131100	39804	23354.1	19345.8	13816.6	11458.3	7579.14	5654.14
131200	39862.3	23387.4	19374.9	13820.8	11475	7587.47	5658.31
131300	39916.5	23420.7	19399.9	13862.4	11504.1	7612.47	5662.48
131400	39995.7	23458.2	19429.1	13862.4	11495.8	7604.14	5679.14
131500	40058.2	23487.4	19458.3	13895.8	11508.3	7612.47	5687.48
131600	40112.3	23520.7	19483.3	13920.8	11550	7641.64	5687.48
131700	40166.5	23554.1	19508.3	13937.4	11562.5	7641.64	5695.81
131800	40195.7	23579.1	19524.9	13941.6	11575	7624.97	5704.14
131900	40216.5	23595.7	19545.8	13941.6	11575	7649.97	5708.31
132000	40233.2	23612.4	19558.3	13966.6	11600	7658.3	5699.98
132100	40245.7	23629.1	19574.9	13974.9	11591.6	7666.64	5699.98
132200	40283.2	23649.9	19591.6	13979.1	11604.1	7662.47	5720.81
132300	40320.7	23679.1	19612.4	14008.3	11600	7662.47	5729.14
132400	40333.2	23691.6	19624.9	14004.1	11625	7670.8	5741.64
132500	40345.7	23708.2	19637.4	14024.9	11620.8	7674.97	5749.98
132600	40349.8	23716.6	19649.9	14033.3	11637.5	7683.3	5729.14
132700	40354	23729.1	19658.3	14041.6	11633.3	7699.97	5754.14
132800	40354	23741.6	19670.8	14062.4	11641.6	7712.47	5749.98
132900	40354	23745.7	19679.1	14041.6	11645.8	7720.8	5762.48
133000	40354	23754.1	19687.4	14062.4	11666.6	7712.47	5754.14
133100	40349.8	23762.4	19691.6	14054.1	11670.8	7733.3	5770.81
133200	40345.7	23770.7	19699.9	14079.1	11675	7720.8	5762.48
133300	40366.5	23783.2	19708.3	14083.3	11670.8	7729.14	5762.48
133400	40391.5	23795.7	19724.9	14104.1	11691.6	7729.14	5766.64
133500	40391.5	23808.2	19733.3	14104.1	11683.3	7716.64	5770.81
133600	40391.5	23812.4	19737.4	14091.6	11716.6	7758.3	5774.98
133700	40391.5	23820.7	19745.8	14112.4	11720.8	7729.14	5787.48
133800	40387.3	23824.9	19749.9	14116.6	11725	7745.8	5795.81
133900	40383.2	23829.1	19758.3	14133.3	11716.6	7733.3	5783.31
134000	40379	23833.2	19762.4	14112.4	11708.3	7749.97	5795.81
134100	40370.7	23837.4	19766.6	14116.6	11712.5	7766.64	5787.48
134200	40366.5	23845.7	19770.8	14137.4	11729.1	7766.64	5804.14
134300	40387.3	23854.1	19779.1	14149.9	11750	7774.97	5808.31
134400	40412.3	23866.6	19795.8	14137.4	11741.6	7783.3	5799.98
134500	40416.5	23874.9	19799.9	14170.8	11733.3	7787.47	5799.98
134600	40420.7	23883.2	19808.3	14158.3	11766.6	7783.3	5808.31
134700	40424.8	23891.6	19812.4	14179.1	11766.6	7762.47	5808.31
134800	40424.8	23895.7	19820.8	14187.4	11775	7783.3	5808.31
134900	40429	23904.1	19824.9	14183.3	11779.1	7783.3	5824.98
135000	40433.2	23908.2	19829.1	14170.8	11783.3	7787.47	5820.81
135100	40437.3	23912.4	19837.4	14174.9	11762.5	7779.14	5833.31
135200	40441.5	23916.6	19841.6	14183.3	11762.5	7799.97	5816.64
135300	40445.7	23924.9	19845.8	14195.8	11770.8	7779.14	5833.31
135400	40479	23937.4	19854.1	14208.3	11800	7808.3	5824.98
135500	40516.5	23954.1	19866.6	14212.4	11795.8	7812.47	5824.98
135600	40533.2	23962.4	19874.9	14204.1	11800	7824.97	5845.81
135700	40549.8	23970.7	19883.3	14224.9	11820.8	7829.14	5845.81
135800	40562.3	23979.1	19891.6	14237.4	11820.8	7820.8	5837.48
135900	40579	23987.4	19899.9	14220.8	11829.1	7824.97	5841.64
136000	40595.7	23995.7	19904.1	14245.8	11820.8	7812.47	5824.98
136100	40608.2	24004.1	19912.4	14245.8	11808.3	7824.97	5841.64
136200	40624.8	24012.4	19916.6	14258.3	11841.6	7816.64	5841.64
136300	40637.3	24020.7	19924.9	14249.9	11841.6	7820.8	5854.14
136400	40654	24024.9	19929.1	14270.8	11837.5	7833.3	5845.81
136500	40691.5	24041.6	19941.6	14258.3	11841.6	7837.47	5849.98
136600	40741.5	24058.2	19954.1	14287.4	11837.5	7858.3	5854.14
136700	40766.5	24070.7	19966.6	14274.9	11858.3	7845.8	5866.64
136800	40787.3	24083.2	19974.9	14274.9	11875	7858.3	5845.81
136900	40808.2	24091.6	19983.3	14299.9	11866.6	7837.47	5870.81
137000	40829	24099.9	19991.6	14312.4	11858.3	7845.8	5870.81
137100	40849.8	24112.4	19999.9	14308.3	11875	7858.3	5879.14
137200	40866.5	24120.7	20008.3	14320.8	11866.6	7874.97	5866.64
137300	40883.2	24129.1	20012.4	14329.1	11875	7879.14	5870.81
137400	40899.8	24137.4	20020.8	14329.1	11900	7887.47	5879.14
137500	40945.7	24154.1	20033.3	14341.6	11887.5	7879.14	5874.98
137600	40995.7	24174.9	20049.9	14345.8	11916.6	7883.3	5891.64
137700	41016.5	24187.4	20058.3	14345.8	11895.8	7883.3	5883.31
137800	41041.5	24199.9	20070.8	14362.4	11904.1	7870.8	5895.81
137900	41062.3	24212.4	20079.1	14362.4	11933.3	7891.64	5887.48
138000	41079	24220.7	20087.4	14374.9	11929.1	7891.64	5879.14
138100	41099.8	24233.2	20095.8	14379.1	11933.3	7879.14	5891.64
138200	41116.5	24241.6	20104.1	14379.1	11933.3	7887.47	5899.98
138300	41133.2	24254.1	20112.4	14370.8	11929.1	7887.47	5908.31
138400	41145.7	24262.4	20120.8	14404.1	11958.3	7912.47	5891.64
138500	41162.3	24270.7	20129.1	14404.1	11950	7895.8	5887.48
138600	41199.8	24287.4	20141.6	14391.6	11945.8	7899.97	5904.14
138700	41245.7	24308.2	20154.1	14420.8	11950	7916.64	5908.31
138800	41266.5	24320.7	20166.6	14429.1	11983.3	7904.14	5912.48
138900	41287.3	24333.2	20174.9	14424.9	11975	7920.8	5933.31
139000	41304	24345.7	20187.4	14433.3	11970.8	7941.64	5904.14
139100	41320.7	24358.2	20195.8	14445.8	12000	7929.14	5920.81
139200	41337.3	24366.6	20204.1	14445.8	11991.6	7916.64	5937.48
139300	41354	24379.1	20212.4	14466.6	11995.8	7937.47	5929.14
139400	41366.5	24387.4	20220.8	14458.3	12016.6	7929.14	5929.14
139500	41379	24395.7	20229.1	14462.4	12004.1	7949.97	5929.14
139600	41391.5	24408.2	20237.4	14479.1	12008.3	7937.47	5920.81
139700	41429	24420.7	20249.9	14466.6	12004.1	7954.13	5933.31
139800	41474.8	24441.6	20262.4	14474.9	12037.5	7962.47	5937.48
139900	41491.5	24454.1	20274.9	14508.3	12041.6	7954.13	5945.81
140000	41512.3	24466.6	20283.3	14516.6	12037.5	7954.13	5945.81
140100	41529	24479.1	20295.8	14520.8	12029.1	7966.63	5945.81
140200	41545.7	24491.6	20304.1	14516.6	12058.3	7974.97	5958.31
140300	41562.3	24499.9	20312.4	14529.1	12054.1	7962.47	5954.14
140400	41574.8	24508.2	20320.8	14529.1	12045.8	7995.8	5954.14
140500	41587.3	24520.7	20329.1	14533.3	12075	7983.3	5945.81
140600	41599.8	24529.1	20337.4	14524.9	12079.1	7995.8	5962.48
140700	41641.5	24545.7	20349.9	14533.3	12075	7991.63	5945.81
140800	41687.3	24566.6	20366.6	14545.8	12070.8	8012.47	5966.64
140900	41708.2	24579.1	20374.9	14574.9	12087.5	8008.3	5983.31
141000	41729	24591.6	20387.4	14574.9	12079.1	7987.47	5974.98
141100	41745.7	24604.1	20395.8	14566.6	12112.5	8004.13	5987.48
141200	41762.3	24616.6	20404.1	14570.8	12116.6	8012.47	5979.14
141300	41779	24624.9	20412.4	14604.1	12108.3	8012.47	5979.14
141400	41795.7	24637.4	20420.8	14583.3	12104.1	7999.97	5999.98
141500	41812.3	24645.7	20429.1	14616.6	12108.3	8020.8	5983.31
141600	41824.8	24658.2	20437.4	14624.9	12137.5	8037.47	5974.98
141700	41837.3	24666.6	20445.8	14616.6	12129.1	8033.3	5987.48
141800	41874.8	24683.2	20458.3	14616.6	12137.5	8049.97	5991.64
141900	41924.8	24704.1	20474.9	14637.4	12133.3	8033.3	6012.48
142000	41945.7	24712.4	20487.4	14641.6	12162.5	8020.8	6004.14
142100	41966.5	24729.1	20495.8	14649.9	12145.8	8054.13	5999.98
142200	41983.2	24737.4	20504.1	14658.3	12175	8045.8	5991.64
142300	41999.8	24749.9	20516.6	14649.9	12179.1	8033.3	6020.81
142400	41991.5	24754.1	20520.8	14674.9	12170.8	8049.97	6012.48
142500	41970.7	24754.1	20520.8	14666.6	12170.8	8049.97	6008.31
142600	41949.8	24749.9	20520.8	14670.8	12162.5	8062.47	6020.81
142700	41916.5	24745.7	20516.6	14658.3	12187.5	8066.63	6020.81
142800	41887.3	24741.6	20512.4	14666.6	12175	8054.13	6016.64
142900	41845.7	24733.2	20508.3	14666.6	12158.3	8066.63	6020.81
143000	41804	24724.9	20504.1	14670.8	12162.5	8066.63	6012.48
143100	41754	24712.4	20495.8	14658.3	12183.3	8070.8	6008.31
143200	41704	24704.1	20487.4	14670.8	12179.1	8033.3	6020.81
143300	41649.8	24687.4	20479.1	14666.6	12145.8	8062.47	6004.14
143400	41591.5	24674.9	20470.8	14658.3	12145.8	8054.13	6020.81
143500	41533.2	24658.2	20462.4	14654.1	12141.6	8033.3	6008.31
143600	41470.7	24641.6	20449.9	14649.9	12137.5	8045.8	6008.31
143700	41408.2	24624.9	20437.4	14641.6	12133.3	8041.63	5999.98
143800	41345.7	24612.4	20429.1	14624.9	12129.1	8029.13	6020.81
143900	41283.2	24591.6	20412.4	14616.6	12137.5	8041.63	5999.98
144000	41224.8	24574.9	20404.1	14620.8	12133.3	8037.47	6004.14
144100	41162.3	24554.1	20387.4	14616.6	12112.5	8033.3	5999.98
144200	41112.3	24537.4	20374.9	14583.3	12108.3	8041.63	5979.14
144300	41062.3	24516.6	20362.4	14599.9	12129.1	8024.97	5991.64
144400	41016.5	24499.9	20349.9	14587.4	12108.3	8029.13	5991.64
144500	40974.8	24479.1	20337.4	14574.9	12100	8033.3	5987.48
144600	40941.5	24462.4	20320.8	14570.8	12112.5	8033.3	5983.31
144700	40904	24441.6	20308.3	14558.3	12079.1	7995.8	5995.81
144800	40879	24424.9	20295.8	14562.4	12087.5	8008.3	5983.31
144900	40854	24408.2	20283.3	14529.1	12079.1	8008.3	5987.48
145000	40833.2	24391.6	20270.8	14520.8	12079.1	8004.13	5987.48
145100	40812.3	24374.9	20254.1	14537.4	12066.6	8008.3	5987.48
145200	40799.8	24358.2	20245.8	14524.9	12058.3	7979.13	5962.48
145300	40783.2	24341.6	20229.1	14516.6	12054.1	7991.63	5962.48
145400	40774.8	24324.9	20220.8	14516.6	12050	7983.3	5983.31
145500	40758.2	24312.4	20208.3	14495.8	12041.6	7987.47	5966.64
145600	40749.8	24295.7	20195.8	14487.4	12050	7983.3	5970.81
145700	40737.3	24279.1	20183.3	14491.6	12016.6	7991.63	5974.98
145800	40729	24266.6	20170.8	14474.9	12012.5	7962.47	5962.48
145900	40716.5	24249.9	20158.3	14466.6	12016.6	7958.3	5958.31
146000	40708.2	24233.2	20149.9	14470.8	12012.5	7983.3	5966.64
146100	40695.7	24220.7	20137.4	14462.4	11995.8	7970.8	5954.14
146200	40683.2	24212.4	20129.1	14433.3	12016.6	7954.13	5933.31
146300	40670.7	24195.7	20116.6	14441.6	11995.8	7954.13	5941.64
146400	40658.2	24179.1	20108.3	14441.6	11979.1	7941.63	5962.48
146500	40620.7	24162.4	20091.6	14408.3	11995.8	7941.63	5949.98
146600	40595.7	24145.7	20079.1	14412.4	11987.5	7962.47	5929.14
146700	40579	24133.2	20066.6	14404.1	11970.8	7941.63	5945.81
146800	40554	24120.7	20054.1	14408.3	11950	7954.13	5945.81
146900	40533.2	24104.1	20045.8	14399.9	11945.8	7945.8	5916.64
147000	40504	24095.7	20033.3	14391.6	11941.6	7937.47	5924.98
147100	40483.2	24083.2	20020.8	14383.3	11958.3	7908.3	5912.48
147200	40454	24066.6	20012.4	14374.9	11950	7912.47	5920.81
147300	40433.2	24054.1	19999.9	14358.3	11933.3	7904.14	5916.64
147400	40404	24037.4	19991.6	14337.4	11916.6	7912.47	5916.64
147500	40379	24024.9	19979.1	14345.8	11937.5	7908.3	5908.31
147600	40354	24012.4	19970.8	14337.4	11916.6	7895.8	5929.14
147700	40329	23999.9	19958.3	14341.6	11904.1	7912.47	5920.81
147800	40304	23987.4	19949.9	14324.9	11891.6	7899.97	5908.31
147900	40279	23974.9	19941.6	14312.4	11912.5	7912.47	5887.48
148000	40254	23962.4	19929.1	14320.8	11908.3	7899.97	5895.81
148100	40229	23954.1	19920.8	14304.1	11891.6	7891.64	5904.14
148200	40204	23941.6	19908.3	14291.6	11883.3	7870.8	5899.98
148300	40183.2	23924.9	19899.9	14299.9	11891.6	7887.47	5908.31
148400	40154	23912.4	19891.6	14291.6	11870.8	7887.47	5874.98
148500	40133.2	23904.1	19883.3	14262.4	11866.6	7858.3	5891.64
148600	40108.2	23891.6	19870.8	14274.9	11850	7870.8	5887.48
148700	40087.3	23879.1	19862.4	14270.8	11858.3	7866.64	5883.31
148800	40066.5	23866.6	19854.1	14266.6	11837.5	7854.14	5874.98
148900	40041.5	23858.2	19845.8	14262.4	11845.8	7879.14	5862.48
149000	40016.5	23845.7	19833.3	14254.1	11829.1	7862.47	5879.14
149100	39995.7	23829.1	19824.9	14237.4	11845.8	7866.64	5874.98
149200	39974.8	23816.6	19816.6	14229.1	11829.1	7849.97	5874.98
149300	39954	23808.2	19804.1	14216.6	11812.5	7854.14	5862.48
149400	39929	23795.7	19795.8	14220.8	11833.3	7866.64	5874.98
149500	39912.3	23783.2	19787.4	14208.3	11812.5	7845.8	5858.31
149600	39887.3	23770.7	19779.1	14204.1	11795.8	7837.47	5874.98
149700	39866.5	23758.2	19766.6	14195.8	11812.5	7841.64	5858.31
149800	39845.7	23749.9	19758.3	14199.9	11795.8	7837.47	5862.48
149900	39824.8	23737.4	19745.8	14166.6	11791.6	7812.47	5837.48
150000	39799.8	23724.9	19737.4	14174.9	11787.5	7841.64	5862.48
150100	39779	23708.2	19729.1	14179.1	11766.6	7820.8	5845.81
150200	39758.2	23704.1	19716.6	14162.4	11787.5	7816.64	5849.98
150300	39737.3	23683.2	19708.3	14158.3	11770.8	7804.14	5849.98
150400	39695.7	23666.6	19695.8	14158.3	11750	7799.97	5841.64
150500	39666.5	23649.9	19683.3	14124.9	11770.8	7808.3	5849.98
150600	39641.5	23637.4	19670.8	14133.3	11750	7804.14	5829.14
150700	39616.5	23620.7	19658.3	14129.1	11729.1	7799.97	5833.31
150800	39591.5	23612.4	19649.9	14108.3	11754.1	7795.8	5845.81
150900	39562.3	23595.7	19637.4	14095.8	11733.3	7779.14	5812.48
151000	39537.3	23579.1	19629.1	14087.4	11716.6	7795.8	5833.31
151100	39508.2	23566.6	19616.6	14095.8	11733.3	7783.3	5829.14
151200	39487.3	23554.1	19604.1	14095.8	11712.5	7795.8	5804.14
151300	39458.2	23537.4	19591.6	14091.6	11695.8	7783.3	5824.98
151400	39437.3	23524.9	19583.3	14079.1	11691.6	7774.97	5812.48
151500	39412.3	23512.4	19570.8	14062.4	11708.3	7787.47	5808.31
151600	39387.3	23499.9	19562.4	14054.1	11691.6	7770.8	5816.64
151700	39362.3	23483.2	19549.9	14049.9	11675	7762.47	5816.64
151800	39341.5	23470.7	19541.6	14045.8	11691.6	7774.97	5804.14
151900	39316.5	23458.2	19529.1	14037.4	11687.5	7762.47	5808.31
152000	39295.7	23449.9	19520.8	14029.1	11666.6	7758.3	5791.64
152100	39270.7	23433.2	19508.3	14033.3	11650	7733.3	5779.14
152200	39249.8	23424.9	19499.9	14004.1	11670.8	7749.97	5791.64
152300	39229	23408.2	19487.4	14008.3	11650	7737.47	5795.81
152400	39208.2	23395.7	19479.1	14008.3	11633.3	7720.8	5795.81
152500	39183.2	23379.1	19466.6	13979.1	11654.1	7729.14	5770.81
152600	39162.3	23366.6	19458.3	13995.8	11633.3	7737.47	5791.64
152700	39141.5	23358.2	19445.8	13979.1	11616.6	7708.3	5787.48
152800	39120.7	23341.6	19437.4	13970.8	11637.5	7724.97	5787.48
152900	39095.7	23333.2	19424.9	13949.9	11616.6	7724.97	5787.48
153000	39074.8	23320.7	19416.6	13958.3	11600	7712.47	5779.14
153100	39049.8	23304.1	19404.1	13962.4	11620.8	7716.64	5754.14
153200	39029	23291.6	19395.8	13945.8	11600	7695.8	5754.14
153300	39004	23279.1	19383.3	13949.9	11595.8	7691.64	5766.64
153400	38983.2	23266.6	19374.9	13933.3	11579.1	7716.64	5770.81
153500	38958.2	23249.9	19362.4	13929.1	11595.8	7704.14	5758.31
153600	38937.3	23237.4	19354.1	13904.1	11575	7679.14	5749.98
153700	38912.3	23224.9	19341.6	13908.3	11558.3	7695.8	5762.48
153800	38891.5	23216.6	19333.3	13912.4	11579.1	7683.3	5749.98
153900	38862.3	23204.1	19320.8	13883.3	11558.3	7691.64	5754.14
154000	38841.5	23183.2	19312.4	13899.9	11545.8	7687.47	5749.98
154100	38816.5	23174.9	19299.9	13891.6	11562.5	7687.47	5754.14
154200	38795.7	23162.4	19291.6	13874.9	11541.6	7674.97	5737.48
154300	38770.7	23145.7	19279.1	13879.1	11525	7674.97	5724.98
154400	38745.7	23133.2	19270.8	13862.4	11545.8	7670.8	5720.81
154500	38720.7	23120.7	19258.3	13849.9	11529.1	7658.3	5745.81
154600	38729	23120.7	19258.3	13849.9	11516.6	7662.47	5729.14
154700	38749.8	23124.9	19258.3	13837.4	11537.5	7645.8	5716.64
154800	38774.8	23129.1	19262.4	13858.3	11525	7683.3	5729.14
154900	38804	23141.6	19270.8	13845.8	11516.6	7649.97	5729.14
155000	38845.7	23154.1	19279.1	13862.4	11541.6	7683.3	5720.81
155100	38887.3	23166.6	19291.6	13883.3	11537.5	7683.3	5733.31
155200	38937.3	23183.2	19299.9	13874.9	11529.1	7679.14	5754.14
155300	38991.5	23204.1	19316.6	13883.3	11566.6	7674.97	5737.48
155400	39033.2	23220.7	19324.9	13879.1	11554.1	7679.14	5758.31
155500	39087.3	23241.6	19341.6	13887.4	11550	7699.97	5754.14
155600	39145.7	23262.4	19358.3	13912.4	11583.3	7670.8	5745.81
155700	39208.2	23287.4	19374.9	13908.3	11579.1	7691.64	5749.98
155800	39270.7	23312.4	19395.8	13945.8	11575	7695.8	5754.14
155900	39329	23345.7	19416.6	13929.1	11608.3	7704.14	5758.31
156000	39391.5	23366.6	19437.4	13970.8	11608.3	7720.8	5754.14
156100	39454	23395.7	19454.1	13970.8	11608.3	7729.14	5749.98
156200	39516.5	23424.9	19479.1	13970.8	11641.6	7737.47	5762.48
156300	39558.2	23449.9	19495.8	13995.8	11633.3	7720.8	5787.48
156400	39612.3	23474.9	19516.6	13995.8	11633.3	7729.14	5791.64
156500	39670.7	23504.1	19537.4	14033.3	11666.6	7733.3	5774.98
156600	39724.8	23529.1	19558.3	14033.3	11666.6	7762.47	5804.14
156700	39783.2	23558.2	19583.3	14062.4	11670.8	7733.3	5791.64
156800	39837.3	23587.4	19604.1	14049.9	11704.1	7754.14	5795.81
156900	39891.5	23616.6	19624.9	14079.1	11700	7749.97	5787.48
157000	39941.5	23649.9	19649.9	14104.1	11700	7770.8	5816.64
157100	39995.7	23679.1	19670.8	14104.1	11737.5	7774.97	5808.31
157200	40029	23704.1	19691.6	14116.6	11733.3	7774.97	5816.64
157300	40074.8	23720.7	19712.4	14120.8	11733.3	7804.14	5824.98
157400	40124.8	23749.9	19733.3	14162.4	11766.6	7783.3	5833.31
157500	40170.7	23779.1	19754.1	14158.3	11770.8	7808.3	5833.31
157600	40220.7	23808.2	19774.9	14162.4	11766.6	7824.97	5837.48
157700	40266.5	23829.1	19795.8	14187.4	11804.1	7804.14	5845.81
157800	40312.3	23862.4	19820.8	14204.1	11804.1	7824.97	5854.14
157900	40358.2	23883.2	19841.6	14233.3	11804.1	7837.47	5854.14
158000	40404	23908.2	19862.4	14220.8	11841.6	7858.3	5858.31
158100	40429	23929.1	19879.1	14245.8	11837.5	7854.14	5862.48
158200	40470.7	23954.1	19899.9	14245.8	11845.8	7841.64	5866.64
158300	40516.5	23979.1	19916.6	14287.4	11845.8	7874.97	5858.31
158400	40558.2	24004.1	19937.4	14274.9	11883.3	7854.14	5879.14
158500	40599.8	24033.2	19962.4	14299.9	11883.3	7862.47	5883.31
158600	40645.7	24054.1	19979.1	14299.9	11891.6	7891.64	5891.64
158700	40687.3	24079.1	19999.9	14341.6	11891.6	7904.14	5895.81
158800	40729	24112.4	20020.8	14341.6	11933.3	7904.14	5904.14
158900	40774.8	24137.4	20041.6	14358.3	11929.1	7891.64	5908.31
159000	40799.8	24149.9	20058.3	14366.6	11925	7912.47	5908.31
159100	40837.3	24170.7	20079.1	14383.3	11962.5	7904.14	5924.98
159200	40879	24195.7	20095.8	14383.3	11962.5	7941.63	5912.48
159300	40920.7	24224.9	20116.6	14399.9	11958.3	7920.8	5929.14
159400	40962.3	24249.9	20137.4	14424.9	11991.6	7937.47	5920.81
159500	41004	24274.9	20158.3	14437.4	11995.8	7954.13	5949.98
159600	41045.7	24295.7	20179.1	14466.6	12016.6	7941.63	5941.64
159700	41087.3	24320.7	20195.8	14479.1	12004.1	7974.97	5962.48
159800	41133.2	24349.9	20216.6	14491.6	12041.6	7974.97	5954.14
159900	41154	24362.4	20233.3	14504.1	12037.5	7995.8	5958.31
160000	41191.5	24387.4	20249.9	14516.6	12037.5	7966.63	5962.48
160100	41237.3	24412.4	20270.8	14520.8	12075	7987.47	5970.81
160200	41274.8	24433.2	20291.6	14541.6	12070.8	7979.13	5974.98
160300	41320.7	24458.2	20308.3	14533.3	12070.8	7987.47	5970.81
160400	41362.3	24483.2	20329.1	14558.3	12108.3	8024.97	5983.31
160500	41408.2	24508.2	20349.9	14574.9	12091.6	8016.63	5999.98
160600	41454	24529.1	20370.8	14574.9	12129.1	8041.63	5995.81
160700	41499.8	24558.2	20391.6	14591.6	12141.6	8037.47	5999.98
160800	41520.7	24570.7	20404.1	14624.9	12133.3	8054.13	6004.14
160900	41558.2	24599.9	20424.9	14624.9	12162.5	8066.63	5999.98
161000	41604	24624.9	20445.8	14649.9	12158.3	8041.63	6020.81
161100	41645.7	24645.7	20462.4	14641.6	12158.3	8062.47	6020.81
161200	41691.5	24670.7	20483.3	14666.6	12195.8	8074.97	6024.98
161300	41737.3	24691.6	20504.1	14679.1	12204.1	8058.3	6037.48
161400	41783.2	24720.7	20524.9	14695.8	12191.6	8091.63	6049.98
161500	41829	24745.7	20541.6	14695.8	12229.1	8079.13	6041.64
161600	41874.8	24766.6	20562.4	14724.9	12229.1	8104.13	6058.31
161700	41895.7	24787.4	20579.1	14745.8	12225	8104.13	6070.81
161800	41941.5	24808.2	20595.8	14745.8	12245.8	8112.47	6049.98
161900	41983.2	24833.2	20616.6	14762.4	12245.8	8124.97	6062.48
162000	42029	24858.2	20637.4	14762.4	12258.3	8145.8	6070.81
162100	42079	24883.2	20658.3	14799.9	12279.1	8149.97	6062.48
162200	42124.8	24908.2	20674.9	14799.9	12279.1	8158.3	6079.14
162300	42170.7	24933.2	20695.8	14804.1	12304.1	8162.47	6087.48
162400	42195.7	24949.9	20712.4	14824.9	12325	8162.47	6091.64
162500	42237.3	24970.7	20729.1	14829.1	12325	8166.63	6108.31
162600	42283.2	24995.7	20749.9	14866.6	12337.5	8166.63	6099.98
162700	42329	25024.9	20770.8	14866.6	12333.3	8183.3	6104.14
162800	42379	25045.7	20791.6	14891.6	12358.3	8170.8	6116.64
162900	42424.8	25074.9	20808.3	14908.3	12358.3	8174.97	6108.31
163000	42474.8	25095.7	20829.1	14920.8	12379.1	8195.8	6124.98
163100	42520.7	25124.9	20849.9	14933.3	12391.6	8208.3	6124.98
163200	42570.7	25149.9	20870.7	14937.4	12416.6	8224.97	6133.31
163300	42595.7	25166.6	20887.4	14941.6	12400	8216.63	6141.64
163400	42637.3	25187.4	20904.1	14949.9	12412.5	8208.3	6129.14
163500	42687.3	25216.6	20924.9	14987.4	12420.8	8233.3	6145.81
163600	42733.2	25241.6	20945.7	14987.4	12458.3	8245.8	6158.31
163700	42783.2	25262.4	20966.6	14987.4	12441.6	8262.47	6158.31
163800	42833.2	25287.4	20987.4	15016.6	12483.3	8245.8	6166.64
163900	42883.2	25316.6	21008.2	15041.6	12466.6	8270.8	6187.48
164000	42933.2	25337.4	21029.1	15045.8	12491.6	8258.3	6174.98
164100	42983.2	25370.7	21049.9	15045.8	12516.6	8287.47	6183.31
164200	43008.2	25387.4	21066.6	15058.3	12525	8279.13	6179.14
164300	43054	25408.2	21083.2	15070.8	12508.3	8279.13	6191.64
164400	43104	25433.2	21104.1	15108.3	12550	8283.3	6195.81
164500	43149.8	25458.2	21124.9	15099.9	12533.3	8295.8	6191.64
164600	43204	25487.4	21145.7	15137.4	12545.8	8316.63	6195.81
164700	43249.8	25512.4	21166.6	15154.1	12554.1	8308.3	6224.98
164800	43304	25541.6	21187.4	15166.6	12583.3	8329.13	6216.64
164900	43354	25562.4	21208.2	15158.3	12604.1	8341.63	6208.31
165000	43408.2	25595.7	21229.1	15195.8	12616.6	8341.63	6229.14
165100	43433.2	25612.4	21245.7	15195.8	12629.1	8354.13	6237.48
165200	43479	25633.2	21266.6	15195.8	12637.5	8358.3	6241.64
165300	43529	25658.2	21287.4	15224.9	12637.5	8362.47	6249.98
165400	43574.8	25683.2	21304.1	15224.9	12637.5	8387.47	6249.98
165500	43629	25712.4	21329.1	15262.4	12662.5	8379.13	6258.31
165600	43679	25741.6	21349.9	15266.6	12670.8	8399.97	6262.48
165700	43733.2	25766.6	21370.7	15270.8	12679.1	8408.3	6266.64
165800	43783.2	25791.6	21391.6	15308.3	12712.4	8408.3	6279.14
165900	43837.3	25820.7	21412.4	15324.9	12695.8	8412.47	6279.14
166000	43866.5	25837.4	21429.1	15308.3	12716.6	8433.3	6287.48
166100	43912.3	25866.6	21449.9	15324.9	12716.6	8424.97	6291.64
166200	43966.5	25887.4	21470.7	15349.9	12729.1	8429.13	6279.14
166300	44012.3	25916.6	21491.6	15354.1	12741.6	8424.97	6299.97
166400	44066.5	25945.7	21512.4	15391.6	12779.1	8445.8	6316.64
166500	44116.5	25966.6	21533.2	15404.1	12791.6	8441.63	6295.81
166600	44174.8	25999.9	21554.1	15420.8	12787.4	8479.13	6316.64
166700	44224.8	26020.7	21574.9	15424.9	12799.9	8454.13	6324.97
166800	44283.2	26054.1	21599.9	15445.8	12824.9	8474.97	6345.81
166900	44308.2	26074.9	21616.6	15437.4	12820.8	8495.8	6320.81
167000	44354	26099.9	21637.4	15462.4	12820.8	8487.47	6337.47
167100	44408.2	26124.9	21658.2	15483.3	12845.8	8504.13	6341.64
167200	44458.2	26149.9	21679.1	15479.1	12841.6	8504.13	6337.47
167300	44516.5	26179.1	21699.9	15491.6	12883.3	8495.8	6358.31
167400	44566.5	26204.1	21720.7	15533.3	12866.6	8533.3	6358.31
167500	44624.8	26233.2	21741.6	15524.9	12891.6	8524.97	6354.14
167600	44679	26262.4	21766.6	15562.4	12904.1	8520.8	6370.81
167700	44737.3	26291.6	21787.4	15554.1	12929.1	8541.63	6383.31
167800	44762.3	26308.2	21804.1	15591.6	12912.4	8537.47	6387.47
167900	44812.3	26337.4	21824.9	15579.1	12924.9	8566.63	6399.97
168000	44870.7	26362.4	21845.7	15595.8	12937.4	8562.47	6408.31
168100	44920.7	26387.4	21866.6	15608.3	12962.4	8574.97	6408.31
168200	44979	26416.6	21891.6	15637.4	12987.4	8579.13	6404.14
168300	45033.2	26441.6	21912.4	15654.1	12974.9	8595.8	6412.47
168400	45087.3	26470.7	21933.2	15654.1	12995.8	8612.47	6424.97
168500	45145.7	26499.9	21954.1	15683.3	13008.3	8612.47	6433.31

## Sheet: Atmospheric pCO2 in ppmv
time (yr)	pCO2__*shortchain_9	pCO2__*shortchain_15	pCO2__*shortchain_18	pCO2__*shortchain_25	_*shortchain_30	pCO2__*shortchain_45	pCO2__*shortchain_60
100.5	467.352	452.878	449.619	445.353	443.694	441.276	439.947
200.5	517.274	482.726	475.044	465.352	461.46	455.374	452.442
300.5	574.269	515.182	502.387	486.014	479.62	469.313	464.335
400.5	640.637	551.083	532.355	508.167	498.732	483.538	476.263
500.5	719.924	592.234	565.9	532.568	519.456	498.484	488.584
600.5	804.094	634.949	600.788	557.31	540.328	513.524	500.745
700.5	897.695	680.933	637.79	583.347	562.123	528.784	513.049
800.5	1007.03	732.219	678.77	611.622	585.645	544.963	525.857
900.5	1110.06	780.554	717.349	638.11	607.491	560.039	537.803
1000.5	1147.37	804.043	737.15	652.828	620.148	569.306	545.54
1100.5	1174.81	822.306	753.001	664.869	630.584	577.162	552.258
1200.5	1194.35	836.918	765.9	674.962	639.4	584.067	558.134
1300.5	1215.22	852.056	778.944	685.061	648.171	591.037	564.026
1400.5	1231.26	864.821	790.23	693.993	656.1	597.18	569.433
1500.5	1252.43	878.897	802.195	703.254	664.261	603.59	574.987
1600.5	1267.92	890.521	812.397	711.373	671.418	609.259	580.012
1700.5	1283.36	901.633	822.177	719.146	678.287	615.029	584.914
1800.5	1305.52	914.868	833.348	727.73	685.928	620.876	590.205
1900.5	1323.02	926.386	843.401	735.593	692.977	626.549	595.111
2000.5	1346.02	939.691	854.665	744.239	700.479	632.469	600.261
2100.5	1363.94	951.14	864.527	751.925	707.419	638.009	605.094
2200.5	1387.44	964.42	875.613	760.516	714.888	643.892	610.32
2300.5	1405.89	975.891	885.624	768.297	721.673	649.456	615.221
2400.5	1429.87	989.18	896.747	776.732	729.192	655.286	620.352
2500.5	1447.06	1000.15	906.248	784.322	735.911	660.697	625.155
2600.5	1463.8	1010.8	915.449	791.544	742.359	666.016	629.926
2700.5	1487.99	1024	926.536	799.99	749.74	671.86	635.015
2800.5	1506.88	1035.39	936.287	807.669	756.642	677.351	639.929
2900.5	1531.69	1048.77	947.636	816.131	763.987	683.218	645.025
3000.5	1551.01	1060.35	957.417	823.879	770.867	688.712	650.064
3100.5	1576.49	1073.96	968.825	832.42	778.427	694.498	655.103
3200.5	1594.56	1085.07	978.302	839.949	785.033	699.98	659.942
3300.5	1612.09	1095.89	987.564	847.195	791.639	705.367	664.762
3400.5	1637.8	1109.34	998.793	855.717	799.087	711.133	669.774
3500.5	1657.67	1120.91	1008.66	863.499	806.012	716.604	674.786
3600.5	1684.09	1134.63	1020.16	872.011	813.553	722.545	679.922
3700.5	1704.43	1146.4	1030.13	879.883	820.432	728.143	684.877
3800.5	1731.45	1160.17	1041.68	888.693	828.156	734.109	690.103
3900.5	1752.19	1172	1051.82	896.435	835.001	739.683	695.013
4000.5	1779.77	1185.96	1063.43	905.226	842.747	745.642	700.23
4100.5	1798.99	1197.37	1073.22	912.97	849.546	751.128	705.08
4200.5	1817.68	1208.37	1082.63	920.429	856.276	756.532	709.86
4300.5	1845.4	1222.31	1094.12	929.227	863.846	762.425	715.056
4400.5	1866.62	1234.33	1104.22	937.023	870.813	768.11	719.935
4500.5	1895.25	1248.61	1115.95	945.919	878.512	774.087	725.244
4600.5	1917.09	1260.82	1126.21	953.857	885.555	779.658	730.166
4700.5	1946.44	1275.31	1138.11	962.809	893.379	785.761	735.455
4800.5	1966.67	1287.06	1148.13	970.592	900.226	791.204	740.329
4900.5	1986.28	1298.43	1157.79	978.084	906.915	796.644	745.155
5000.5	2015.75	1312.84	1169.62	986.874	914.677	802.794	750.343
5100.5	2038.22	1325.18	1180.05	994.824	921.668	808.258	755.304
5200.5	2068.73	1339.94	1192.12	1003.61	929.51	814.39	760.59
5300.5	2091.89	1352.56	1202.71	1011.69	936.707	819.958	765.552
5400.5	2123.25	1367.54	1214.93	1020.69	944.514	826.102	770.835
5500.5	2144.77	1379.69	1225.19	1028.56	951.513	831.62	775.686
5600.5	2165.34	1391.37	1235.04	1036.11	958.107	837.07	780.539
5700.5	2196.84	1406.28	1247.17	1045.1	965.808	843.202	785.787
5800.5	2220.85	1418.96	1257.85	1053.27	972.915	848.712	790.684
5900.5	2253.68	1434.23	1270.18	1062.31	980.64	854.822	796.047
6000.5	2278.36	1447.19	1281.03	1070.56	987.784	860.474	801.002
6100.5	2311.78	1462.66	1293.57	1079.8	995.75	866.596	806.152
6200.5	2337.03	1475.94	1304.54	1087.99	1002.97	872.275	811.137
6300.5	2371.18	1491.64	1317.2	1097.29	1010.87	878.383	816.476
6400.5	2394.49	1504.24	1327.76	1105.39	1017.89	883.916	821.339
6500.5	2416.89	1516.28	1337.9	1113.09	1024.74	889.418	826.05
6600.5	2451.1	1531.7	1350.46	1122.31	1032.64	895.362	831.251
6700.5	2476.84	1544.88	1361.35	1130.57	1039.73	900.994	836.168
6800.5	2512.18	1560.66	1374.21	1139.76	1047.74	906.968	841.394
6900.5	2538.73	1574.1	1385.31	1148.15	1055.08	912.546	846.307
7000.5	2574.88	1590.19	1398.25	1157.59	1063.04	918.52	851.541
7100.5	2607.3	1605.19	1410.49	1166.53	1070.79	924.358	856.731
7200.5	2684.65	1632.94	1431.7	1180.58	1082.53	932.467	863.27
7300.5	2780.58	1666.76	1457.26	1197.4	1096.08	941.681	870.711
7400.5	2898	1707.07	1487.54	1216.81	1111.79	952.139	879.007
7500.5	3009.17	1746.35	1517.15	1235.95	1127.3	962.309	887.109
7600.5	3121.21	1786.11	1547.07	1255.09	1142.77	972.613	895.214
7700.5	3236.49	1826.89	1577.64	1274.82	1158.75	983.058	903.372
7800.5	3358.61	1869.05	1609.53	1295.12	1175.06	993.862	911.775
7900.5	3501.7	1916.81	1645.18	1317.59	1192.99	1005.5	920.681
8000.5	3634.81	1962.37	1679.33	1339.23	1210.3	1016.72	929.229
8100.5	3767.25	2007.53	1713.24	1360.56	1227.48	1027.82	937.929
8200.5	3902.61	2053.32	1747.5	1382.18	1244.69	1039.06	946.627
8300.5	4040.92	2099.67	1782.1	1403.98	1262.09	1050.31	955.28
8400.5	4186.62	2147.64	1817.77	1426.25	1279.96	1061.77	963.948
8500.5	4357.38	2201.34	1857.25	1450.7	1299.25	1074	973.376
8600.5	4515.94	2252.27	1894.88	1474.08	1317.87	1085.94	982.45
8700.5	4673.77	2302.74	1932.03	1497.26	1336.29	1097.6	991.451
8800.5	4834.96	2353.62	1969.46	1520.4	1354.6	1109.45	1000.44
8900.5	5004.72	2406.1	2007.91	1544.21	1373.33	1121.33	1009.62
9000.5	5203.06	2464.68	2050.34	1570.05	1393.79	1134.12	1019.22
9100.5	5385.58	2520.19	2090.77	1594.92	1413.22	1146.46	1028.65
9200.5	5566.62	2575.04	2130.63	1619.33	1432.46	1158.58	1037.92
9300.5	5750.62	2630.37	2170.74	1643.84	1451.71	1170.73	1047.13
9400.5	5937.99	2686.29	2211.23	1668.53	1471.06	1182.98	1056.39
9500.5	6135.42	2743.94	2252.72	1693.73	1490.84	1195.23	1065.73
9600.5	6366.6	2808.2	2298.65	1721.24	1512.2	1208.51	1075.54
9700.5	6578.61	2868.98	2342.3	1747.44	1532.68	1221.26	1085.13
9800.5	6789	2928.99	2385.36	1773.3	1552.83	1233.74	1094.71
9900.5	7003.38	2989.54	2428.67	1799.25	1573.09	1246.36	1104.11
10000.5	7227.83	3051.76	2473.04	1825.65	1593.71	1259.02	1113.64
10100.5	7490.63	3121.08	2522.04	1854.43	1615.97	1272.67	1123.8
10200.5	7730.89	3186.66	2568.58	1881.95	1637.42	1285.69	1133.61
10300.5	7967.88	3251.35	2614.49	1909.03	1658.46	1298.58	1143.3
10400.5	8211.33	3316.48	2660.6	1936.09	1679.42	1311.43	1152.77
10500.5	8466.34	3383.43	2707.76	1963.7	1700.82	1324.4	1162.54
10600.5	8764.81	3458.06	2759.77	1993.76	1723.88	1338.3	1172.83
10700.5	9036.52	3528.63	2809.27	2022.44	1745.97	1351.63	1182.72
10800.5	9305.38	3598.16	2857.94	2050.69	1767.79	1364.87	1192.48
10900.5	9579.04	3668.1	2906.85	2078.97	1789.53	1377.9	1202.27
11000.5	9857.97	3738.62	2956.01	2107.32	1811.24	1391.01	1211.93
11100.5	10151.4	3811.26	3006.51	2136.17	1833.42	1404.28	1221.74
11200.5	10495.8	3892.33	3062.23	2167.7	1857.52	1418.45	1232.12
11300.5	10807.6	3968.81	3115.03	2197.77	1880.4	1432.19	1242.14
11400.5	11116.4	4044.18	3167.02	2227.37	1903.06	1445.57	1252.09
11500.5	11431.2	4120.1	3219.17	2257.01	1925.56	1458.96	1261.9
11600.5	11762.7	4198.07	3272.58	2287.05	1948.53	1472.52	1271.77
11700.5	12151.4	4285.02	3331.56	2319.96	1973.28	1486.96	1282.25
11800.5	12502.2	4366.84	3387.34	2351.18	1997.02	1500.84	1292.49
11900.5	12850.3	4447.37	3442.21	2381.99	2020.35	1514.52	1302.54
12000.5	13205.8	4528.4	3497.26	2412.64	2043.59	1528.16	1312.36
12100.5	13567.7	4610.1	3552.68	2443.45	2066.87	1541.69	1322.26
12200.5	13947.4	4694.1	3609.41	2474.83	2090.51	1555.49	1332.31
12300.5	14394	4788.08	3672.18	2509.03	2116.26	1570.26	1342.84
12400.5	14795.9	4876.42	3731.47	2541.58	2140.73	1584.49	1353.12
12500.5	15192.8	4963.33	3789.8	2573.56	2164.87	1598.35	1363.1
12600.5	15597	5050.71	3848.28	2605.54	2188.84	1612.16	1373.13
12700.5	16022.7	5140.62	3908.16	2638.08	2213.3	1626.16	1383.17
12800.5	16524.8	5241.06	3974.39	2673.66	2239.7	1641.17	1393.88
12900.5	16973.3	5335.14	4036.89	2707.43	2264.9	1655.57	1404.13
13000.5	17417.5	5427.77	4098.31	2740.59	2289.69	1669.68	1414.3
13100.5	17869.8	5520.83	4159.94	2773.73	2314.45	1683.68	1424.34
13200.5	18345.3	5616.57	4222.99	2807.42	2339.4	1697.9	1434.41
13300.5	18908	5723.62	4292.79	2844.21	2366.61	1713.14	1445.17
13400.5	19409.5	5823.75	4358.55	2879.15	2392.47	1727.67	1455.53
13500.5	19905.8	5922.14	4423.22	2913.4	2417.93	1741.97	1465.68
13600.5	20411	6020.93	4488	2947.62	2443.15	1756.11	1475.7
13700.5	20926	6120.55	4553.06	2982.08	2468.51	1770.26	1485.85
13800.5	21465.6	6223.08	4619.77	3016.91	2494.23	1784.58	1495.85
13900.5	22107.6	6338.03	4693.73	3055.01	2522.17	1799.99	1506.62
14000.5	22685	6445.3	4763.29	3091.2	2548.69	1814.61	1516.96
14100.5	23252.4	6550.91	4831.68	3126.7	2574.8	1829.09	1527.15
14200.5	23833.7	6657.09	4900.19	3162.23	2600.79	1843.38	1537.33
14300.5	24448.1	6766.45	4970.36	3198.47	2627.2	1857.84	1547.43
14400.5	25188.5	6889.02	5048.19	3238.04	2655.77	1873.41	1558.17
14500.5	25833.2	7003.02	5121.28	3275.47	2683.04	1888.2	1568.41
14600.5	26470.7	7115.12	5193.01	3312.08	2709.77	1902.74	1578.61
14700.5	27118.9	7227.61	5264.92	3348.8	2736.34	1917.3	1588.76
14800.5	27795.8	7341.03	5337.09	3385.53	2762.94	1931.7	1598.82
14900.5	28498.4	7457.95	5411.14	3422.87	2789.93	1946.26	1608.89
15000.5	29328.6	7589.38	5493.46	3463.85	2819.36	1961.96	1619.69
15100.5	30064.8	7711.45	5570.65	3502.52	2847.25	1976.9	1629.96
15200.5	30686	7818.05	5638.97	3537.28	2872.48	1990.58	1639.58
15300.5	30574.8	7842.19	5660.01	3551	2883.27	1997.34	1644.58
15400.5	30329.6	7841.57	5664.88	3556.49	2888.12	2000.99	1647.67
15500.5	30186.5	7844.02	5670.05	3561.32	2892.32	2004.19	1650.39
15600.5	29908	7827.48	5663.58	3560.59	2892.66	2005.52	1651.93
15700.5	29587.2	7801.49	5650.88	3556.52	2890.55	2005.53	1652.56
15800.5	29251.6	7770.2	5634.18	3550.42	2886.96	2004.68	1652.79
15900.5	28926.1	7737.19	5615.94	3543.32	2882.53	2003.51	1652.67
16000.5	28713	7714.41	5603.19	3538.36	2879.48	2002.93	1652.94
16100.5	28366.6	7677.59	5582.32	3529.68	2873.97	2001.1	1652.46
16200.5	27990	7634.96	5557.54	3519.26	2867.05	1998.67	1651.55
16300.5	27612.3	7589.34	5530.84	3507.63	2859.31	1995.77	1650.31
16400.5	27255.8	7543.83	5503.99	3495.71	2851.36	1992.74	1649.09
16500.5	27016.1	7509.77	5483.56	3486.36	2845.12	1990.61	1648.4
16600.5	26653.9	7463.11	5456.1	3474.05	2836.87	1987.48	1647.05
16700.5	26263.6	7411.57	5425.69	3460.15	2827.55	1983.67	1645.33
16800.5	25866	7358.09	5393.8	3445.46	2817.62	1979.74	1643.46
16900.5	25483.3	7305.35	5362.16	3430.75	2807.7	1975.72	1641.44
17000.5	25206.2	7264.62	5337.17	3418.98	2799.68	1972.6	1640.04
17100.5	24799.2	7212.11	5305.59	3404.2	2789.81	1968.59	1638.09
17200.5	24377	7155.41	5271.17	3388.14	2778.89	1964.01	1635.76
17300.5	23948.7	7096.86	5235.5	3371.48	2767.58	1959.12	1633.12
17400.5	23543.3	7039.21	5200.04	3354.76	2756.24	1954.41	1630.65
17500.5	23252.3	6993.27	5171.2	3341.13	2746.95	1950.59	1628.87
17600.5	22849	6936.38	5136.02	3324.66	2735.89	1945.95	1626.3
17700.5	22417.9	6875.14	5098.25	3307	2723.88	1940.74	1623.48
17800.5	21960.9	6812.17	5059.32	3288.79	2711.45	1935.43	1620.55
17900.5	21530.7	6750.11	5020.82	3270.62	2699.17	1930.1	1617.72
18000.5	21201.8	6699.61	4988.95	3255.53	2688.94	1925.8	1615.43
18100.5	20749.1	6638.33	4950.92	3237.78	2676.84	1920.64	1612.6
18200.5	20276.8	6572.92	4910.28	3218.79	2664.02	1915	1609.56
18300.5	19785.6	6505.86	4868.9	3199.29	2650.65	1909.18	1606.35
18400.5	19288.5	6439.82	4828.03	3179.95	2637.66	1903.35	1603.04
18500.5	18878	6385.26	4793.76	3163.65	2626.64	1898.68	1600.56
18600.5	18341.8	6320.38	4753.71	3144.76	2613.85	1893.01	1597.5
18700.5	17770	6251.44	4711.32	3124.85	2600.39	1887.01	1594.01
18800.5	17205.8	6180.69	4667.88	3104.51	2586.5	1880.84	1590.64
18900.5	16696.7	6111.07	4625	3084.39	2572.88	1874.77	1587.1
19000.5	16338.5	6052.05	4588.58	3067.38	2561.33	1869.75	1584.27
19100.5	15920.3	5982.85	4546.61	3047.98	2548.29	1863.77	1580.98
19200.5	15519.5	5909.6	4502.49	3027.61	2534.37	1857.61	1577.41
19300.5	15143.6	5835.13	4457.81	3006.91	2520.32	1851.22	1573.73
19400.5	14805.2	5762.06	4413.96	2986.53	2506.36	1844.88	1570.06
19500.5	14589.6	5701.12	4377.21	2969.35	2494.7	1839.61	1567.13
19600.5	14291.7	5632.1	4335.94	2949.95	2481.48	1833.6	1563.62
19700.5	13981.7	5561.22	4293.11	2929.73	2467.58	1827.28	1559.91
19800.5	13677.4	5490.98	4250.21	2909.37	2453.54	1820.85	1556.12
19900.5	13392.8	5423.74	4208.75	2889.48	2439.78	1814.57	1552.47
20000.5	13218.9	5369.09	4174.42	2872.86	2428.3	1809.25	1549.4
20100.5	12952.8	5307.77	4136.06	2854.32	2415.32	1803.28	1545.84
20200.5	12669.4	5245.38	4096.56	2835.03	2401.84	1796.98	1542.12
20300.5	12388.3	5183.91	4057.32	2815.67	2388.26	1790.58	1538.28
20400.5	12126.9	5125.54	4019.47	2796.91	2375.01	1784.36	1534.48
20500.5	11972.6	5079.41	3988.79	2781.3	2364.09	1779.14	1531.45
20600.5	11724.9	5026.51	3954.14	2763.82	2351.69	1773.21	1527.93
20700.5	11465.6	4972.23	3918.4	2745.66	2338.83	1767	1524.15
20800.5	11210.8	4918.32	3882.75	2727.43	2325.91	1760.78	1520.43
20900.5	10977.4	4866.96	3848.64	2709.78	2313.4	1754.62	1516.81
21000.5	10846.5	4826.87	3821.19	2695.31	2303.03	1749.67	1513.74
21100.5	10623.7	4779.96	3789.81	2679	2291.41	1743.94	1510.23
21200.5	10390.9	4731.09	3757.16	2661.97	2279.23	1737.97	1506.54
21300.5	10162.1	4682.38	3724.58	2644.92	2266.99	1731.87	1502.8
21400.5	9951.35	4635.69	3693.21	2628.44	2255.15	1725.98	1499.17
21500.5	9841.51	4599.85	3668.41	2615.04	2245.5	1721.18	1496.26
21600.5	9646.26	4557.05	3639.56	2599.8	2234.55	1715.67	1492.84
21700.5	9436.37	4512.17	3609.38	2583.89	2223.14	1709.88	1489.19
21800.5	9232.64	4467.18	3579.16	2567.88	2211.63	1704.02	1485.61
21900.5	9047.71	4423.99	3550.08	2552.42	2200.47	1698.32	1482.08
22000.5	8958.74	4391.12	3527.34	2540.02	2191.42	1693.75	1479.3
22100.5	8782.49	4351.52	3500.58	2525.78	2181.06	1688.48	1475.96
22200.5	8600.03	4309.77	3472.48	2510.84	2170.29	1682.94	1472.51
22300.5	8422.35	4267.8	3444.25	2495.8	2159.35	1677.32	1469.02
22400.5	8263.97	4227.53	3417.08	2481.28	2148.85	1671.9	1465.52
22500.5	8193.6	4197.19	3396.06	2469.74	2140.35	1667.45	1462.81
22600.5	8038.05	4160.34	3371.03	2456.35	2130.61	1662.43	1459.68
22700.5	7876	4121.2	3344.37	2442.28	2120.31	1657.09	1456.29
22800.5	7717.99	4081.88	3317.58	2428.13	2110.02	1651.8	1452.89
22900.5	7560.72	4042.51	3290.82	2413.93	2099.63	1646.34	1449.47
23000.5	7421.98	4004.99	3265.14	2400.25	2089.65	1641.21	1446.16
23100.5	7368.32	3977.12	3245.48	2389.5	2081.75	1637.02	1443.45
23200.5	7231.84	3942.82	3222	2376.94	2072.58	1632.22	1440.4
23300.5	7091.39	3906.53	3197.26	2363.74	2062.88	1627.12	1437.1
23400.5	6955.28	3870.04	3172.26	2350.4	2053.14	1622.06	1433.88
23500.5	6837.87	3835.24	3148.38	2337.54	2043.67	1617	1430.65
23600.5	6798.88	3809.78	3130.26	2327.53	2036.25	1613.13	1428.14
23700.5	6679.68	3778.26	3108.44	2315.72	2027.59	1608.55	1425.13
23800.5	6556.35	3744.71	3085.29	2303.27	2018.48	1603.7	1422.08
23900.5	6436.69	3710.9	3061.95	2290.69	2009.13	1598.81	1418.86
24000.5	6332.28	3678.74	3039.63	2278.56	2000.26	1594.1	1415.84
24100.5	6302.9	3655.69	3022.92	2269.21	1993.26	1590.37	1413.36
24200.5	6196.91	3626.38	3002.53	2258.11	1985.08	1585.99	1410.48
24300.5	6086.86	3595.03	2980.83	2246.28	1976.38	1581.36	1407.52
24400.5	5980.36	3563.46	2958.9	2234.36	1967.59	1576.65	1404.45
24500.5	5886.32	3533.33	2937.94	2222.89	1959.11	1572.1	1401.53
24600.5	5864.71	3512.05	2922.48	2214.15	1952.6	1568.54	1399.19
24700.5	5770.52	3484.6	2903.35	2203.66	1944.8	1564.39	1396.43
24800.5	5669.04	3455.2	2882.94	2192.5	1936.54	1559.89	1393.54
24900.5	5571.36	3425.49	2862.29	2181.22	1928.12	1555.41	1390.53
25000.5	5486.92	3397.14	2842.52	2170.35	1920.11	1551.03	1387.65
25100.5	5468.07	3377.42	2828.19	2162.15	1913.96	1547.66	1385.38
25200.5	5381.06	3351.78	2810.19	2152.23	1906.54	1543.68	1382.83
25300.5	5290.44	3324.15	2790.94	2141.6	1898.64	1539.39	1379.98
25400.5	5202.88	3295.96	2771.44	2130.84	1890.68	1535.09	1377.19
25500.5	5128.48	3269.02	2752.82	2120.49	1882.98	1530.92	1374.38
25600.5	5115.16	3250.55	2739.5	2112.84	1877.14	1527.71	1372.35
25700.5	5034.56	3226.28	2722.6	2103.36	1870.14	1523.84	1369.76
25800.5	4952.26	3200.05	2704.42	2093.29	1862.58	1519.7	1366.96
25900.5	4873.33	3173.51	2686.01	2083.04	1854.95	1515.61	1364.26
26000.5	4807.52	3148.34	2668.47	2073.23	1847.55	1511.55	1361.57
26100.5	4797.91	3131.34	2656.06	2065.98	1842.09	1508.51	1359.59
26200.5	4725.52	3108.59	2640.15	2057.04	1835.41	1504.86	1357.08
26300.5	4651.85	3083.99	2622.97	2047.41	1828.16	1500.87	1354.38
26400.5	4581.61	3059.03	2605.57	2037.64	1820.9	1496.89	1351.72
26500.5	4523.62	3035.45	2589.01	2028.24	1813.82	1492.98	1349.11
26600.5	4517.67	3019.82	2577.46	2021.43	1808.66	1490.08	1347.21
26700.5	4453.59	2998.58	2562.48	2012.89	1802.3	1486.58	1344.77
26800.5	4388.31	2975.49	2546.24	2003.72	1795.39	1482.71	1342.18
26900.5	4325.42	2952.1	2529.78	1994.39	1788.4	1478.87	1339.58
27000.5	4273.79	2930.01	2514.15	1985.42	1781.66	1475.1	1336.97
27100.5	4270.62	2915.63	2503.45	1979.02	1776.74	1472.38	1335.04
27200.5	4212.08	2895.8	2489.36	1970.9	1770.64	1468.91	1332.78
27300.5	4151.91	2874.11	2474.01	1962.18	1764.08	1465.29	1330.24
27400.5	4094.19	2852.1	2458.4	1953.24	1757.35	1461.6	1327.67
27500.5	4045.81	2831.38	2443.56	1944.7	1750.89	1457.95	1325.21
27600.5	4044.49	2818.15	2433.62	1938.68	1746.29	1455.37	1323.39
27700.5	3991.51	2799.55	2420.27	1930.93	1740.41	1452.06	1321.16
27800.5	3936.27	2779.19	2405.71	1922.61	1734.14	1448.53	1318.76
27900.5	3883.22	2758.46	2390.85	1914.09	1727.7	1444.86	1316.25
28000.5	3838.73	2738.93	2376.75	1905.93	1721.57	1441.37	1313.93
28100.5	3839.07	2726.73	2367.38	1900.26	1717.12	1438.86	1312.26
28200.5	3790.88	2709.34	2354.73	1892.91	1711.6	1435.77	1310.01
28300.5	3740.19	2690.12	2340.86	1884.95	1705.48	1432.27	1307.76
28400.5	3691.63	2670.59	2326.75	1876.76	1699.34	1428.86	1305.38
28500.5	3650.86	2652.21	2313.37	1868.96	1693.4	1425.51	1303.09
28600.5	3652.26	2641.01	2304.66	1863.57	1689.28	1423.07	1301.39
28700.5	3608.26	2624.69	2292.69	1856.52	1683.87	1420.1	1299.29
28800.5	3561.13	2606.52	2279.57	1848.86	1678.12	1416.84	1297.11
28900.5	3516.12	2588.08	2266.19	1841.02	1672.17	1413.37	1294.71
29000.5	3478.19	2570.74	2253.54	1833.53	1666.5	1410.16	1292.53
29100.5	3480.15	2560.37	2245.44	1828.39	1662.5	1407.9	1290.98
29200.5	3439.51	2544.97	2234.16	1821.7	1657.43	1404.89	1288.95
29300.5	3395.71	2527.92	2221.74	1814.38	1651.83	1401.71	1286.74
29400.5	3353.68	2510.48	2209.05	1806.86	1646.14	1398.49	1284.47
29500.5	3318.94	2494.19	2197.03	1799.67	1640.69	1395.35	1282.37
29600.5	3321.31	2484.63	2189.46	1794.8	1636.89	1393.12	1280.78
29700.5	3283.45	2470.2	2178.78	1788.43	1632.02	1390.36	1278.78
29800.5	3242.93	2453.97	2166.97	1781.41	1626.69	1387.21	1276.64
29900.5	3204.14	2437.48	2154.86	1774.21	1621.17	1384.08	1274.43
30000.5	3172.16	2421.94	2143.43	1767.35	1615.87	1381.04	1272.37
30100.5	3175.21	2413.14	2136.36	1762.82	1612.34	1378.94	1270.88
30200.5	3140.39	2399.46	2126.22	1756.71	1607.65	1376.22	1269.05
30300.5	3103.11	2384.08	2114.94	1749.97	1602.47	1373.21	1266.89
30400.5	3067.5	2368.39	2103.4	1743.08	1597.23	1370.12	1264.76
30500.5	3038.21	2353.66	2092.52	1736.52	1592.13	1367.19	1262.69
30600.5	3041.79	2345.45	2085.93	1732.19	1588.78	1365.16	1261.31
30700.5	3008.59	2332.47	2076.32	1726.35	1584.21	1362.52	1259.41
30800.5	2994.61	2321.43	2067.93	1721.14	1580.24	1360.09	1257.74
30900.5	3096.11	2332.13	2073.98	1723.52	1581.67	1360.71	1258.4
31000.5	3179.59	2345.47	2082.12	1727.18	1584.14	1361.81	1258.92
31100.5	3305.42	2366.94	2095.64	1733.67	1588.69	1364.09	1260.4
31200.5	3411.39	2387.21	2108.35	1739.82	1592.98	1366.13	1261.76
31300.5	3562.66	2414.34	2125.59	1748.27	1598.96	1369.07	1263.7
31400.5	3683.81	2439.24	2141.33	1756	1604.35	1371.87	1265.46
31500.5	3843.45	2470.23	2161.11	1765.8	1611.31	1375.2	1267.72
31600.5	3965.06	2498.03	2178.89	1774.62	1617.47	1378.33	1269.74
31700.5	4130.79	2532.43	2201.18	1785.75	1625.4	1382.33	1272.34
31800.5	4293.59	2568.94	2224.72	1797.65	1633.81	1386.71	1275.06
31900.5	4404.22	2599.81	2244.77	1807.76	1641	1390.32	1277.51
32000.5	4551.73	2635.36	2267.92	1819.49	1649.38	1394.63	1280.22
32100.5	4650.79	2666.2	2288.12	1829.76	1656.65	1398.29	1282.66
32200.5	4791.33	2701.62	2311.34	1841.71	1665.21	1402.69	1285.53
32300.5	4885.47	2731.94	2331.53	1852.15	1672.74	1406.5	1287.99
32400.5	5036.85	2768.16	2355.57	1864.65	1681.7	1411.14	1291.01
32500.5	5185.94	2805.28	2380.36	1877.48	1691.07	1416.01	1294.06
32600.5	5278	2835.38	2400.92	1888.32	1698.97	1419.99	1296.88
32700.5	5420.71	2869.89	2424.2	1900.68	1707.8	1424.61	1299.91
32800.5	5513.25	2898.87	2444.11	1911.3	1715.5	1428.71	1302.59
32900.5	5657.92	2932.57	2466.93	1923.53	1724.41	1433.32	1305.62
33000.5	5750.43	2960.87	2486.39	1934.07	1732	1437.36	1308.31
33100.5	5897.21	2993.99	2508.78	1946.01	1740.85	1441.98	1311.22
33200.5	5991.22	3021.68	2527.88	1956.36	1748.35	1445.91	1313.93
33300.5	6156.37	3055.86	2550.98	1968.69	1757.5	1450.8	1317.1
33400.5	6319.45	3091.28	2574.8	1981.44	1766.95	1455.78	1320.43
33500.5	6415.35	3119.65	2594.22	1992.13	1774.69	1459.95	1323.12
33600.5	6571.31	3153.01	2616.68	2004.25	1783.61	1464.69	1326.24
33700.5	6668.28	3180.7	2635.67	2014.66	1791.25	1468.79	1329.07
33800.5	6828.63	3213.7	2657.87	2026.58	1800.03	1473.48	1332.15
33900.5	6927.59	3241.11	2676.65	2036.9	1807.67	1477.54	1334.77
34000.5	7109.1	3275.44	2699.67	2049.17	1816.66	1482.42	1337.96
34100.5	7288.19	3311.14	2723.58	2062.03	1826.12	1487.39	1341.25
34200.5	7391.26	3339.42	2742.92	2072.62	1833.9	1491.66	1344.03
34300.5	7562.2	3372.97	2765.45	2084.73	1842.86	1496.38	1347.34
34400.5	7666.42	3400.7	2784.43	2095.1	1850.4	1500.47	1349.9
34500.5	7841.52	3434.05	2806.79	2107.04	1859.28	1505.24	1353.12
34600.5	7948.36	3461.62	2825.61	2117.33	1866.85	1509.33	1355.82
34700.5	8128.35	3494.97	2847.85	2129.24	1875.56	1514	1358.97
34800.5	8238.38	3522.46	2866.59	2139.43	1883.13	1517.98	1361.56
34900.5	8440.41	3557.48	2889.83	2151.77	1892.09	1522.89	1364.77
35000.5	8643.81	3594.09	2914.1	2164.64	1901.55	1527.82	1368.11
35100.5	8756.18	3622.74	2933.56	2175.19	1909.26	1532.01	1370.89
35200.5	8948.86	3657.07	2956.41	2187.32	1918.18	1536.77	1373.96
35300.5	9062.89	3685.31	2975.51	2197.66	1925.73	1540.83	1376.72
35400.5	9258.54	3719.58	2998.16	2209.65	1934.54	1545.51	1379.92
35500.5	9374.49	3747.65	3017.08	2219.86	1942.04	1549.51	1382.51
35600.5	9596.97	3783.66	3040.71	2232.28	1951.02	1554.3	1385.69
35700.5	9817.29	3821.18	3065.33	2245.21	1960.44	1559.24	1388.97
35800.5	9936.51	3850.45	3084.98	2255.77	1968.19	1563.43	1391.65
35900.5	10144.8	3885.71	3108.12	2267.92	1976.99	1568.02	1394.9
36000.5	10265.6	3914.43	3127.41	2278.23	1984.59	1572.12	1397.43
36100.5	10477.9	3949.58	3150.37	2290.24	1993.32	1576.77	1400.39
36200.5	10602	3978.21	3169.5	2300.43	2000.78	1580.62	1403.02
36300.5	10818.3	4013.29	3192.41	2312.39	2009.37	1585.21	1406.12
36400.5	10943.2	4041.92	3211.44	2322.5	2016.79	1589.08	1408.64
36500.5	11188.5	4079.09	3235.41	2334.9	2025.77	1593.89	1411.8
36600.5	11434.8	4117.77	3260.47	2347.81	2035.13	1598.76	1414.98
36700.5	11562.8	4147.66	3280.32	2358.32	2042.74	1602.75	1417.65
36800.5	11792.6	4184.05	3303.86	2370.4	2051.51	1607.42	1420.67
36900.5	11922.5	4213.5	3323.28	2380.65	2058.94	1611.39	1423.12
37000.5	12155.3	4249.64	3346.64	2392.64	2067.62	1615.92	1426.15
37100.5	12287.3	4278.95	3365.93	2402.79	2074.94	1619.76	1428.5
37200.5	12525.4	4315.17	3389.19	2414.62	2083.53	1624.28	1431.57
37300.5	12660.9	4344.41	3408.42	2424.66	2090.77	1628.11	1434.03
37400.5	12931.3	4382.72	3432.81	2437.02	2099.71	1632.79	1437
37500.5	13201.4	4422.69	3458.34	2449.94	2108.99	1637.66	1440.2
37600.5	13340.1	4453.23	3478.39	2460.4	2116.51	1641.55	1442.78
37700.5	13591	4490.65	3502.27	2472.47	2125.18	1646.07	1445.52
37800.5	13730.6	4520.7	3521.89	2482.56	2132.53	1649.83	1448.09
37900.5	13986.6	4557.99	3545.61	2494.55	2141.08	1654.24	1450.99
38000.5	14128.3	4587.86	3565.06	2504.56	2148.3	1657.92	1453.31
38100.5	14421.2	4627.16	3589.85	2516.93	2157.16	1662.53	1456.32
38200.5	14711.3	4668.29	3615.79	2529.89	2166.44	1667.3	1459.36
38300.5	14857.6	4699.55	3636.05	2540.27	2173.87	1671.07	1461.82
38400.5	15129.5	4737.98	3660.32	2552.36	2182.5	1675.5	1464.64
38500.5	15276.9	4768.64	3680.15	2562.45	2189.74	1679.09	1467.04
38600.5	15552.9	4806.93	3704.14	2574.36	2198.26	1683.53	1469.85
38700.5	15703.6	4837.46	3723.81	2584.36	2205.4	1687.11	1472.2
38800.5	15985	4875.66	3747.77	2596.19	2213.77	1691.41	1474.89
38900.5	16139.9	4906.23	3767.33	2606.02	2220.88	1694.94	1477.25
39000.5	16459.5	4946.76	3792.49	2618.35	2229.57	1699.44	1480.05
39100.5	16791.1	4989.12	3818.82	2631.27	2238.73	1703.95	1482.95
39200.5	16952.9	5021.08	3839.28	2641.51	2246.04	1707.66	1485.28
39300.5	17252	5060.69	3863.95	2653.56	2254.59	1711.95	1488.05
39400.5	17413.3	5092.02	3883.93	2663.56	2261.67	1715.47	1490.22
39500.5	17716.7	5131.45	3908.39	2675.44	2270.09	1719.74	1492.94
39600.5	17881.2	5162.55	3928.17	2685.26	2277.09	1723.23	1495.15
39700.5	18220.9	5204.22	3953.79	2697.64	2285.76	1727.56	1497.93
39800.5	18571.2	5247.78	3980.69	2710.57	2294.89	1732.15	1500.79
39900.5	18737.9	5280.39	4001.29	2720.79	2302.15	1735.68	1503.09
40000.5	19056.8	5321.02	4026.28	2732.84	2310.6	1739.89	1505.82
40100.5	19226.9	5352.9	4046.47	2742.8	2317.64	1743.42	1508
40200.5	19551.8	5393.28	4071.25	2754.68	2325.98	1747.5	1510.61
40300.5	19724.7	5425.07	4091.25	2764.48	2332.87	1750.9	1512.77
40400.5	20057.5	5465.5	4115.92	2776.26	2341.14	1754.96	1515.38
40500.5	20232.5	5497.18	4135.82	2785.97	2347.99	1758.32	1517.49
40600.5	20463.3	5530.48	4156.41	2795.93	2354.99	1761.7	1519.62
40700.5	19796.1	5506.14	4144.65	2791.61	2352.18	1760.42	1518.68
40800.5	18979.5	5460.48	4119.65	2780.96	2344.95	1756.82	1516.35
40900.5	18171.5	5405.94	4088.73	2767.39	2335.56	1752.17	1513.23
41000.5	17370.2	5344.88	4053.47	2751.4	2324.54	1746.79	1509.75
41100.5	16575.5	5278.69	4014.81	2733.78	2312.38	1740.75	1505.69
41200.5	15780.7	5208.43	3973.4	2714.84	2299.23	1734.17	1501.48
41300.5	14987.4	5134.84	3929.96	2694.78	2285.29	1727.28	1497.02
41400.5	14206.2	5058.57	3884.64	2673.77	2270.77	1720.08	1492.3
41500.5	13426	4979.77	3837.69	2651.94	2255.67	1712.58	1487.41
41600.5	12604.8	4896.98	3788.22	2628.89	2239.72	1704.61	1482.35
41700.5	11586.5	4800.63	3730.71	2602.13	2221.21	1695.56	1476.32
41800.5	10720.3	4711.4	3676.8	2576.95	2203.79	1686.9	1470.75
41900.5	9791.62	4623.14	3623.61	2552.16	2186.7	1678.44	1465.28
42000.5	8900.53	4533.79	3569.94	2527.21	2169.45	1669.96	1459.79
42100.5	8162.4	4443.1	3515.65	2502.1	2152.17	1661.36	1454.25
42200.5	7716.88	4350.6	3460.8	2476.79	2134.7	1652.85	1448.64
42300.5	7508.29	4256.36	3405.4	2451.4	2117.2	1644.16	1442.98
42400.5	7347.26	4160.94	3349.68	2425.87	2099.72	1635.46	1437.33
42500.5	7151.23	4065.33	3293.81	2400.28	2082.06	1626.78	1431.67
42600.5	6933.74	3971.3	3238.36	2374.69	2064.39	1618	1426.02
42700.5	6699.22	3880.35	3183.38	2349.15	2046.67	1609.27	1420.17
42800.5	6462.22	3793.79	3129.31	2323.79	2029.1	1600.46	1414.49
42900.5	6232.08	3712.25	3076.85	2298.63	2011.57	1591.67	1408.66
43000.5	6011.6	3635.36	3026.16	2273.77	1994.06	1582.81	1402.89
43100.5	5802.86	3563.09	2977.21	2249.2	1976.78	1574.03	1397.11
43200.5	5605.32	3494.82	2930.06	2225	1959.59	1565.23	1391.31
43300.5	5418.99	3430.02	2884.67	2201.11	1942.49	1556.42	1385.52
43400.5	5242.17	3368.27	2840.96	2177.66	1925.67	1547.72	1379.62
43500.5	5073.38	3309.08	2798.8	2154.62	1909.08	1538.93	1373.82
43600.5	4889.28	3250.42	2757.04	2131.53	1892.24	1530.12	1367.92
43700.5	4640.53	3184.59	2710.87	2106.13	1873.74	1520.35	1361.36
43800.5	4518.75	3127	2669.71	2082.92	1856.63	1511.27	1355.2
43900.5	4387.71	3073.18	2631.04	2060.85	1840.42	1502.45	1349.2
44000.5	4259.42	3021.23	2593.67	2039.38	1824.42	1493.83	1343.38
44100.5	4139.46	2971.09	2557.47	2018.41	1808.82	1485.43	1337.59
44200.5	4016.33	2922.53	2522.33	1997.93	1793.43	1476.96	1331.9
44300.5	3902.29	2875.54	2488.27	1977.91	1778.41	1468.57	1326.23
44400.5	3794.31	2830.06	2455.11	1958.32	1763.63	1460.4	1320.48
44500.5	3690.83	2785.75	2422.94	1939.15	1749.06	1452.15	1314.98
44600.5	3592.94	2742.72	2391.5	1920.39	1734.78	1444.13	1309.38
44700.5	3500.43	2700.7	2360.8	1902.03	1720.78	1436.09	1303.89
44800.5	3410.85	2659.65	2330.79	1883.98	1706.95	1428.33	1298.38
44900.5	3324.26	2619.57	2301.4	1866.31	1693.37	1420.44	1292.93
45000.5	3241.12	2580.44	2272.37	1848.92	1679.99	1412.79	1287.6
45100.5	3161.89	2542.11	2243.94	1831.91	1666.92	1405.16	1282.28
45200.5	3084.88	2504.6	2216.09	1815.16	1653.94	1397.65	1277.02
45300.5	3010.74	2467.9	2188.78	1798.69	1641.18	1390.19	1271.75
45400.5	2938.91	2431.99	2161.96	1782.53	1628.69	1382.79	1266.6
45500.5	2870.55	2396.84	2135.61	1766.61	1616.31	1375.53	1261.46
45600.5	2804.05	2362.39	2109.75	1750.93	1604.12	1368.33	1256.35
45700.5	2731.26	2327.39	2083.52	1735.09	1591.8	1361.01	1251.2
45800.5	2625.86	2286.09	2053.11	1717.09	1577.95	1352.97	1245.45
45900.5	2570.53	2250.54	2026.34	1700.92	1565.32	1345.49	1240.16
46000.5	2513.43	2217.4	2001.23	1685.62	1553.39	1338.45	1234.99
46100.5	2457.32	2185.19	1976.77	1670.68	1541.67	1331.32	1230.09
46200.5	2404.17	2153.91	1952.91	1656.03	1530.25	1324.6	1225.21
46300.5	2353.78	2123.56	1929.62	1641.68	1518.96	1317.75	1220.32
46400.5	2305.11	2093.73	1906.91	1627.59	1507.89	1311.05	1215.49
46500.5	2258.3	2064.74	1884.72	1613.74	1497.02	1304.46	1210.78
46600.5	2212.85	2036.58	1863.04	1600.16	1486.28	1297.9	1206.1
46700.5	2168.16	2009.03	1841.84	1586.79	1475.78	1291.56	1201.46
46800.5	2124.55	1982.13	1821.09	1573.64	1465.4	1285.27	1197.01
46900.5	2081.99	1955.75	1800.73	1560.74	1455.13	1278.96	1192.39
47000.5	2040.46	1929.96	1780.76	1548	1445.06	1272.79	1187.88
47100.5	1999.82	1904.67	1761.18	1535.48	1435.15	1266.63	1183.5
47200.5	1960.16	1879.89	1741.91	1523.13	1425.29	1260.61	1179.12
47300.5	1921.59	1855.61	1722.96	1510.97	1415.61	1254.59	1174.77
47400.5	1884.22	1831.81	1704.33	1498.97	1406.09	1248.67	1170.45
47500.5	1848.02	1808.54	1685.98	1487.14	1396.68	1242.94	1166.26
47600.5	1812.74	1785.69	1668.07	1475.47	1387.36	1237.09	1161.94
47700.5	1773.63	1762.2	1649.66	1463.61	1377.92	1231.16	1157.65
47800.5	1716.61	1733.55	1627.76	1449.77	1366.95	1224.55	1152.77
47900.5	1684.46	1709.55	1608.89	1437.52	1357.2	1218.42	1148.26
48000.5	1652.71	1687.34	1591.32	1425.95	1347.95	1212.56	1144.08
48100.5	1620.45	1665.74	1574.19	1414.71	1338.91	1206.92	1139.89
48200.5	1589.99	1644.73	1557.45	1403.68	1330.04	1201.37	1135.85
48300.5	1561.06	1624.31	1541.05	1392.85	1321.35	1195.96	1131.87
48400.5	1533.2	1604.38	1525.08	1382.2	1312.73	1190.53	1127.84
48500.5	1506.05	1585.02	1509.45	1371.72	1304.32	1185.21	1123.9
48600.5	1479.4	1566.13	1494.15	1361.42	1296.03	1179.9	1120.18
48700.5	1453.42	1547.74	1479.2	1351.29	1287.71	1174.67	1116.23
48800.5	1427.85	1529.68	1464.49	1341.34	1279.69	1169.54	1112.39
48900.5	1403.03	1512	1450.14	1331.46	1271.66	1164.41	1108.64
49000.5	1378.6	1494.69	1435.94	1321.85	1263.77	1159.4	1105.03
49100.5	1354.43	1477.66	1422.03	1312.31	1256.02	1154.41	1101.25
49200.5	1330.98	1460.94	1408.33	1302.84	1248.26	1149.56	1097.6
49300.5	1307.71	1444.53	1394.86	1293.55	1240.73	1144.69	1093.95
49400.5	1285.29	1428.38	1381.58	1284.39	1233.24	1139.9	1090.43
49500.5	1263.42	1412.44	1368.55	1275.34	1225.73	1135.14	1086.76
49600.5	1241.84	1396.77	1355.68	1266.41	1218.49	1130.44	1083.36
49700.5	1220.91	1381.32	1343.06	1257.56	1211.28	1125.63	1079.79
49800.5	1197.53	1365.28	1330.03	1248.52	1203.77	1120.84	1076.18
49900.5	1163.3	1345.08	1313.92	1237.68	1195.1	1115.21	1072.11
50000.5	1143.24	1328.65	1300.37	1228.25	1187.44	1110.29	1068.35
50100.5	1124	1313.41	1287.76	1219.43	1180.09	1105.53	1064.93
50200.5	1104.57	1298.77	1275.52	1210.8	1173.03	1100.89	1061.39
50300.5	1085.82	1284.44	1263.54	1202.35	1166.09	1096.38	1057.99
50400.5	1067.88	1270.31	1251.76	1194.03	1159.14	1091.99	1054.63
50500.5	1050.86	1256.58	1240.28	1185.87	1152.41	1087.46	1051.33
50600.5	1033.81	1243.07	1228.96	1177.84	1145.78	1083.2	1048.01
50700.5	1017.34	1229.94	1217.9	1169.95	1139.13	1078.83	1044.81
50800.5	1001.38	1217.05	1207.11	1162.15	1132.75	1074.56	1041.62
50900.5	990.165	1205.92	1197.45	1155.08	1126.86	1070.62	1038.59
51000.5	999.868	1203.82	1194.56	1151.93	1123.99	1068.39	1036.83
51100.5	1001.61	1201.17	1191.44	1148.89	1121.13	1066.3	1035.04
51200.5	1014.82	1203.17	1191.71	1147.88	1119.92	1065.05	1034.11
51300.5	1027.57	1206.51	1193.23	1147.68	1119.39	1064.25	1033.32
51400.5	1031.58	1207.02	1192.71	1146.35	1117.85	1063.01	1032.23
51500.5	1047.55	1211.54	1195.05	1146.79	1117.74	1062.47	1031.51
51600.5	1064.73	1217.62	1198.66	1148	1118.3	1062.42	1031.14
51700.5	1079.95	1223.55	1202.35	1149.4	1118.91	1062.26	1031
51800.5	1085.05	1225.98	1203.58	1149.32	1118.57	1061.55	1030.21
51900.5	1101.51	1231.92	1207.26	1150.71	1119.3	1061.59	1029.93
52000.5	1115.82	1238.22	1211.47	1152.53	1120.24	1061.7	1029.76
52100.5	1118.92	1240.81	1212.86	1152.78	1120.12	1061.2	1029.18
52200.5	1133.35	1246.6	1216.66	1154.46	1121.11	1061.29	1029.04
52300.5	1145.25	1252.62	1220.85	1156.28	1122.2	1061.61	1029.02
52400.5	1145.66	1254.68	1222.19	1156.65	1122.2	1061.16	1028.49
52500.5	1157.53	1259.94	1225.78	1158.27	1123.29	1061.34	1028.36
52600.5	1169.73	1266.17	1230.18	1160.46	1124.6	1061.86	1028.51
52700.5	1178.33	1271.67	1234.13	1162.47	1126.04	1062.29	1028.5
52800.5	1175.77	1273.04	1235.24	1162.85	1126.17	1062.04	1028.21
52900.5	1184.93	1277.6	1238.48	1164.48	1127.14	1062.25	1028.14
53000.5	1191.93	1282.35	1241.93	1166.33	1128.37	1062.61	1028.41
53100.5	1187.19	1282.89	1242.55	1166.38	1128.52	1062.39	1027.95
53200.5	1194.32	1286.63	1245.36	1167.91	1129.48	1062.75	1028.43
53300.5	1199.78	1290.5	1248.43	1169.6	1130.72	1063.1	1028.63
53400.5	1193.66	1290.4	1248.64	1169.64	1130.68	1062.88	1027.93
53500.5	1199.62	1293.48	1251.13	1171.07	1131.6	1063.2	1028.05
53600.5	1206.41	1297.6	1254.38	1172.89	1132.99	1063.76	1028.7
53700.5	1210.26	1301.13	1257.19	1174.59	1134.26	1064.26	1028.88
53800.5	1203.01	1300.56	1256.94	1174.55	1134.08	1064.11	1028.41
53900.5	1208.1	1303.24	1258.93	1175.86	1135.02	1064.53	1028.24
54000.5	1211.54	1306.19	1261.2	1177.37	1136.2	1064.93	1028.5
54100.5	1203.72	1305.14	1260.73	1177.2	1135.93	1064.66	1028.51
54200.5	1208.19	1307.4	1262.38	1178.24	1136.82	1064.92	1028.41
54300.5	1211.12	1309.91	1264.48	1179.57	1137.85	1065.48	1028.65
54400.5	1202.89	1308.56	1263.72	1179.36	1137.6	1065.23	1028.32
54500.5	1206.9	1310.48	1265.25	1180.42	1138.33	1065.45	1028.38
54600.5	1212.11	1313.56	1267.72	1181.86	1139.49	1066.03	1028.78
54700.5	1214.63	1316.06	1269.79	1183.36	1140.47	1066.57	1029.13
54800.5	1206.38	1314.6	1269.02	1183.08	1140.35	1066.31	1028.54
54900.5	1210.44	1316.36	1270.49	1184.06	1141.15	1066.69	1028.71
55000.5	1213.23	1318.56	1272.3	1185.27	1141.99	1067.11	1029.04
55100.5	1204.97	1316.78	1271.31	1184.88	1141.71	1066.86	1028.68
55200.5	1208.97	1318.33	1272.59	1185.72	1142.35	1067.07	1028.71
55300.5	1211.79	1320.27	1274.21	1186.86	1143.14	1067.49	1028.65
55400.5	1203.57	1318.33	1273.06	1186.32	1142.79	1067.17	1028.6
55500.5	1207.62	1319.75	1274.22	1187.13	1143.39	1067.37	1028.98
55600.5	1212.97	1322.34	1276.29	1188.51	1144.44	1067.85	1029.34
55700.5	1215.84	1324.45	1278.06	1189.62	1145.35	1068.29	1029.48
55800.5	1207.96	1322.61	1276.98	1189.11	1145.03	1068.05	1028.91
55900.5	1212.33	1324.07	1278.15	1189.98	1145.66	1068.31	1029.24
56000.5	1215.6	1325.91	1279.67	1190.97	1146.42	1068.69	1029.52
56100.5	1208	1323.88	1278.4	1190.27	1145.96	1068.35	1028.9
56200.5	1212.42	1325.19	1279.47	1191.06	1146.52	1068.64	1028.83
56300.5	1215.86	1326.91	1280.87	1191.93	1147.09	1068.97	1029.11
56400.5	1208.34	1324.77	1279.51	1191.28	1146.64	1068.57	1028.75
56500.5	1212.96	1325.99	1280.46	1191.91	1147.13	1068.8	1028.57
56600.5	1219	1328.42	1282.34	1193.02	1148.03	1069.14	1029.04
56700.5	1222.55	1330.4	1283.93	1194.09	1148.76	1069.72	1029.31
56800.5	1215.46	1328.42	1282.67	1193.49	1148.37	1069.24	1028.82
56900.5	1220.58	1329.76	1283.7	1194.1	1148.74	1069.53	1028.83
57000.5	1224.55	1331.48	1285.07	1194.95	1149.46	1069.72	1028.8
57100.5	1217.5	1329.36	1283.67	1194.23	1148.95	1069.39	1028.65
57200.5	1222.62	1330.57	1284.58	1194.77	1149.3	1069.54	1028.64
57300.5	1226.55	1332.19	1285.86	1195.54	1149.86	1069.79	1028.55
57400.5	1219.54	1330	1284.37	1194.68	1149.28	1069.38	1028.35
57500.5	1224.63	1331.14	1285.18	1195.23	1149.64	1069.52	1028.37
57600.5	1231.04	1333.49	1286.94	1196.28	1150.38	1069.94	1028.37
57700.5	1234.94	1335.41	1288.39	1197.15	1151.22	1070.16	1028.5
57800.5	1228.11	1333.36	1287.03	1196.44	1150.58	1069.89	1028.43
57900.5	1233.41	1334.62	1287.94	1196.93	1150.95	1069.92	1028.31
58000.5	1237.53	1336.29	1289.16	1197.68	1151.51	1070.26	1028.39
58100.5	1230.64	1334.11	1287.68	1196.78	1150.89	1069.71	1028.1
58200.5	1235.73	1335.27	1288.47	1197.33	1151.09	1069.79	1028.24
58300.5	1239.64	1336.84	1289.6	1197.91	1151.67	1070.01	1028.1
58400.5	1232.54	1334.59	1288.03	1197.04	1151.02	1069.5	1027.56
58500.5	1237.47	1335.62	1288.76	1197.42	1151.15	1069.6	1027.78
58600.5	1241.25	1337.13	1289.86	1198	1151.68	1069.81	1027.83
58700.5	1234.01	1334.82	1288.2	1197.09	1150.98	1069.29	1027.3
58800.5	1238.74	1335.81	1288.86	1197.47	1151.13	1069.28	1027.25
58900.5	1244.83	1338.03	1290.45	1198.3	1151.84	1069.62	1027.52
59000.5	1248.45	1339.78	1291.76	1199.05	1152.46	1069.86	1027.32
59100.5	1241.25	1337.65	1290.25	1198.22	1151.68	1069.36	1026.89
59200.5	1246.14	1338.77	1291.01	1198.59	1151.95	1069.41	1027.03
59300.5	1249.89	1340.31	1292.09	1199.27	1152.45	1069.63	1027.09
59400.5	1242.61	1338.02	1290.5	1198.2	1151.56	1069.04	1026.49
59500.5	1247.21	1339.02	1291.14	1198.61	1151.85	1069.03	1026.42
59600.5	1250.82	1340.45	1292.17	1199.11	1152.23	1069.22	1026.52
59700.5	1243.39	1338.08	1290.47	1198.08	1151.35	1068.61	1025.87
59800.5	1247.79	1339.02	1291.07	1198.34	1151.57	1068.56	1025.82
59900.5	1253.72	1341.17	1292.52	1199.17	1152.14	1068.87	1026.19
60000.5	1257.16	1342.82	1293.77	1199.9	1152.61	1068.99	1026.12
60100.5	1249.74	1340.62	1292.22	1198.88	1151.88	1068.52	1025.53
60200.5	1254.37	1341.65	1292.86	1199.26	1152.16	1068.54	1025.43
60300.5	1258	1343.11	1293.88	1199.79	1152.37	1068.62	1025.51
60400.5	1250.45	1340.71	1292.18	1198.67	1151.59	1068.07	1024.75
60500.5	1254.78	1341.64	1292.73	1198.95	1151.8	1068.01	1024.79
60600.5	1258.22	1342.95	1293.65	1199.41	1152	1068.09	1024.86
60700.5	1250.62	1340.47	1291.85	1198.31	1151.24	1067.49	1024.1
60800.5	1254.87	1341.3	1292.35	1198.52	1151.26	1067.41	1024.08
60900.5	1260.58	1343.3	1293.75	1199.3	1151.86	1067.67	1024.31
61000.5	1263.87	1344.87	1294.87	1199.84	1152.16	1067.77	1024.28
61100.5	1256.39	1342.56	1293.2	1198.83	1151.4	1067.17	1023.48
61200.5	1260.77	1343.45	1293.76	1199.05	1151.51	1067.11	1023.28
61300.5	1264.24	1344.76	1294.66	1199.51	1151.77	1067.14	1023.48
61400.5	1256.65	1342.28	1292.89	1198.43	1150.91	1066.54	1022.74
61500.5	1260.86	1343.06	1293.36	1198.54	1151.06	1066.45	1022.87
61600.5	1264.17	1344.27	1294.18	1198.93	1151.14	1066.46	1022.6
61700.5	1256.48	1341.69	1292.29	1197.72	1150.27	1065.8	1021.91
61800.5	1260.51	1342.39	1292.69	1197.82	1150.36	1065.75	1021.89
61900.5	1266.1	1344.26	1293.98	1198.55	1150.66	1065.86	1021.99
62000.5	1269.24	1345.72	1295.02	1199.02	1151.1	1065.88	1022
62100.5	1261.69	1343.29	1293.26	1197.94	1150.21	1065.22	1021.29
62200.5	1265.93	1344.05	1293.72	1198.12	1150.23	1065.16	1021.54
62300.5	1269.28	1345.29	1294.52	1198.55	1150.49	1065.28	1021.34
62400.5	1261.61	1342.71	1292.65	1197.33	1149.58	1064.53	1020.5
62500.5	1265.66	1343.37	1293	1197.45	1149.5	1064.41	1020.37
62600.5	1268.81	1344.45	1293.73	1197.72	1149.73	1064.41	1020.39
62700.5	1261.1	1341.79	1291.78	1196.55	1148.69	1063.79	1019.52
62800.5	1264.99	1342.38	1292.09	1196.58	1148.75	1063.52	1019.39
62900.5	1270.42	1344.14	1293.27	1197.17	1149.06	1063.66	1019.5
63000.5	1273.5	1345.49	1294.2	1197.56	1149.32	1063.74	1019.2
63100.5	1265.88	1342.97	1292.38	1196.49	1148.39	1062.98	1018.53
63200.5	1269.99	1343.64	1292.75	1196.53	1148.49	1062.87	1018.67
63300.5	1273.18	1344.74	1293.46	1196.86	1148.53	1062.93	1018.58
63400.5	1265.54	1342.1	1291.49	1195.62	1147.57	1062.12	1017.7
63500.5	1269.42	1342.64	1291.8	1195.66	1147.52	1061.99	1017.52
63600.5	1272.48	1343.64	1292.38	1195.88	1147.65	1061.98	1017.6
63700.5	1264.73	1340.91	1290.37	1194.63	1146.58	1061.19	1016.71
63800.5	1268.49	1341.37	1290.61	1194.56	1146.54	1061.01	1016.48
63900.5	1273.83	1343.04	1291.71	1195.16	1146.79	1060.98	1016.69
64000.5	1276.77	1344.24	1292.52	1195.51	1147.18	1061.03	1016.49
64100.5	1269.15	1341.68	1290.63	1194.32	1146.1	1060.32	1015.69
64200.5	1273.1	1342.26	1290.91	1194.34	1146.04	1060.15	1015.59
64300.5	1276.18	1343.27	1291.55	1194.54	1146.14	1060.05	1015.7
64400.5	1268.51	1340.52	1289.51	1193.22	1145.08	1059.36	1014.79
64500.5	1272.3	1341.01	1289.72	1193.26	1144.97	1059.14	1014.44
64600.5	1275.23	1341.87	1290.25	1193.46	1145.07	1059.07	1014.36
64700.5	1267.46	1339.05	1288.17	1192.08	1143.93	1058.24	1013.6
64800.5	1271.24	1339.44	1288.31	1192.01	1143.85	1058.04	1013.34
64900.5	1276.74	1341.02	1289.32	1192.47	1144.07	1058.09	1013.72
65000.5	1279.84	1342.12	1290.07	1192.83	1144.37	1058.08	1013.58
65100.5	1272.45	1339.5	1288.12	1191.54	1143.2	1057.28	1012.68
65200.5	1276.44	1339.96	1288.33	1191.48	1143.2	1057.13	1012.31
65300.5	1279.59	1340.9	1288.9	1191.75	1143.2	1057.07	1012.18
65400.5	1272.01	1338.11	1286.82	1190.35	1142.14	1056.23	1011.5
65500.5	1275.7	1338.45	1286.93	1190.28	1141.85	1056	1011.18
65600.5	1278.64	1339.28	1287.42	1190.4	1142.02	1055.87	1010.94
65700.5	1270.89	1336.41	1285.28	1189.06	1140.8	1055.09	1010.33
65800.5	1274.35	1336.7	1285.33	1188.86	1140.71	1054.82	1009.96
65900.5	1277.14	1337.47	1285.76	1189.01	1140.56	1054.66	1009.88
66000.5	1269.23	1334.55	1283.56	1187.61	1139.44	1053.82	1009.16
66100.5	1272.55	1334.77	1283.58	1187.4	1139.28	1053.59	1008.8
66200.5	1277.5	1336.18	1284.47	1187.81	1139.53	1053.57	1009.04
66300.5	1280.14	1337.19	1285.13	1188.05	1139.51	1053.48	1008.98
66400.5	1272.37	1334.47	1283.1	1186.71	1138.49	1052.7	1008.02
66500.5	1275.9	1334.84	1283.21	1186.66	1138.34	1052.44	1007.66
66600.5	1278.7	1335.66	1283.69	1186.75	1138.38	1052.32	1007.64
66700.5	1270.92	1332.77	1281.5	1185.3	1137.22	1051.55	1006.86
66800.5	1274.22	1333.06	1281.56	1185.23	1136.98	1051.28	1006.47
66900.5	1276.88	1333.76	1281.94	1185.23	1136.92	1051.09	1006.31
67000.5	1268.97	1330.83	1279.74	1183.83	1135.79	1050.26	1005.66
67100.5	1272.21	1331.03	1279.71	1183.61	1135.55	1049.96	1005.22
67200.5	1277.03	1332.4	1280.59	1183.98	1135.71	1049.88	1005.25
67300.5	1279.62	1333.37	1281.18	1184.18	1135.77	1049.88	1005.01
67400.5	1271.97	1330.62	1279.11	1182.83	1134.76	1049.05	1004.31
67500.5	1275.38	1330.94	1279.21	1182.67	1134.38	1048.84	1003.96
67600.5	1278.12	1331.7	1279.61	1182.73	1134.44	1048.55	1003.79
67700.5	1270.37	1328.78	1277.4	1181.35	1133.28	1047.77	1003.13
67800.5	1273.62	1329.04	1277.4	1181.1	1133	1047.5	1002.63
67900.5	1276.21	1329.66	1277.73	1181.21	1132.95	1047.29	1002.5
68000.5	1268.38	1326.71	1275.49	1179.71	1131.78	1046.44	1001.78
68100.5	1271.49	1326.83	1275.44	1179.42	1131.4	1046.12	1001.32
68200.5	1276.25	1328.14	1276.21	1179.76	1131.65	1046.02	1001.4
68300.5	1278.82	1329.06	1276.76	1179.97	1131.72	1045.86	1001.21
68400.5	1271.16	1326.23	1274.64	1178.48	1130.55	1045.17	1000.52
68500.5	1274.45	1326.48	1274.66	1178.39	1130.33	1044.77	1000.03
68600.5	1277.09	1327.2	1275.01	1178.45	1130.23	1044.6	999.906
68700.5	1269.39	1324.23	1272.79	1176.86	1129.08	1043.79	999.173
68800.5	1272.44	1324.38	1272.75	1176.71	1128.66	1043.42	998.735
68900.5	1275.01	1324.94	1273.01	1176.72	1128.64	1043.19	998.488
69000.5	1267.18	1321.94	1270.73	1175.18	1127.42	1042.38	997.875
69100.5	1270.14	1322.01	1270.6	1174.86	1127.09	1042.01	997.439
69200.5	1274.78	1323.23	1271.33	1175.18	1127.15	1041.94	997.258
69300.5	1277.24	1324.07	1271.82	1175.3	1127.26	1041.75	997.273
69400.5	1269.57	1321.21	1269.68	1173.94	1126.1	1040.91	996.59
69500.5	1272.7	1321.41	1269.64	1173.67	1125.82	1040.64	996.368
69600.5	1275.24	1321.98	1269.91	1173.67	1125.72	1040.46	995.807
69700.5	1267.53	1319.01	1267.66	1172.2	1124.47	1039.59	995.294
69800.5	1270.52	1319.08	1267.54	1171.91	1124.26	1039.29	994.762
69900.5	1272.91	1319.6	1267.75	1171.84	1124.01	1038.94	994.385
70000.5	1265.09	1316.53	1265.41	1170.35	1122.82	1038.17	993.872
70100.5	1267.87	1316.56	1265.26	1169.97	1122.37	1037.78	993.347
70200.5	1272.38	1317.7	1265.92	1170.26	1122.6	1037.64	993.08
70300.5	1274.78	1318.44	1266.41	1170.36	1122.55	1037.49	992.922
70400.5	1267.12	1315.57	1264.18	1168.86	1121.35	1036.63	992.289
70500.5	1270.08	1315.68	1264.1	1168.66	1121.04	1036.31	991.902
70600.5	1272.58	1316.23	1264.37	1168.6	1120.87	1036.01	991.55
70700.5	1264.82	1313.18	1262.04	1167.04	1119.68	1035.19	990.849
70800.5	1267.7	1313.2	1261.89	1166.83	1119.24	1035.26	990.545
70900.5	1269.93	1313.65	1262.05	1166.73	1119.2	1035.12	990.14
71000.5	1262.16	1310.58	1259.7	1165.13	1117.9	1033.86	989.699
71100.5	1264.79	1310.5	1259.47	1164.82	1117.62	1033.41	989.239
71200.5	1269.17	1311.6	1260.12	1164.97	1117.5	1033.25	988.886
71300.5	1271.4	1312.28	1260.51	1165.11	1117.56	1033.02	988.678
71400.5	1263.8	1309.37	1258.3	1163.6	1116.31	1032.14	988.179
71500.5	1266.64	1309.44	1258.16	1163.33	1116.02	1031.84	987.746
71600.5	1269.06	1309.92	1258.35	1163.26	1115.85	1031.59	987.433
71700.5	1261.32	1306.88	1256.03	1161.69	1114.59	1030.68	986.78
71800.5	1263.97	1306.81	1255.8	1161.4	1114.28	1030.32	986.656
71900.5	1266.2	1307.21	1255.91	1161.27	1114.08	1030.05	986.261
72000.5	1258.37	1304.12	1253.54	1159.68	1112.75	1029.18	985.366
72100.5	1260.92	1304.01	1253.27	1159.34	1112.38	1028.76	985.108
72200.5	1265.16	1305.03	1253.88	1159.46	1112.44	1028.63	985.123
72300.5	1267.3	1305.66	1254.21	1159.55	1112.33	1028.42	984.823
72400.5	1259.8	1302.73	1251.99	1158.08	1111.12	1027.54	983.853
72500.5	1262.46	1302.73	1251.79	1157.68	1110.87	1027.17	983.581
72600.5	1264.74	1303.18	1251.96	1157.62	1110.61	1026.93	983.416
72700.5	1257.03	1300.09	1249.62	1156.08	1109.25	1025.96	982.379
72800.5	1259.59	1300.02	1249.37	1155.74	1108.89	1025.6	982.231
72900.5	1263.91	1301.05	1250	1155.85	1109.07	1025.41	981.788
73000.5	1268.27	1302.4	1250.81	1156.2	1109.13	1025.42	981.913
73100.5	1273.07	1303.99	1251.84	1156.55	1109.33	1025.32	981.902
73200.5	1278.15	1305.67	1253.08	1156.99	1109.69	1025.32	981.572
73300.5	1285.47	1308.24	1254.74	1157.95	1110.22	1025.56	981.511
73400.5	1303.53	1314.72	1259.35	1160.56	1112.11	1026.49	981.923
73500.5	1311.62	1318.46	1262.04	1162.09	1113.21	1026.94	982.359
73600.5	1318.33	1321.32	1264.04	1163.15	1113.83	1027.27	982.423
73700.5	1325.18	1324.04	1265.96	1164.2	1114.57	1027.44	982.265
73800.5	1331.9	1326.74	1267.85	1165.12	1115.26	1027.69	982.454
73900.5	1338.48	1329.35	1269.65	1166.01	1115.9	1027.86	982.573
74000.5	1344.84	1331.92	1271.44	1167	1116.43	1028.1	982.358
74100.5	1351.04	1334.44	1273.17	1167.82	1117	1028.21	982.529
74200.5	1356.84	1336.9	1274.88	1168.73	1117.65	1028.52	982.582
74300.5	1362.16	1339.32	1276.56	1169.6	1118.2	1028.61	982.344
74400.5	1367.13	1341.65	1278.19	1170.47	1118.74	1028.89	982.626
74500.5	1374.22	1344.63	1280.33	1171.58	1119.49	1029.08	982.616
74600.5	1392.09	1351.45	1285.18	1174.31	1121.52	1030.07	983.17
74700.5	1398.95	1355.32	1288.09	1175.94	1122.73	1030.67	983.496
74800.5	1403.71	1358.21	1290.16	1177.11	1123.48	1030.98	983.556
74900.5	1408.33	1360.78	1292.03	1178.16	1124.24	1031.22	983.787
75000.5	1412.62	1363.19	1293.8	1179.08	1124.92	1031.47	983.712
75100.5	1416.48	1365.43	1295.48	1180.01	1125.58	1031.62	983.886
75200.5	1420.02	1367.53	1297.03	1180.84	1126.1	1031.83	983.736
75300.5	1423.27	1369.58	1298.5	1181.67	1126.72	1032.08	983.983
75400.5	1426.41	1371.52	1299.95	1182.42	1127.16	1032.2	983.778
75500.5	1429.29	1373.34	1301.32	1183.23	1127.71	1032.38	983.956
75600.5	1432	1375.09	1302.66	1183.93	1128.24	1032.58	983.837
75700.5	1436.97	1377.51	1304.4	1184.91	1128.92	1032.86	984.006
75800.5	1453.45	1383.76	1308.97	1187.55	1130.88	1033.86	984.624
75900.5	1458.43	1387.06	1311.53	1189.05	1131.92	1034.42	984.735
76000.5	1461.31	1389.34	1313.27	1190.04	1132.71	1034.81	984.954
76100.5	1464.12	1391.34	1314.84	1190.99	1133.36	1034.92	985.082
76200.5	1466.76	1393.14	1316.25	1191.82	1133.93	1035.19	984.993
76300.5	1469.38	1394.87	1317.57	1192.55	1134.42	1035.24	985.167
76400.5	1471.87	1396.46	1318.8	1193.22	1134.98	1035.5	985.13
76500.5	1474.07	1397.97	1319.98	1193.94	1135.47	1035.62	985.163
76600.5	1476.26	1399.43	1321.07	1194.55	1135.85	1035.77	985.114
76700.5	1478.27	1400.76	1322.15	1195.21	1136.32	1035.84	985.087
76800.5	1480.27	1402.06	1323.17	1195.76	1136.69	1036.05	985.187
76900.5	1484.6	1404.04	1324.64	1196.61	1137.27	1036.25	985.122
77000.5	1500.62	1409.94	1328.95	1199.06	1139.17	1037.16	985.738
77100.5	1505.14	1412.92	1331.23	1200.48	1140.16	1037.55	986.04
77200.5	1507.67	1414.83	1332.72	1201.33	1140.8	1037.83	985.992
77300.5	1510.26	1416.46	1334.02	1202.1	1141.37	1038.06	986.041
77400.5	1512.63	1417.93	1335.16	1202.83	1141.81	1038.27	986.224
77500.5	1514.84	1419.34	1336.26	1203.37	1142.28	1038.41	985.99
77600.5	1517.02	1420.63	1337.26	1204.03	1142.67	1038.52	986.147
77700.5	1519.01	1421.84	1338.2	1204.55	1143.06	1038.58	985.957
77800.5	1520.97	1422.98	1339.1	1205.05	1143.33	1038.67	986.099
77900.5	1522.75	1424.07	1339.91	1205.52	1143.7	1038.73	985.998
78000.5	1524.59	1425.07	1340.73	1205.97	1144.01	1038.77	985.995
78100.5	1528.91	1426.84	1342.01	1206.72	1144.52	1039.04	985.976
78200.5	1545.15	1432.55	1346.15	1209.11	1146.28	1039.87	986.509
78300.5	1549.7	1435.26	1348.25	1210.35	1147.22	1040.39	986.642
78400.5	1552.23	1437.03	1349.57	1211.08	1147.82	1040.53	986.735
78500.5	1554.74	1438.43	1350.69	1211.81	1148.18	1040.63	986.727
78600.5	1557.1	1439.7	1351.67	1212.33	1148.61	1040.81	986.74
78700.5	1559.31	1440.61	1352.58	1212.79	1149.01	1040.94	986.824
78800.5	1561.41	1441.68	1353.44	1213.32	1149.29	1040.95	986.585
78900.5	1563.38	1442.6	1354.2	1213.68	1149.53	1040.97	986.684
79000.5	1565.2	1443.58	1354.94	1214.05	1149.82	1041	986.423
79100.5	1567.02	1444.47	1355.61	1214.48	1150.07	1041.15	986.559
79200.5	1568.7	1445.28	1356.29	1214.76	1150.3	1041.16	986.324
79300.5	1572.92	1446.84	1357.41	1215.39	1150.68	1041.3	986.396
79400.5	1589.57	1452.43	1361.42	1217.66	1152.41	1042.1	986.819
79500.5	1594.17	1455	1363.37	1218.81	1153.22	1042.42	987.014
79600.5	1596.67	1456.56	1364.56	1219.52	1153.7	1042.65	986.986
79700.5	1599.14	1457.89	1365.53	1220	1154	1042.68	987.096
79800.5	1601.43	1459.01	1366.4	1220.47	1154.34	1042.72	986.887
79900.5	1603.52	1460.06	1367.15	1220.93	1154.61	1042.83	986.859
80000.5	1605.48	1460.99	1367.87	1221.18	1154.85	1042.77	986.882
80100.5	1607.26	1461.92	1368.51	1221.6	1155.04	1042.76	986.652
80200.5	1608.96	1462.73	1369.12	1221.85	1155.27	1042.78	986.716
80300.5	1610.54	1463.52	1369.67	1222.13	1155.35	1042.68	986.445
80400.5	1612.07	1464.19	1370.16	1222.36	1155.55	1042.68	986.483
80500.5	1616.12	1465.67	1371.2	1222.94	1155.93	1042.84	986.231
80600.5	1632.88	1471.1	1375.07	1225.12	1157.5	1043.53	986.77
80700.5	1637.29	1473.61	1376.95	1226.1	1158.25	1043.9	986.919
80800.5	1639.56	1475.01	1377.98	1226.77	1158.66	1044.01	986.973
80900.5	1641.81	1476.19	1378.85	1227.2	1158.97	1044.04	986.803
81000.5	1643.88	1477.22	1379.56	1227.52	1159.18	1044.04	986.851
81100.5	1645.75	1478.13	1380.24	1227.84	1159.38	1044.02	986.717
81200.5	1647.47	1478.96	1380.8	1228.12	1159.54	1044.06	986.553
81300.5	1649.04	1479.71	1381.35	1228.35	1159.65	1043.97	986.502
81400.5	1650.48	1480.4	1381.82	1228.61	1159.76	1043.96	986.216
81500.5	1651.85	1481.01	1382.23	1228.78	1159.89	1043.94	986.296
81600.5	1653.1	1481.6	1382.65	1228.92	1159.92	1043.79	985.837
81700.5	1657.02	1482.91	1383.55	1229.41	1160.16	1043.78	985.949
81800.5	1674.19	1488.27	1387.31	1231.48	1161.8	1044.67	986.307
81900.5	1678.27	1490.67	1389.08	1232.53	1162.43	1044.94	986.415
82000.5	1680.37	1491.94	1389.99	1232.92	1162.72	1044.91	986.366
82100.5	1682.4	1492.99	1390.75	1233.38	1163.01	1044.96	986.345
82200.5	1684.24	1493.88	1391.39	1233.6	1163.15	1044.88	986.074
82300.5	1685.87	1494.67	1391.93	1233.9	1163.22	1044.78	986.067
82400.5	1687.34	1495.37	1392.41	1234.08	1163.33	1044.64	985.917
82500.5	1688.69	1496.05	1392.8	1234.26	1163.42	1044.69	985.734
82600.5	1689.93	1496.65	1393.2	1234.4	1163.47	1044.53	985.565
82700.5	1691	1497.17	1393.51	1234.51	1163.52	1044.42	985.33
82800.5	1691.98	1497.64	1393.81	1234.55	1163.51	1044.39	985.243
82900.5	1695.93	1498.85	1394.61	1234.93	1163.69	1044.27	985.106
83000.5	1713.24	1504.09	1398.29	1236.99	1165.13	1045.09	985.491
83100.5	1717.47	1506.42	1399.94	1237.94	1165.83	1045.45	985.621
83200.5	1719.22	1507.6	1400.8	1238.3	1166.14	1045.33	985.507
83300.5	1721.08	1508.53	1401.43	1238.67	1166.28	1045.28	985.395
83400.5	1722.74	1509.33	1401.97	1238.79	1166.32	1045.29	985.376
83500.5	1724.25	1509.97	1402.4	1239.02	1166.43	1045.19	985.039
83600.5	1725.6	1510.59	1402.77	1239.16	1166.48	1045.01	984.956
83700.5	1726.9	1511.05	1403.08	1239.26	1166.47	1044.88	984.774
83800.5	1727.99	1511.5	1403.37	1239.26	1166.53	1044.72	984.523
83900.5	1729.05	1511.86	1403.57	1239.36	1166.39	1044.67	984.377
84000.5	1729.89	1512.22	1403.77	1239.35	1166.35	1044.41	984.118
84100.5	1733.39	1513.27	1404.46	1239.7	1166.51	1044.37	984.059
84200.5	1750.46	1518.42	1408.06	1241.65	1167.96	1045.1	984.381
84300.5	1754.72	1520.58	1409.62	1242.46	1168.57	1045.21	984.359
84400.5	1756.43	1521.65	1410.39	1242.82	1168.78	1045.22	984.356
84500.5	1758.1	1522.46	1410.93	1243.1	1168.88	1045.3	984.296
84600.5	1759.55	1523.11	1411.37	1243.23	1168.92	1045.11	983.865
84700.5	1760.8	1523.66	1411.71	1243.33	1168.89	1044.96	983.913
84800.5	1761.87	1524.1	1412	1243.44	1168.91	1044.81	983.646
84900.5	1762.85	1524.48	1412.23	1243.43	1168.89	1044.67	983.42
85000.5	1763.6	1524.79	1412.4	1243.42	1168.78	1044.49	983.222
85100.5	1764.35	1525.04	1412.54	1243.43	1168.7	1044.37	982.944
85200.5	1764.85	1525.25	1412.64	1243.39	1168.63	1044.13	982.869
85300.5	1768.17	1526.16	1413.25	1243.64	1168.72	1044.1	982.555
85400.5	1785.25	1531.26	1416.76	1245.53	1170.05	1044.91	982.931
85500.5	1789.34	1533.31	1418.25	1246.33	1170.64	1044.95	983.042
85600.5	1790.89	1534.27	1418.9	1246.63	1170.79	1044.88	982.862
85700.5	1792.35	1534.99	1419.38	1246.82	1170.9	1044.83	982.659
85800.5	1793.66	1535.52	1419.73	1246.88	1170.85	1044.67	982.571
85900.5	1794.68	1535.95	1419.99	1246.95	1170.86	1044.51	982.26
86000.5	1795.5	1536.29	1420.19	1246.92	1170.8	1044.3	982.096
86100.5	1796.15	1536.56	1420.35	1246.98	1170.68	1044.18	981.896
86200.5	1796.8	1536.76	1420.42	1246.86	1170.61	1043.89	981.602
86300.5	1797.18	1536.89	1420.49	1246.75	1170.49	1043.8	981.453
86400.5	1797.61	1537	1420.52	1246.75	1170.32	1043.52	981.044
86500.5	1800.65	1537.82	1421.01	1246.9	1170.41	1043.38	981.018
86600.5	1817.86	1542.83	1424.51	1248.74	1171.68	1044.16	981.212
86700.5	1821.84	1544.8	1425.9	1249.47	1172.18	1044.24	981.267
86800.5	1823.27	1545.66	1426.49	1249.78	1172.32	1044.24	981.12
86900.5	1824.57	1546.29	1426.88	1249.84	1172.41	1044.07	981.072
87000.5	1825.67	1546.72	1427.15	1249.92	1172.31	1043.9	980.763
87100.5	1826.5	1547.04	1427.34	1249.91	1172.29	1043.72	980.544
87200.5	1824.32	1546.49	1426.9	1249.56	1171.9	1043.36	980.323
87300.5	1807.33	1541.67	1423.47	1247.54	1170.33	1042.3	979.446
87400.5	1800.68	1539.03	1421.54	1246.23	1169.23	1041.52	978.8
87500.5	1783.06	1533.31	1417.34	1243.67	1167.11	1040.23	977.768
87600.5	1778.27	1530.67	1415.35	1242.44	1166.03	1039.52	976.998
87700.5	1773.35	1528.46	1413.68	1241.26	1165.2	1038.88	976.368
87800.5	1754.68	1522.46	1409.29	1238.57	1163.13	1037.64	975.346
87900.5	1746.46	1518.83	1406.54	1236.95	1161.87	1036.67	974.696
88000.5	1727.16	1512.31	1401.74	1234	1159.44	1035.34	973.525
88100.5	1717.94	1508.27	1398.69	1232.07	1157.91	1034.41	972.911
88200.5	1697.92	1501.42	1393.64	1229.02	1155.58	1032.86	971.68
88300.5	1690.58	1497.89	1390.96	1227.35	1154.2	1031.96	970.916
88400.5	1683.5	1494.95	1388.68	1225.87	1153	1031.25	970.371
88500.5	1664.09	1488.33	1383.85	1223.04	1150.77	1029.77	969.403
88600.5	1655.04	1484.26	1380.75	1221.06	1149.19	1028.67	968.49
88700.5	1636.19	1477.42	1375.73	1218	1146.75	1027.18	967.401
88800.5	1630.07	1473.93	1373.01	1216.31	1145.41	1026.23	966.926
88900.5	1624.66	1471.07	1370.81	1214.84	1144.19	1025.35	966.215
89000.5	1607.73	1464.69	1366.08	1211.96	1141.98	1024.01	964.994
89100.5	1601.45	1460.89	1363.12	1210.04	1140.42	1022.92	964.126
89200.5	1586.1	1454.38	1358.26	1207.06	1138.1	1021.45	963.033
89300.5	1581.18	1450.55	1355.22	1205.08	1136.44	1020.4	962.241
89400.5	1567.17	1444.11	1350.36	1202.04	1134	1018.81	961.026
89500.5	1565.8	1441.07	1347.85	1200.27	1132.61	1017.84	960.348
89600.5	1565.28	1438.73	1345.86	1198.89	1131.43	1016.98	959.472
89700.5	1553.96	1432.94	1341.41	1196.09	1129.17	1015.55	958.48
89800.5	1552.69	1429.66	1338.72	1194.18	1127.63	1014.55	957.641
89900.5	1542.67	1423.82	1334.19	1191.32	1125.27	1012.98	956.377
90000.5	1544.53	1421.33	1331.98	1189.67	1123.99	1012.05	955.558
90100.5	1547.25	1419.5	1330.26	1188.34	1122.76	1011.24	954.912
90200.5	1538.9	1414.27	1326.13	1185.65	1120.63	1009.8	953.809
90300.5	1539.71	1411.52	1323.71	1183.83	1119.21	1008.74	953.018
90400.5	1531.34	1406.22	1319.45	1181.03	1116.88	1007.39	951.81
90500.5	1532.48	1403.44	1316.98	1179.18	1115.38	1006.33	951.052
90600.5	1523.86	1398.14	1312.68	1176.34	1113.07	1004.76	949.955
90700.5	1526.95	1396.03	1310.73	1174.84	1111.67	1003.81	949.393
90800.5	1529.7	1394.62	1309.24	1173.57	1110.61	1003	948.504
90900.5	1521.14	1389.77	1305.32	1170.9	1108.55	1001.6	947.461
91000.5	1521.79	1387.38	1303.15	1169.33	1107.04	1000.58	946.503
91100.5	1512.9	1382.38	1299.11	1166.52	1104.81	999.112	945.43
91200.5	1515.3	1380.56	1297.37	1165.09	1103.61	998.174	944.6
91300.5	1517.36	1379.41	1296.07	1164.03	1102.53	997.368	944.081
91400.5	1507.97	1374.8	1292.39	1161.4	1100.45	996.022	942.912
91500.5	1507.6	1372.57	1290.34	1159.88	1099.2	995.018	942.197
91600.5	1497.53	1367.9	1286.51	1157.19	1096.95	993.572	941.012
91700.5	1496.84	1365.48	1284.41	1155.58	1095.54	992.543	940.303
91800.5	1486.13	1360.66	1280.51	1152.91	1093.41	991.16	939.092
91900.5	1486.82	1358.93	1278.85	1151.5	1092.2	990.189	938.394
92000.5	1487.48	1357.84	1277.64	1150.45	1091.25	989.499	937.665
92100.5	1476.94	1353.31	1274.08	1148.06	1089.28	988.135	936.607
92200.5	1475.26	1351.23	1272.16	1146.46	1087.86	987.136	935.821
92300.5	1464.44	1346.56	1268.43	1143.93	1085.77	985.779	934.751
92400.5	1465.01	1345.04	1266.93	1142.67	1084.67	984.913	933.964
92500.5	1465.01	1344.13	1265.83	1141.57	1083.71	984.132	933.524
92600.5	1454.3	1339.9	1262.41	1139.26	1081.82	982.914	932.404
92700.5	1452.44	1337.9	1260.6	1137.81	1080.57	981.878	931.779
92800.5	1441.79	1333.37	1257	1135.3	1078.59	980.561	930.58
92900.5	1439.67	1331.25	1255.05	1133.8	1077.13	979.554	929.773
93000.5	1428.92	1326.6	1251.38	1131.36	1075.07	978.125	928.699
93100.5	1428.93	1325.05	1249.9	1130.02	1074.03	977.341	928.033
93200.5	1429.11	1324.12	1248.86	1129.08	1073.13	976.683	927.369
93300.5	1418.54	1319.82	1245.49	1126.77	1071.22	975.302	926.446
93400.5	1416.78	1317.81	1243.72	1125.33	1070.07	974.441	925.561
93500.5	1406.63	1313.2	1240.2	1122.92	1067.99	973.128	924.578
93600.5	1406.99	1311.62	1238.81	1121.84	1066.96	972.257	923.917
93700.5	1407.49	1310.64	1237.84	1120.86	1066.17	971.632	923.374
93800.5	1397.65	1306.41	1234.59	1118.66	1064.26	970.38	922.292
93900.5	1396.29	1304.45	1232.91	1117.27	1063.08	969.526	921.645
94000.5	1386.78	1300.02	1229.49	1114.96	1061.12	968.163	920.489
94100.5	1385.42	1297.97	1227.68	1113.52	1059.96	967.229	919.883
94200.5	1375.89	1293.46	1224.16	1111.11	1058.02	965.947	918.785
94300.5	1376.55	1291.94	1222.82	1110.02	1056.96	965.128	918.187
94400.5	1377.3	1291	1221.9	1109.11	1056.1	964.435	917.521
94500.5	1368.25	1286.82	1218.67	1106.94	1054.29	963.27	916.522
94600.5	1367.26	1284.94	1217.05	1105.63	1053.17	962.415	915.779
94700.5	1358.29	1280.6	1213.66	1103.37	1051.28	961.113	914.782
94800.5	1359.36	1279.28	1212.43	1102.21	1050.31	960.389	914.27
94900.5	1360.52	1278.52	1211.58	1101.51	1049.58	959.714	913.76
95000.5	1351.87	1274.48	1208.44	1099.32	1047.73	958.573	912.616
95100.5	1351.13	1272.73	1206.88	1098.09	1046.77	957.712	912.036
95200.5	1342.48	1268.53	1203.63	1095.85	1044.94	956.462	911.019
95300.5	1341.56	1266.64	1201.91	1094.58	1043.64	955.599	910.255
95400.5	1332.74	1262.34	1198.6	1092.26	1041.83	954.352	909.299
95500.5	1333.63	1261.05	1197.32	1091.15	1040.88	953.625	908.573
95600.5	1334.69	1260.29	1196.49	1090.46	1040.16	952.987	908.198
95700.5	1326.15	1256.36	1193.43	1088.29	1038.42	951.805	907.175
95800.5	1325.4	1254.64	1191.89	1087.11	1037.36	950.954	906.545
95900.5	1316.95	1250.48	1188.66	1084.89	1035.53	949.785	905.558
96000.5	1318.09	1249.3	1187.51	1083.88	1034.63	949.042	905.032
96100.5	1319.15	1248.57	1186.8	1083.19	1033.97	948.442	904.39
96200.5	1310.89	1244.75	1183.78	1081.09	1032.24	947.35	903.505
96300.5	1310.35	1243.13	1182.34	1079.92	1031.19	946.583	902.811
96400.5	1302.06	1239.13	1179.21	1077.72	1029.49	945.297	901.964
96500.5	1303.29	1238.04	1178.11	1076.8	1028.6	944.615	901.328
96600.5	1304.39	1237.4	1177.41	1076.08	1027.95	944.109	900.819
96700.5	1296.36	1233.7	1174.48	1074.06	1026.34	942.938	899.878
96800.5	1295.8	1232.18	1173.09	1072.97	1025.29	942.145	899.32
96900.5	1287.66	1228.25	1170.03	1070.81	1023.63	941.039	898.309
97000.5	1286.84	1226.61	1168.51	1069.68	1022.44	940.196	897.768
97100.5	1278.54	1222.62	1165.35	1067.49	1020.77	938.989	896.78
97200.5	1279.46	1221.52	1164.24	1066.54	1019.85	938.336	896.161
97300.5	1280.41	1220.95	1163.55	1065.87	1019.25	937.761	895.752
97400.5	1272.25	1217.28	1160.67	1063.8	1017.62	936.625	894.922
97500.5	1271.51	1215.76	1159.29	1062.76	1016.68	935.962	894.111
97600.5	1263.37	1211.94	1156.23	1060.71	1014.97	934.735	893.266
97700.5	1264.34	1210.94	1155.21	1059.71	1014.09	934.115	892.62
97800.5	1265.49	1210.43	1154.6	1059.12	1013.47	933.62	892.365
97900.5	1257.47	1206.85	1151.75	1057.2	1011.89	932.493	891.313
98000.5	1256.83	1205.42	1150.45	1056.12	1010.94	931.756	890.873
98100.5	1248.93	1201.68	1147.48	1054.15	1009.27	930.562	889.931
98200.5	1248.11	1200.14	1146.03	1052.95	1008.3	929.88	889.279
98300.5	1240.02	1196.32	1142.99	1050.88	1006.59	928.714	888.345
98400.5	1240.92	1195.31	1141.96	1049.99	1005.71	928.007	887.832
98500.5	1241.88	1194.78	1141.36	1049.38	1005.16	927.525	887.212
98600.5	1234.02	1191.28	1138.58	1047.39	1003.63	926.456	886.42
98700.5	1233.31	1189.85	1137.26	1046.39	1002.6	925.727	885.751
98800.5	1225.58	1186.17	1134.32	1044.43	1000.97	924.535	884.863
98900.5	1226.61	1185.27	1133.38	1043.5	1000.21	924.024	884.445
99000.5	1227.75	1184.83	1132.87	1043.02	999.69	923.504	883.958
99100.5	1220.18	1181.4	1130.12	1041.11	998.123	922.406	883.127
99200.5	1219.7	1180.08	1128.92	1040.12	997.281	921.753	882.619
99300.5	1212.18	1176.49	1126.03	1038.11	995.636	920.656	881.741
99400.5	1211.6	1175.02	1124.7	1037.09	994.621	919.971	880.975
99500.5	1203.93	1171.31	1121.76	1035.06	993.005	918.829	880.107
99600.5	1204.87	1170.4	1120.85	1034.17	992.206	918.13	879.517
99700.5	1205.99	1169.95	1120.3	1033.66	991.728	917.612	879.298
99800.5	1198.56	1166.59	1117.6	1031.77	990.238	916.666	878.234
99900.5	1198.04	1165.26	1116.4	1030.79	989.221	915.866	877.844
100000	1190.72	1161.71	1113.59	1028.9	987.675	914.797	876.874
100100	1191.81	1160.88	1112.71	1028.09	987.008	914.275	876.509
100200	1193.07	1160.52	1112.26	1027.56	986.408	913.836	875.865
100300	1185.94	1157.22	1109.63	1025.8	984.976	912.734	875.068
100400	1185.56	1155.98	1108.5	1024.77	984.101	912.124	874.425
100500	1178.4	1152.54	1105.73	1022.89	982.575	911.076	873.626
100600	1177.85	1151.12	1104.49	1021.93	981.621	910.363	873.108
100700	1170.56	1147.56	1101.65	1019.93	980.043	909.228	872.131
100800	1171.55	1146.74	1100.82	1019.25	979.274	908.745	871.84
100900	1172.6	1146.34	1100.32	1018.61	978.832	908.27	871.294
101000	1165.58	1143.09	1097.73	1016.85	977.275	907.15	870.532
101100	1165.12	1141.86	1096.59	1015.93	976.507	906.611	869.905
101200	1158.07	1138.41	1093.87	1014.02	974.995	905.461	869.131
101300	1159.2	1137.67	1093.07	1013.34	974.236	904.919	868.5
101400	1160.28	1137.36	1092.66	1012.86	973.809	904.502	868.286
101500	1153.54	1134.17	1090.15	1011.12	972.363	903.482	867.4
101600	1153.14	1133.03	1089.05	1010.2	971.604	902.86	866.944
101700	1146.33	1129.65	1086.37	1008.37	970.079	901.791	865.894
101800	1145.82	1128.39	1085.18	1007.38	969.139	901.164	865.446
101900	1138.82	1124.94	1082.41	1005.51	967.606	900.062	864.711
102000	1139.84	1124.18	1081.59	1004.78	966.961	899.627	864.086
102100	1140.92	1123.89	1081.16	1004.29	966.492	899.083	863.673
102200	1134.17	1120.71	1078.62	1002.5	965.052	898.052	862.795
102300	1133.72	1119.57	1077.55	1001.68	964.193	897.42	862.38
102400	1126.99	1116.24	1074.91	999.905	962.719	896.436	861.606
102500	1128.11	1115.55	1074.13	999.178	962.104	896.037	861.196
102600	1129.27	1115.33	1073.76	998.669	961.674	895.503	860.694
102700	1122.72	1112.27	1071.34	997.035	960.219	894.534	860.007
102800	1122.4	1111.17	1070.26	996.207	959.503	893.885	859.372
102900	1115.88	1107.94	1067.7	994.429	957.977	892.919	858.57
103000	1115.38	1106.76	1066.54	993.472	957.192	892.235	858.064
103100	1108.7	1103.45	1063.87	991.695	955.702	891.228	857.169
103200	1109.68	1102.74	1063.14	990.933	955.068	890.692	856.783
103300	1110.77	1102.49	1062.75	990.513	954.554	890.291	856.378
103400	1104.35	1099.47	1060.32	988.86	953.194	889.318	855.609
103500	1103.95	1098.38	1059.33	988.083	952.396	888.666	855.106
103600	1097.55	1095.17	1056.73	986.245	950.972	887.672	854.234
103700	1098.61	1094.56	1056.03	985.607	950.403	887.171	853.76
103800	1099.74	1094.41	1055.74	985.253	949.924	886.852	853.476
103900	1093.46	1091.4	1053.34	983.542	948.565	885.826	852.578
104000	1093.15	1090.41	1052.41	982.732	947.855	885.254	852.146
104100	1086.89	1087.25	1049.85	981.036	946.463	884.31	851.44
104200	1086.44	1086.12	1048.82	980.152	945.614	883.62	850.754
104300	1079.98	1082.89	1046.21	978.309	944.109	882.641	850.142
104400	1081.02	1082.25	1045.53	977.724	943.526	882.114	849.478
104500	1082.09	1082.07	1045.17	977.259	943.178	881.762	849.251
104600	1075.81	1079.1	1042.83	975.674	941.757	880.784	848.338
104700	1075.46	1078.09	1041.86	974.81	941.01	880.283	847.965
104800	1069.22	1074.98	1039.35	973.179	939.609	879.269	847.086
104900	1071.85	1074.94	1039.17	972.691	939.278	878.913	846.87
105000	1086.92	1080.14	1042.8	974.722	940.662	879.734	847.217
105100	1112.49	1090.06	1050.05	979.001	943.933	881.355	848.308
105200	1133.68	1099.15	1056.78	982.937	946.939	883.088	849.324
105300	1163.16	1111.25	1065.72	988.327	950.997	885.253	850.885
105400	1188.36	1122.02	1073.76	993.042	954.656	887.237	852.163
105500	1221.4	1135.59	1083.76	999.044	959.328	889.915	853.993
105600	1248.79	1147.69	1092.65	1004.38	963.223	892.156	855.331
105700	1283.52	1162.17	1103.45	1010.77	968.155	894.839	857.277
105800	1311.85	1174.9	1112.88	1016.43	972.529	897.247	858.8
105900	1347.12	1189.98	1124.04	1023.14	977.615	900.061	860.771
106000	1375.23	1203.05	1133.85	1028.99	982.022	902.548	862.374
106100	1410.38	1218.41	1145.3	1035.88	987.301	905.508	864.337
106200	1437.85	1231.65	1155.2	1041.91	991.926	908.066	865.995
106300	1472.62	1247.12	1166.75	1048.93	997.181	911.074	867.967
106400	1499.36	1260.37	1176.74	1054.98	1001.91	913.617	869.713
106500	1533.73	1275.81	1188.37	1062.11	1007.39	916.729	871.851
106600	1559.83	1289	1198.32	1068.25	1012.03	919.371	873.682
106700	1593.95	1304.44	1209.93	1075.33	1017.51	922.431	875.787
106800	1619.66	1317.52	1219.9	1081.5	1022.25	925.13	877.452
106900	1653.69	1332.86	1231.46	1088.48	1027.74	928.228	879.591
107000	1679.1	1345.84	1241.38	1094.71	1032.43	930.944	881.345
107100	1713.28	1361.18	1252.92	1101.71	1037.95	934.09	883.438
107200	1738.85	1374.03	1262.77	1107.92	1042.6	936.737	885.237
107300	1773.72	1389.32	1274.3	1115.05	1048.11	939.87	887.283
107400	1799.58	1402.19	1284.13	1121.18	1052.86	942.547	889.119
107500	1834.96	1417.49	1295.69	1128.32	1058.33	945.727	891.422
107600	1861.29	1430.3	1305.47	1134.39	1063.01	948.365	893.171
107700	1897.5	1445.6	1317.06	1141.65	1068.6	951.552	895.41
107800	1923.67	1458.41	1326.9	1147.7	1073.32	954.286	897.236
107900	1960.34	1473.7	1338.5	1154.92	1078.82	957.429	899.386
108000	1987	1486.57	1348.32	1161.05	1083.59	960.172	901.156
108100	2024.02	1501.94	1359.96	1168.11	1089.13	963.174	903.344
108200	2050.97	1514.8	1369.78	1174.32	1093.88	966.084	905.186
108300	2088.74	1530.06	1381.44	1181.49	1099.41	969.183	907.378
108400	2113.21	1542.24	1390.8	1187.38	1103.97	971.777	909.172
108500	2137.18	1553.66	1399.68	1192.9	1108.34	974.297	910.732
108600	2175.36	1568.44	1410.98	1199.88	1113.6	977.335	912.815
108700	2202.99	1580.98	1420.62	1205.79	1118.3	979.996	914.641
108800	2242.35	1596.57	1432.18	1213	1123.73	983.081	916.77
108900	2270.66	1609.29	1441.97	1219.03	1128.49	985.714	918.6
109000	2311.14	1624.71	1453.6	1226.17	1133.91	988.842	920.676
109100	2340.11	1637.6	1463.45	1232.29	1138.64	991.673	922.474
109200	2381.47	1653.31	1475.2	1239.4	1144.16	994.735	924.697
109300	2410.82	1666.39	1485.1	1245.55	1148.82	997.425	926.356
109400	2452.96	1682.28	1496.92	1252.72	1154.4	1000.51	928.503
109500	2482.83	1695.47	1506.88	1258.86	1159.1	1003.22	930.366
109600	2525.8	1711.55	1518.75	1266.05	1164.51	1006.39	932.53
109700	2556.32	1724.83	1528.73	1272.1	1169.37	1009.06	934.334
109800	2600.41	1741.03	1540.61	1279.37	1174.78	1012.17	936.43
109900	2631.58	1754.39	1550.62	1285.41	1179.53	1014.88	938.152
110000	2676.69	1770.66	1562.59	1292.67	1185.02	1018.02	940.279
110100	2708.48	1784.07	1572.59	1298.79	1189.71	1020.65	942.057
110200	2754.65	1800.41	1584.64	1305.99	1195.22	1023.73	944.078
110300	2787.05	1813.95	1594.67	1312.16	1199.92	1026.44	946.009
110400	2834.12	1830.45	1606.75	1319.32	1205.48	1029.43	948.067
110500	2867.14	1844.05	1616.81	1325.45	1210.11	1032.19	949.754
110600	2915.4	1860.65	1628.93	1332.64	1215.6	1035.15	951.708
110700	2949.07	1874.3	1639.01	1338.79	1220.27	1037.89	953.533
110800	2998.38	1891.01	1651.22	1345.94	1225.7	1040.9	955.642
110900	3032.91	1904.73	1661.31	1352.04	1230.37	1043.53	957.338
111000	3083.29	1921.54	1673.54	1359.23	1235.85	1046.57	959.341
111100	3118.32	1935.33	1683.7	1365.31	1240.48	1049.13	961.17
111200	3169.7	1952.26	1695.96	1372.44	1245.91	1052.23	963.195
111300	3205.32	1966.11	1706.14	1378.55	1250.57	1054.77	964.848
111400	3257.76	1983.14	1718.42	1385.74	1256.01	1057.76	966.938
111500	3293.95	1997.06	1728.66	1391.81	1260.63	1060.36	968.576
111600	3347.36	2014.2	1740.95	1398.97	1266.04	1063.3	970.597
111700	3384.08	2028.19	1751.35	1405.02	1270.64	1065.83	972.273
111800	3438.58	2045.38	1763.79	1412.23	1276.05	1068.91	974.338
111900	3470.9	2058.45	1773.43	1417.88	1280.44	1071.3	975.807
112000	3502.08	2070.77	1782.49	1423.31	1284.48	1073.47	977.414
112100	3556.52	2087.51	1794.47	1430.13	1289.64	1076.38	979.194
112200	3593.64	2101.2	1804.38	1435.94	1294.03	1078.87	980.782
112300	3649.8	2118.35	1816.66	1443.01	1299.31	1081.68	982.74
112400	3687.9	2132.3	1826.84	1448.89	1303.83	1084.18	984.411
112500	3745.56	2149.71	1839.14	1455.98	1309.09	1087.07	986.388
112600	3784.68	2163.79	1849.28	1461.92	1313.53	1089.57	987.921
112700	3843.71	2181.35	1861.75	1468.94	1318.88	1092.45	989.709
112800	3883.61	2195.57	1872.03	1474.95	1323.33	1094.91	991.377
112900	3944	2213.26	1884.48	1481.98	1328.66	1097.72	993.312
113000	3984.56	2227.59	1894.81	1487.92	1333.13	1100.12	994.907
113100	4046.11	2245.41	1907.34	1495.01	1338.38	1103.09	996.817
113200	4087.28	2259.8	1917.64	1500.99	1342.89	1105.43	998.396
113300	4150.14	2277.75	1930.3	1508.06	1348.12	1108.33	1000.23
113400	4192.3	2292.18	1940.44	1513.99	1352.62	1110.66	1001.75
113500	4256.64	2310.25	1953.05	1521.12	1357.81	1113.51	1003.7
113600	4299.45	2324.77	1963.37	1527	1362.29	1115.95	1005.26
113700	4365.44	2342.94	1976.06	1534.05	1367.58	1118.78	1007.03
113800	4408.9	2357.54	1986.43	1540.03	1371.98	1121.11	1008.7
113900	4476.25	2375.83	1999.14	1547.07	1377.17	1123.89	1010.44
114000	4520.25	2390.51	2009.54	1552.94	1381.55	1126.2	1011.92
114100	4588.58	2408.9	2022.32	1560.03	1386.81	1129	1013.82
114200	4633.49	2423.62	2032.7	1565.87	1391.16	1131.29	1015.19
114300	4703.21	2442.14	2045.54	1573.02	1396.41	1134.1	1017.16
114400	4748.95	2456.92	2055.95	1578.82	1400.75	1136.35	1018.55
114500	4820.01	2475.48	2068.82	1585.89	1406.03	1139.18	1020.37
114600	4866.53	2490.34	2079.25	1591.71	1410.25	1141.49	1021.81
114700	4939.07	2509.03	2092.15	1598.81	1415.49	1144.15	1023.59
114800	4986.13	2523.95	2102.63	1604.62	1419.82	1146.49	1025.11
114900	5059.72	2542.79	2115.59	1611.74	1425.03	1149.23	1026.83
115000	5107.39	2557.81	2126.11	1617.49	1429.36	1151.52	1028.27
115100	5182.2	2576.77	2139.14	1624.63	1434.45	1154.18	1030.06
115200	5201.62	2587.49	2146.86	1629.05	1437.76	1155.89	1031.14
115300	5082.04	2574.72	2139.38	1625.44	1435.3	1154.65	1030.27
115400	4930.43	2552.59	2125.59	1618.64	1430.31	1152.01	1028.49
115500	4765.07	2525.15	2107.98	1609.82	1423.81	1148.45	1026.23
115600	4564.55	2488.83	2084.42	1597.61	1415.05	1143.77	1023.33
115700	4391.31	2454.43	2061.8	1585.82	1406.44	1139.21	1020.09
115800	4225.32	2419.76	2038.98	1573.95	1397.81	1134.6	1016.72
115900	4060.69	2384.21	2015.48	1561.57	1388.84	1129.81	1013.36
116000	3896.16	2347.73	1991.31	1548.91	1379.58	1124.87	1010.09
116100	3725.63	2309.57	1965.91	1535.66	1369.86	1119.79	1006.56
116200	3526.13	2265.17	1936.38	1520.12	1358.54	1113.75	1002.53
116300	3346.88	2224.15	1909.04	1505.71	1347.98	1108.06	998.75
116400	3165.34	2183.94	1882.33	1491.56	1337.74	1102.66	995.091
116500	2978.09	2143.52	1855.55	1477.57	1327.48	1097.03	991.321
116600	2793.61	2102.95	1828.67	1463.52	1317.24	1091.63	987.594
116700	2626.21	2062.16	1801.66	1449.39	1306.91	1086.09	983.963
116800	2484.91	2020.24	1773.9	1434.88	1296.39	1080.4	980.129
116900	2361.19	1973.22	1742.71	1418.53	1284.52	1073.96	975.823
117000	2289.73	1929.92	1713.83	1403.35	1273.36	1068.01	971.75
117100	2240.94	1888.45	1685.99	1388.72	1262.72	1062.24	967.823
117200	2199.76	1848.47	1658.69	1374.27	1252.2	1056.48	963.892
117300	2160.92	1810.31	1632.04	1359.93	1241.59	1050.85	960.025
117400	2117.98	1773.33	1605.55	1345.43	1231	1045.01	956.111
117500	2057.72	1733.89	1576.64	1329.35	1219.11	1038.59	951.543
117600	2013.82	1699.87	1550.81	1314.63	1208.08	1032.57	947.428
117700	1972	1668.91	1526.71	1300.56	1197.64	1026.68	943.376
117800	1929.94	1639.95	1503.8	1286.84	1187.35	1020.88	939.372
117900	1888.6	1612.6	1481.9	1273.39	1177.15	1015.15	935.459
118000	1845.33	1585.89	1460.31	1259.96	1167	1009.23	931.334
118100	1788.89	1556.13	1436.59	1245.11	1155.68	1002.92	926.851
118200	1748.37	1530.55	1415.76	1231.68	1145.25	996.828	922.729
118300	1711.06	1506.98	1396.38	1218.97	1135.47	991.133	918.803
118400	1675.22	1484.39	1377.84	1206.7	1125.87	985.526	914.799
118500	1640.57	1462.66	1360.01	1194.72	1116.36	979.959	910.878
118600	1607.48	1441.67	1342.75	1182.99	1107.13	974.434	907.066
118700	1573.18	1420.69	1325.56	1171.3	1097.87	968.879	903.142
118800	1527.74	1396.4	1306.1	1158.3	1087.45	962.768	898.78
118900	1495.73	1375.54	1289.07	1146.53	1078.16	957.058	894.714
119000	1465.98	1356.13	1273.11	1135.42	1069.31	951.592	890.861
119100	1436.84	1337.43	1257.7	1124.72	1060.58	946.362	887.049
119200	1408.74	1319.24	1242.8	1114.35	1052.22	941.188	883.392
119300	1379.41	1300.9	1227.77	1103.91	1043.75	935.848	879.593
119400	1340.42	1279.41	1210.52	1092.14	1034.2	930.014	875.362
119500	1313.12	1261.11	1195.44	1081.63	1025.69	924.687	871.501
119600	1288.2	1244.18	1181.39	1071.78	1017.65	919.611	867.761
119700	1263.82	1227.9	1167.78	1062.1	1009.73	914.606	864.22
119800	1240.28	1212.04	1154.52	1052.67	1002.08	909.611	860.587
119900	1217.63	1196.58	1141.6	1043.54	994.597	904.888	857.134
120000	1193.82	1180.9	1128.54	1034.35	986.962	900.048	853.487
120100	1161.84	1162.17	1113.3	1023.72	978.413	894.61	849.487
120200	1139.71	1146.39	1100.1	1014.48	970.765	889.623	845.92
120300	1119.46	1131.71	1087.86	1005.73	963.407	884.915	842.479
120400	1099.44	1117.56	1075.95	997.246	956.395	880.398	839.139
120500	1080.01	1103.77	1064.35	988.903	949.511	875.926	835.787
120600	1059.62	1089.71	1052.59	980.444	942.501	871.37	832.555
120700	1031.93	1072.86	1038.76	970.82	934.641	866.257	828.696
120800	1012.92	1058.71	1026.88	962.282	927.596	861.684	825.214
120900	995.607	1045.58	1015.83	954.334	920.863	857.224	821.973
121000	978.641	1032.83	1005.1	946.593	914.453	853.029	818.791
121100	962.211	1020.5	994.619	938.936	908.17	848.862	815.622
121200	946.324	1008.39	984.425	931.497	901.877	844.609	812.499
121300	929.396	996.062	974.083	923.983	895.637	840.574	809.432
121400	906.054	981.06	961.725	915.263	888.458	835.798	805.988
121500	890.11	968.581	951.236	907.601	881.98	831.535	802.797
121600	875.426	957.019	941.487	900.378	875.924	827.489	799.716
121700	860.841	945.892	932.01	893.453	870.133	823.612	796.663
121800	846.514	935.075	922.791	886.625	864.307	819.689	793.85
121900	831.412	923.867	913.432	879.654	858.535	815.855	790.798
122000	810.672	910.291	902.085	871.637	851.87	811.309	787.497
122100	796.492	899.113	892.525	864.518	845.805	807.38	784.393
122200	783.639	888.819	883.642	857.88	840.244	803.604	781.672
122300	774.659	880.343	876.135	852.186	835.449	800.201	778.923
122400	785.773	881.043	875.746	850.924	833.966	798.908	777.814
122500	795.232	882.672	876.173	850.239	833.153	798.034	776.995
122600	812.054	887.937	879.433	851.405	833.772	798.035	776.889
122700	830.455	894.578	883.789	853.417	834.874	798.281	776.762
122800	844.375	899.684	887.054	854.682	835.605	798.316	776.564
122900	865.852	907.703	892.564	857.36	837.47	798.916	776.859
123000	888.406	916.693	898.795	860.48	839.527	799.941	777.293
123100	904.97	923.64	903.564	862.911	841.016	800.357	777.376
123200	927.151	932.618	909.871	865.997	843.331	801.332	777.924
123300	943.74	939.867	915.002	868.61	844.973	801.724	778.41
123400	966.733	949.567	921.89	872.3	847.611	803.077	778.762
123500	989.15	959.659	929.234	876.331	850.503	804.338	779.674
123600	1003.56	967.162	934.606	879.163	852.474	805.221	779.833
123700	1024.33	976.886	941.674	883.132	855.326	806.644	780.666
123800	1044.42	986.827	949.038	887.243	858.413	808.095	781.57
123900	1056.3	993.94	954.336	890.322	860.493	809.146	782.125
124000	1074.8	1003.27	961.275	894.357	863.504	810.539	783.029
124100	1092.62	1012.73	968.418	898.481	866.681	812.146	783.928
124200	1102.15	1019.27	973.534	901.554	868.791	813.188	784.611
124300	1118.67	1028.06	980.181	905.596	871.813	814.657	785.477
124400	1134.68	1036.96	987.07	909.741	875.004	816.392	786.496
124500	1142.34	1042.93	991.848	912.704	877.18	817.496	787.098
124600	1157.61	1051.23	998.214	916.554	880.097	819.053	788.081
124700	1172.62	1059.76	1004.74	920.657	883.214	820.743	789.191
124800	1179.13	1065.28	1009.2	923.479	885.474	821.865	789.859
124900	1193.53	1073.1	1015.28	927.325	888.324	823.477	790.923
125000	1207.79	1081.27	1021.63	931.353	891.405	825.058	791.947
125100	1213.46	1086.42	1025.77	933.98	893.583	826.262	792.645
125200	1225.55	1093.33	1031.27	937.555	896.323	827.752	793.735
125300	1230.79	1098.09	1035.13	940.211	898.232	828.85	794.271
125400	1244.35	1105.22	1040.74	943.748	901.093	830.373	795.219
125500	1258.01	1112.78	1046.71	947.541	904.042	832.024	796.406
125600	1262.94	1117.46	1050.51	950.088	906.109	833.112	797.143
125700	1276.6	1124.54	1056.13	953.731	908.893	834.714	798.331
125800	1290.36	1132	1062.01	957.49	911.827	836.306	799.347
125900	1295.12	1136.52	1065.7	960.081	913.863	837.587	800.127
126000	1308.78	1143.5	1071.27	963.564	916.652	839.264	801.128
126100	1322.66	1150.86	1077.08	967.365	919.621	840.955	802.152
126200	1327.34	1155.28	1080.69	969.795	921.571	841.972	803.011
126300	1341.19	1162.21	1086.19	973.392	924.307	843.61	804.059
126400	1355.1	1169.5	1091.95	977.037	927.258	845.23	805.195
126500	1359.68	1173.84	1095.48	979.555	929.26	846.477	805.99
126600	1373.64	1180.67	1100.91	983.057	931.951	848.139	807.033
126700	1387.72	1187.92	1106.59	986.685	934.822	849.823	808.119
126800	1392.25	1192.18	1110.15	989.14	936.78	850.891	808.955
126900	1406.3	1198.99	1115.48	992.573	939.518	852.475	809.817
127000	1420.55	1206.2	1121.14	996.261	942.326	854.152	810.919
127100	1425.04	1210.37	1124.6	998.613	944.24	855.194	811.767
127200	1437.14	1216.57	1129.49	1001.82	946.761	856.794	812.755
127300	1441.33	1220.37	1132.64	1003.9	948.56	857.764	813.498
127400	1455.38	1226.94	1137.76	1007.28	951.062	859.126	814.482
127500	1469.8	1233.97	1143.23	1010.87	953.857	860.837	815.498
127600	1474.1	1237.91	1146.56	1013.07	955.698	861.884	816.285
127700	1488.54	1244.54	1151.73	1016.42	958.215	863.39	817.297
127800	1503.28	1251.6	1157.26	1019.96	961.083	864.929	818.274
127900	1507.65	1255.59	1160.52	1022.21	962.801	865.97	818.97
128000	1522.35	1262.24	1165.68	1025.48	965.463	867.513	819.987
128100	1537.34	1269.31	1171.2	1029.06	968.216	869.088	821.129
128200	1541.7	1273.26	1174.45	1031.2	969.947	870.158	821.803
128300	1556.64	1279.93	1179.59	1034.65	972.585	871.659	822.759
128400	1571.86	1287	1185.06	1038.11	975.224	873.286	823.877
128500	1576.23	1290.9	1188.3	1040.21	976.999	874.262	824.541
128600	1591.38	1297.57	1193.39	1043.55	979.594	875.766	825.505
128700	1606.8	1304.68	1198.86	1046.94	982.299	877.282	826.578
128800	1611.04	1308.49	1202.02	1049.11	984.035	878.405	827.272
128900	1623.83	1314.52	1206.69	1052.05	986.35	879.65	828.176
129000	1627.6	1318.01	1209.54	1054.02	987.901	880.603	828.771
129100	1642.69	1324.39	1214.49	1057.19	990.363	882.027	829.693
129200	1658.05	1331.33	1219.75	1060.4	992.879	883.51	830.719
129300	1661.87	1334.98	1222.77	1062.56	994.574	884.409	831.322
129400	1677.27	1341.48	1227.76	1065.59	996.946	885.734	832.203
129500	1692.98	1348.48	1233.06	1068.98	999.608	887.317	833.252
129600	1697.01	1352.15	1236.09	1071.01	1001.2	888.198	833.824
129700	1712.67	1358.68	1241.07	1074.09	1003.58	889.569	834.807
129800	1728.69	1365.69	1246.42	1077.48	1006.22	891.067	835.812
129900	1732.71	1369.37	1249.36	1079.47	1007.77	892.076	836.331
130000	1748.64	1375.91	1254.35	1082.55	1010.13	893.4	837.293
130100	1764.97	1382.89	1259.66	1085.88	1012.77	894.98	838.278
130200	1768.96	1386.54	1262.62	1087.85	1014.34	895.8	838.955
130300	1785.27	1393.05	1267.57	1090.92	1016.64	897.007	839.779
130400	1801.93	1400.08	1272.85	1094.24	1019.15	898.518	840.743
130500	1805.62	1403.67	1275.74	1096.09	1020.65	899.281	841.398
130600	1822.14	1410.18	1280.7	1099.25	1023.05	900.602	842.198
130700	1838.83	1417.19	1285.98	1102.37	1025.59	902.095	843.159
130800	1842.72	1420.74	1288.82	1104.33	1027.12	902.838	843.678
130900	1856.56	1426.57	1293.2	1107	1029.17	904.078	844.479
131000	1859.92	1429.7	1295.8	1108.73	1030.53	904.853	844.934
131100	1876.33	1435.94	1300.5	1111.66	1032.69	906.049	845.758
131200	1893.34	1442.78	1305.58	1114.76	1035.16	907.471	846.693
131300	1897.24	1446.13	1308.31	1116.47	1036.53	908.295	847.16
131400	1914.16	1452.52	1313.07	1119.46	1038.82	909.499	847.959
131500	1931.64	1459.46	1318.24	1122.51	1041.19	910.881	848.882
131600	1935.67	1462.89	1320.99	1124.28	1042.52	911.622	849.262
131700	1949.95	1468.62	1325.25	1126.93	1044.57	912.721	850.093
131800	1950.6	1470.92	1327.23	1128.23	1045.58	913.417	850.464
131900	1947.37	1471.81	1328.13	1128.96	1046.08	913.682	850.702
132000	1943.33	1472.02	1328.54	1129.33	1046.53	913.799	850.709
132100	1938.61	1471.85	1328.75	1129.61	1046.7	913.95	850.807
132200	1936.05	1472.13	1329.15	1130.04	1047	914.187	850.875
132300	1947.3	1476.02	1332.07	1131.83	1048.45	914.874	851.389
132400	1945.5	1476.62	1333	1132.59	1048.92	915.245	851.512
132500	1940.6	1476.29	1333.09	1132.77	1049.2	915.308	851.54
132600	1935.25	1475.65	1332.82	1132.8	1049.11	915.33	851.555
132700	1929.51	1474.77	1332.35	1132.71	1049.1	915.204	851.427
132800	1923.38	1473.7	1331.8	1132.49	1048.96	915.144	851.386
132900	1917.24	1472.53	1331.09	1132.3	1048.76	915.058	851.132
133000	1911.67	1471.26	1330.34	1131.94	1048.54	914.931	851.008
133100	1905.26	1469.92	1329.53	1131.64	1048.28	914.707	850.842
133200	1899.57	1468.47	1328.57	1131.15	1048	914.48	850.828
133300	1896.27	1467.71	1328.14	1131.01	1047.96	914.428	850.564
133400	1907.04	1470.74	1330.38	1132.35	1048.9	915.059	850.996
133500	1904.53	1471	1330.7	1132.66	1049.21	915.1	850.972
133600	1899.88	1470.2	1330.29	1132.52	1048.99	914.986	850.87
133700	1895.68	1469.17	1329.68	1132.15	1048.84	914.829	850.77
133800	1890.64	1468	1328.96	1131.84	1048.56	914.563	850.44
133900	1885.46	1466.71	1328.15	1131.39	1048.23	914.402	850.327
134000	1880.44	1465.38	1327.27	1131.01	1047.94	914.232	850.274
134100	1875.24	1463.98	1326.34	1130.46	1047.53	913.989	849.874
134200	1870.24	1462.51	1325.36	1129.93	1047.08	913.639	849.697
134300	1868.12	1461.74	1324.85	1129.69	1046.92	913.512	849.414
134400	1879.99	1464.87	1327.08	1131.01	1047.82	913.973	849.722
134500	1879.71	1465.26	1327.39	1131.15	1047.97	914.004	849.753
134600	1876.75	1464.64	1326.94	1131.04	1047.73	913.849	849.641
134700	1873.78	1463.75	1326.34	1130.6	1047.49	913.685	849.373
134800	1870.82	1462.81	1325.62	1130.24	1047.16	913.383	849.159
134900	1868.4	1461.72	1324.84	1129.8	1046.8	913.127	849.074
135000	1865.44	1460.64	1324.02	1129.34	1046.44	912.847	848.542
135100	1862.73	1459.46	1323.14	1128.8	1046.06	912.528	848.395
135200	1860.26	1458.27	1322.25	1128.25	1045.54	912.189	848.003
135300	1858.05	1457.08	1321.33	1127.67	1045.1	911.991	847.867
135400	1858.7	1456.6	1320.88	1127.39	1044.8	911.622	847.548
135500	1873.65	1459.98	1323.17	1128.62	1045.74	912.066	847.893
135600	1875.95	1460.63	1323.56	1128.85	1045.88	912.035	847.723
135700	1875.68	1460.25	1323.28	1128.52	1045.65	911.868	847.629
135800	1875.41	1459.68	1322.77	1128.19	1045.33	911.532	847.222
135900	1875.18	1458.98	1322.16	1127.8	1044.98	911.239	847.118
136000	1874.67	1458.21	1321.54	1127.27	1044.55	911.098	846.822
136100	1874.1	1457.37	1320.8	1126.81	1044.17	910.594	846.466
136200	1873.5	1456.51	1320.09	1126.26	1043.66	910.435	846.29
136300	1872.76	1455.6	1319.33	1125.75	1043.27	910.089	845.813
136400	1872.07	1454.69	1318.53	1125.14	1042.74	909.691	845.707
136500	1873.85	1454.44	1318.27	1124.92	1042.49	909.602	845.286
136600	1889.85	1458.1	1320.64	1126.05	1043.39	909.829	845.592
136700	1893.14	1458.96	1321.19	1126.34	1043.44	909.81	845.562
136800	1893.65	1458.79	1320.96	1126.11	1043.26	909.691	845.217
136900	1893.97	1458.46	1320.59	1125.7	1042.95	909.372	844.943
137000	1894.06	1457.91	1320.08	1125.31	1042.61	909.001	844.862
137100	1893.86	1457.33	1319.54	1124.88	1042.15	908.749	844.387
137200	1893.45	1456.66	1318.92	1124.4	1041.77	908.384	844.252
137300	1892.72	1455.91	1318.29	1123.88	1041.3	908.035	843.708
137400	1891.86	1455.16	1317.62	1123.38	1040.81	907.579	843.509
137500	1893.59	1455.06	1317.38	1123.1	1040.64	907.382	843.197
137600	1909.39	1458.84	1319.92	1124.41	1041.43	907.8	843.465
137700	1912.35	1459.82	1320.52	1124.6	1041.64	907.742	843.396
137800	1912.41	1459.76	1320.37	1124.4	1041.39	907.572	843.15
137900	1912.18	1459.48	1320.08	1124.1	1041.03	907.22	842.862
138000	1911.58	1459.06	1319.66	1123.71	1040.72	907.025	842.576
138100	1910.67	1458.53	1319.15	1123.29	1040.38	906.726	842.4
138200	1909.45	1457.9	1318.59	1122.81	1039.97	906.389	841.992
138300	1908.04	1457.22	1317.97	1122.35	1039.55	905.956	841.682
138400	1906.42	1456.51	1317.34	1121.75	1039.04	905.708	841.372
138500	1904.64	1455.7	1316.66	1121.31	1038.6	905.447	841.125
138600	1905.42	1455.61	1316.46	1121.09	1038.36	905.105	840.838
138700	1920.48	1459.37	1319	1122.28	1039.24	905.359	841.084
138800	1922.59	1460.34	1319.59	1122.52	1039.29	905.424	840.957
138900	1921.89	1460.27	1319.5	1122.36	1039.09	905.209	840.799
139000	1920.85	1459.95	1319.14	1122.05	1038.83	904.853	840.456
139100	1919.66	1459.52	1318.75	1121.66	1038.41	904.537	840.124
139200	1918.2	1458.96	1318.23	1121.27	1038.05	904.27	840.019
139300	1916.46	1458.33	1317.69	1120.79	1037.7	904	839.504
139400	1914.68	1457.63	1317.09	1120.38	1037.26	903.642	839.381
139500	1912.63	1456.86	1316.46	1119.86	1036.8	903.245	838.88
139600	1910.48	1456.07	1315.77	1119.34	1036.35	902.982	838.705
139700	1911.03	1455.95	1315.63	1119.13	1036.13	902.653	838.403
139800	1925.96	1459.72	1318.12	1120.37	1036.97	903.067	838.653
139900	1927.81	1460.68	1318.73	1120.56	1037.11	903.047	838.521
140000	1927.04	1460.6	1318.61	1120.41	1036.9	902.812	838.305
140100	1926.02	1460.28	1318.3	1120.1	1036.65	902.462	838.019
140200	1924.84	1459.82	1317.9	1119.82	1036.22	902.17	837.694
140300	1923.38	1459.27	1317.4	1119.35	1035.89	901.976	837.531
140400	1921.86	1458.62	1316.89	1118.9	1035.61	901.532	837.154
140500	1920.07	1457.93	1316.25	1118.48	1035.08	901.219	836.957
140600	1918.2	1457.16	1315.66	1117.98	1034.72	900.83	836.452
140700	1919.13	1457.09	1315.48	1117.75	1034.44	900.665	836.37
140800	1934.44	1460.88	1318.03	1119.06	1035.37	901.059	836.516
140900	1936.65	1461.88	1318.7	1119.29	1035.49	901.036	836.558
141000	1936.04	1461.82	1318.59	1119.17	1035.34	900.783	836.242
141100	1935.36	1461.53	1318.29	1118.91	1034.97	900.458	835.97
141200	1934.41	1461.09	1317.93	1118.48	1034.69	900.162	835.846
141300	1933.21	1460.56	1317.42	1118.06	1034.3	899.961	835.384
141400	1931.82	1459.91	1316.9	1117.72	1033.94	899.629	835.187
141500	1930.22	1459.24	1316.31	1117.18	1033.54	899.273	834.802
141600	1928.63	1458.47	1315.69	1116.74	1033.06	898.904	834.516
141700	1926.71	1457.68	1315.04	1116.25	1032.65	898.571	834.312
141800	1927.53	1457.57	1314.86	1116.06	1032.43	898.388	833.907
141900	1943.02	1461.35	1317.4	1117.3	1033.37	898.724	834.246
142000	1945.28	1462.29	1318.04	1117.56	1033.43	898.739	834.036
142100	1944.61	1462.21	1317.91	1117.41	1033.31	898.505	833.996
142200	1943.95	1461.89	1317.59	1117.15	1032.97	898.226	833.611
142300	1942.93	1461.44	1317.19	1116.81	1032.69	897.943	833.418
142400	1938.8	1460.17	1316.21	1116.12	1032.15	897.542	832.985
142500	1919.98	1454.81	1312.39	1113.93	1030.43	896.523	832.428
142600	1910.81	1451.61	1310.03	1112.37	1029.26	895.619	831.635
142700	1890.22	1445.41	1305.56	1109.76	1027.11	894.356	830.65
142800	1879.43	1441.43	1302.64	1107.91	1025.77	893.388	829.8
142900	1857.18	1434.78	1297.74	1105.1	1023.54	892.153	828.915
143000	1845.03	1430.48	1294.6	1103.14	1021.92	891.199	828.154
143100	1821.67	1423.47	1289.4	1100.15	1019.6	889.825	827.364
143200	1808.38	1418.87	1285.99	1098	1018	888.767	826.606
143300	1784.4	1411.64	1280.77	1094.93	1015.73	887.366	825.705
143400	1770.84	1406.86	1277.22	1092.76	1014.02	886.235	825.008
143500	1747.23	1399.52	1271.9	1089.67	1011.57	884.86	823.659
143600	1733.83	1394.64	1268.31	1087.45	1009.88	883.761	823.098
143700	1710.61	1387.26	1262.97	1084.27	1007.46	882.394	821.874
143800	1697.85	1382.36	1259.38	1082.12	1005.71	881.342	821.156
143900	1676.14	1375.03	1254.09	1078.93	1003.32	879.771	820.033
144000	1665.13	1370.23	1250.52	1076.72	1001.59	878.782	819.37
144100	1645.46	1363.01	1245.25	1073.6	999.137	877.318	818.155
144200	1636.74	1358.34	1241.73	1071.45	997.388	876.264	817.425
144300	1619.77	1351.3	1236.56	1068.26	994.939	874.832	816.214
144400	1613.6	1346.78	1233.11	1066.19	993.222	873.68	815.514
144500	1599.11	1339.96	1228.01	1063.07	990.751	872.246	814.378
144600	1595.15	1335.64	1224.66	1060.92	989.107	871.157	813.677
144700	1582.83	1329.04	1219.69	1057.88	986.714	869.671	812.483
144800	1580.48	1324.93	1216.43	1055.74	984.951	868.612	811.597
144900	1569.87	1318.54	1211.57	1052.78	982.608	867.116	810.577
145000	1569.16	1314.64	1208.42	1050.66	980.957	866.077	809.903
145100	1559.36	1308.5	1203.69	1047.63	978.542	864.616	808.661
145200	1559.61	1304.79	1200.67	1045.65	976.921	863.643	807.847
145300	1550.67	1298.85	1196.06	1042.7	974.607	862.178	806.9
145400	1550.9	1295.35	1193.14	1040.69	972.942	861.152	805.981
145500	1542.14	1289.58	1188.66	1037.8	970.672	859.675	804.98
145600	1542.53	1286.29	1185.85	1035.82	969.045	858.647	804.077
145700	1533.64	1280.72	1181.48	1032.96	966.845	857.172	803.082
145800	1533.64	1277.58	1178.76	1031.07	965.215	856.184	802.304
145900	1524.63	1272.18	1174.51	1028.26	962.922	854.836	801.245
146000	1524.31	1269.27	1171.92	1026.34	961.451	853.716	800.591
146100	1515.2	1264.06	1167.71	1023.62	959.249	852.296	799.529
146200	1514.57	1261.06	1165.19	1021.83	957.633	851.343	798.72
146300	1504.85	1255.84	1161.08	1019	955.486	849.844	797.613
146400	1503.69	1253.02	1158.64	1017.22	954.025	848.93	796.812
146500	1491.3	1247.27	1154.21	1014.35	951.594	847.391	795.65
146600	1478.52	1241.04	1149.35	1011.05	949.157	845.774	794.463
146700	1476.02	1237.93	1146.71	1009.14	947.473	844.73	793.638
146800	1464.64	1232.7	1142.57	1006.36	945.32	843.342	792.662
146900	1461.99	1229.81	1140.14	1004.53	943.752	842.435	791.915
147000	1450.42	1224.77	1136.16	1001.88	941.618	840.952	790.831
147100	1447.15	1222.04	1133.81	1000.14	940.092	839.984	790.17
147200	1435.99	1217.14	1129.93	997.534	938.051	838.607	789.093
147300	1432.91	1214.54	1127.72	995.907	936.663	837.596	788.365
147400	1421.86	1209.74	1123.93	993.321	934.59	836.352	787.313
147500	1419.22	1207.25	1121.76	991.647	933.134	835.351	786.565
147600	1408.27	1202.57	1118.06	989.198	931.166	834.057	785.546
147700	1405.75	1200.19	1115.95	987.573	929.874	833.015	784.943
147800	1395.27	1195.57	1112.35	985.174	927.829	831.763	783.792
147900	1392.85	1193.28	1110.33	983.603	926.475	830.817	783.221
148000	1382.8	1188.81	1106.74	981.132	924.559	829.579	782.167
148100	1380.61	1186.57	1104.79	979.676	923.257	828.715	781.464
148200	1370.89	1182.18	1101.26	977.273	921.31	827.381	780.462
148300	1369.2	1179.97	1099.34	975.801	920.063	826.532	779.742
148400	1359.6	1175.61	1095.9	973.441	918.138	825.35	778.851
148500	1357.81	1173.46	1094.02	972.026	916.893	824.537	778.145
148600	1348.59	1169.17	1090.59	969.63	914.998	823.238	777.14
148700	1347.16	1167.11	1088.76	968.224	913.774	822.417	776.638
148800	1338.11	1162.84	1085.4	965.939	911.93	821.138	775.623
148900	1336.67	1160.8	1083.55	964.556	910.7	820.273	775.03
149000	1327.83	1156.57	1080.22	962.277	908.932	819.018	774.067
149100	1326.71	1154.58	1078.39	960.942	907.644	818.205	773.331
149200	1317.69	1150.4	1075.09	958.689	905.848	817.035	772.519
149300	1316.81	1148.37	1073.28	957.354	904.759	816.146	771.793
149400	1308	1144.27	1070.09	955.111	902.855	815.058	770.904
149500	1307.03	1142.33	1068.37	953.827	901.753	814.227	770.185
149600	1298.36	1138.23	1065.17	951.608	899.989	813.066	769.268
149700	1297.36	1136.28	1063.44	950.296	898.808	812.26	768.757
149800	1288.93	1132.23	1060.32	948.075	897.044	811.105	767.75
149900	1287.88	1130.33	1058.61	946.892	896.007	810.338	767.127
150000	1279.51	1126.33	1055.47	944.661	894.29	809.096	766.232
150100	1278.45	1124.46	1053.83	943.399	893.188	808.378	765.617
150200	1270.15	1120.46	1050.69	941.325	891.377	807.242	764.895
150300	1269.21	1118.65	1049.04	940.076	890.355	806.476	764.136
150400	1259.01	1114.09	1045.52	937.726	888.468	805.266	763.258
150500	1248.72	1109.15	1041.65	935.201	886.354	803.911	762.3
150600	1247.26	1106.93	1039.76	933.732	885.191	803.115	761.568
150700	1238.59	1102.82	1036.51	931.596	883.439	801.848	760.591
150800	1236.99	1100.79	1034.76	930.309	882.266	801.108	760.099
150900	1228.46	1096.81	1031.59	928.167	880.582	800.042	759.082
151000	1227.07	1094.91	1029.99	926.919	879.566	799.239	758.476
151100	1218.83	1091	1026.87	924.856	877.795	798.16	757.619
151200	1217.57	1089.21	1025.32	923.62	876.789	797.387	757.041
151300	1209.62	1085.39	1022.28	921.657	875.182	796.301	756.146
151400	1208.63	1083.64	1020.78	920.517	874.153	795.587	755.679
151500	1200.96	1079.88	1017.78	918.475	872.481	794.444	754.836
151600	1200.13	1078.25	1016.33	917.313	871.536	793.799	754.33
151700	1192.66	1074.58	1013.41	915.366	869.966	792.79	753.454
151800	1192.04	1072.96	1011.96	914.289	868.927	792.056	752.894
151900	1184.74	1069.31	1009.08	912.311	867.396	790.93	752.135
152000	1184.22	1067.74	1007.71	911.174	866.444	790.252	751.522
152100	1177.07	1064.2	1004.83	909.226	864.944	789.255	750.76
152200	1176.58	1062.73	1003.5	908.228	863.909	788.585	750.278
152300	1169.57	1059.24	1000.65	906.173	862.361	787.591	749.37
152400	1169.16	1057.73	999.336	905.169	861.52	786.893	748.83
152500	1162.18	1054.24	996.558	903.362	859.91	785.828	748.177
152600	1161.78	1052.77	995.248	902.205	859.035	785.203	747.456
152700	1154.82	1049.28	992.506	900.413	857.583	784.32	746.64
152800	1154.41	1047.86	991.196	899.307	856.639	783.529	746.138
152900	1147.49	1044.4	988.464	897.528	855.128	782.618	745.32
153000	1147.1	1043.01	987.183	896.46	854.336	782.004	744.927
153100	1140.11	1039.62	984.511	894.664	852.774	780.899	744.106
153200	1139.49	1038.22	983.248	893.669	851.938	780.33	743.523
153300	1132.47	1034.87	980.562	891.861	850.464	779.23	742.815
153400	1131.84	1033.47	979.317	890.945	849.639	778.608	742.237
153500	1124.82	1030.16	976.659	889.089	848.073	777.612	741.562
153600	1124.18	1028.8	975.458	888.141	847.303	776.996	740.988
153700	1117.16	1025.52	972.806	886.326	845.869	776.037	740.223
153800	1116.56	1024.19	971.625	885.351	844.959	775.473	739.752
153900	1109.66	1020.97	969.013	883.62	843.558	774.496	738.93
154000	1109	1019.67	967.842	882.627	842.783	774.034	738.421
154100	1102.17	1016.4	965.216	880.923	841.268	772.969	737.807
154200	1101.58	1015.12	964.06	879.95	840.504	772.4	737.258
154300	1094.88	1011.92	961.485	878.252	839.091	771.464	736.583
154400	1094.24	1010.66	960.33	877.341	838.232	770.8	735.95
154500	1087.62	1007.45	957.771	875.601	836.858	769.967	735.197
154600	1090.33	1007.32	957.449	875.135	836.429	769.443	735.015
154700	1102.69	1011.06	959.882	876.411	837.297	770.011	735.209
154800	1109.63	1013.48	961.455	877.2	837.888	770.14	735.354
154900	1123.72	1018.23	964.875	879.141	839.267	770.934	735.814
155000	1132.56	1021.44	967.124	880.321	840.088	771.187	735.779
155100	1148.33	1026.94	971.054	882.511	841.745	772.184	736.522
155200	1158.48	1030.69	973.672	884.047	842.844	772.631	736.705
155300	1175.62	1036.69	977.961	886.448	844.515	773.437	737.388
155400	1185.02	1040.27	980.51	887.879	845.556	773.971	737.391
155500	1194.39	1043.65	982.852	889.1	846.505	774.27	737.763
155600	1211.57	1049.72	987.172	891.485	848.181	775.214	738.389
155700	1221.91	1053.98	990.199	893.242	849.44	775.794	738.596
155800	1238.63	1060.35	994.767	895.711	851.395	776.68	739.197
155900	1248.47	1064.8	997.938	897.56	852.597	777.38	739.657
156000	1264.78	1071.26	1002.53	900.087	854.554	778.531	740.289
156100	1273.93	1075.65	1005.81	901.938	855.938	779.192	740.587
156200	1289.6	1082.04	1010.46	904.597	857.885	780.101	741.19
156300	1296.03	1085.75	1013.21	906.124	859.067	780.874	741.635
156400	1301.91	1088.98	1015.57	907.553	860.109	781.262	741.906
156500	1316.23	1094.84	1019.88	909.905	861.874	782.235	742.48
156600	1323.18	1098.74	1022.84	911.655	863.181	782.903	742.874
156700	1337	1104.65	1027.18	914.199	865.186	783.917	743.595
156800	1343.38	1108.54	1030.13	915.97	866.412	784.582	743.993
156900	1356.79	1114.45	1034.47	918.539	868.416	785.614	744.651
157000	1362.74	1118.22	1037.4	920.267	869.753	786.298	745.033
157100	1375.76	1124.05	1041.7	922.923	871.666	787.437	745.827
157200	1379.28	1127.17	1044.18	924.408	872.811	788.028	746.161
157300	1382.33	1129.77	1046.18	925.699	873.844	788.45	746.421
157400	1394.41	1135.11	1050.16	928.043	875.563	789.47	746.989
157500	1399.01	1138.42	1052.74	929.696	876.858	790.04	747.418
157600	1411.03	1143.82	1056.88	932.222	878.788	791.112	748.068
157700	1415.54	1147.11	1059.46	933.82	879.975	791.823	748.583
157800	1427.62	1152.52	1063.6	936.365	881.945	792.879	749.25
157900	1432	1155.81	1066.14	937.998	883.285	793.506	749.652
158000	1444.03	1161.16	1070.24	940.618	885.124	794.687	750.289
158100	1446.29	1163.7	1072.41	941.924	886.256	795.203	750.664
158200	1448.13	1165.83	1074.16	943.122	887.163	795.761	751.01
158300	1459.61	1170.71	1077.91	945.396	888.989	796.722	751.664
158400	1463.36	1173.61	1080.3	947.005	890.081	797.261	751.891
158500	1475.03	1178.71	1084.18	949.347	891.966	798.357	752.714
158600	1478.9	1181.68	1086.56	950.957	893.184	798.929	753.048
158700	1490.73	1186.82	1090.45	953.258	895.072	800.086	753.78
158800	1494.65	1189.82	1092.89	954.88	896.227	800.623	754.254
158900	1506.61	1194.94	1096.8	957.262	898.11	801.79	755.004
159000	1508.4	1197.3	1098.83	958.609	899.17	802.188	755.308
159100	1509.75	1199.15	1100.37	959.615	899.916	802.7	755.576
159200	1521.1	1203.89	1103.96	961.897	901.661	803.6	756.144
159300	1524.56	1206.58	1106.17	963.342	902.791	804.39	756.629
159400	1536.24	1211.51	1109.9	965.593	904.511	805.314	757.321
159500	1539.9	1214.29	1112.12	967.091	905.662	805.984	757.637
159600	1551.86	1219.32	1115.95	969.448	907.513	807.034	758.172
159700	1555.66	1222.1	1118.22	970.916	908.678	807.623	758.651
159800	1567.72	1227.12	1122	973.253	910.384	808.552	759.259
159900	1569.38	1229.34	1123.85	974.502	911.352	809.191	759.709
160000	1570.57	1231	1125.24	975.52	912.168	809.589	759.957
160100	1582.29	1235.67	1128.76	977.602	913.74	810.493	760.634
160200	1585.78	1238.23	1130.78	978.936	914.81	811.008	760.936
160300	1597.86	1243.05	1134.4	981.224	916.573	812.015	761.527
160400	1601.56	1245.7	1136.57	982.504	917.553	812.537	761.947
160500	1613.91	1250.62	1140.27	984.817	919.374	813.527	762.549
160600	1617.79	1253.33	1142.38	986.25	920.376	814.14	762.839
160700	1630.33	1258.25	1146.14	988.479	922.146	815.078	763.462
160800	1631.96	1260.31	1147.81	989.561	923.036	815.604	763.749
160900	1633.04	1261.86	1149.13	990.465	923.682	815.904	763.978
161000	1645.04	1266.41	1152.47	992.541	925.281	816.884	764.467
161100	1648.45	1268.86	1154.46	993.854	926.295	817.324	765.008
161200	1660.77	1273.59	1158	995.918	927.826	818.218	765.581
161300	1664.45	1276.13	1160	997.299	928.922	818.813	765.843
161400	1677.08	1280.93	1163.59	999.459	930.646	819.716	766.411
161500	1680.89	1283.53	1165.65	1000.81	931.566	820.363	766.821
161600	1693.71	1288.39	1169.23	1002.89	933.259	821.154	767.41
161700	1695.18	1290.37	1170.86	1004.01	934.108	821.736	767.683
161800	1696.13	1291.79	1172.03	1004.79	934.641	822.02	767.961
161900	1708.77	1296.25	1175.36	1006.82	936.244	822.784	768.436
162000	1712.21	1298.56	1177.18	1008	937.122	823.351	768.746
162100	1725.18	1303.24	1180.64	1009.99	938.685	824.249	769.227
162200	1728.75	1305.68	1182.58	1011.26	939.681	824.728	769.525
162300	1741.92	1310.45	1186.1	1013.41	941.222	825.617	770.055
162400	1743.14	1312.28	1187.58	1014.33	942.023	825.964	770.414
162500	1743.85	1313.53	1188.67	1015.13	942.543	826.304	770.547
162600	1756.56	1317.92	1191.92	1016.96	944.057	827.065	771.04
162700	1759.8	1320.12	1193.66	1018.13	944.924	827.516	771.387
162800	1772.76	1324.78	1197.05	1020.13	946.413	828.385	771.858
162900	1776.33	1327.07	1198.89	1021.31	947.349	828.856	772.199
163000	1789.45	1331.79	1202.34	1023.37	948.834	829.637	772.593
163100	1793.13	1334.16	1204.23	1024.54	949.791	830.11	772.949
163200	1806.55	1338.97	1207.7	1026.6	951.348	831.005	773.441
163300	1807.79	1340.68	1209.11	1027.55	952.082	831.452	773.699
163400	1808.16	1341.89	1210.1	1028.22	952.54	831.595	773.887
163500	1820.98	1346.21	1213.31	1030	953.945	832.406	774.233
163600	1824.07	1348.31	1214.95	1031.11	954.726	832.789	774.609
163700	1837.17	1352.92	1218.3	1033.11	956.29	833.556	775.1
163800	1840.73	1355.15	1220.06	1034.11	957.003	834.047	775.447
163900	1854.24	1359.77	1223.41	1036.16	958.615	834.854	775.867
164000	1857.85	1362.1	1225.24	1037.28	959.362	835.258	776.199
164100	1871.49	1366.76	1228.64	1039.32	960.984	836	776.707
164200	1872.54	1368.48	1230.01	1040.19	961.627	836.408	776.925
164300	1872.81	1369.52	1230.92	1040.77	962.071	836.59	777
164400	1885.59	1373.78	1234	1042.52	963.404	837.371	777.521
164500	1888.47	1375.82	1235.58	1043.59	964.191	837.706	777.656
164600	1901.66	1380.33	1238.88	1045.42	965.605	838.508	777.977
164700	1904.86	1382.5	1240.55	1046.52	966.363	838.923	778.326
164800	1918.33	1387.11	1243.89	1048.47	967.789	839.692	778.888
164900	1921.64	1389.35	1245.6	1049.59	968.637	840.109	779.109
165000	1935.34	1393.98	1248.96	1051.41	970.15	840.831	779.56
165100	1936.07	1395.56	1250.22	1052.27	970.715	841.227	779.751
165200	1935.98	1396.54	1251.06	1052.82	971.137	841.361	779.863
165300	1948.98	1400.78	1254.13	1054.52	972.445	842.114	780.224
165400	1951.78	1402.74	1255.59	1055.51	973.17	842.367	780.548
165500	1965.24	1407.17	1258.84	1057.32	974.476	843.162	780.957
165600	1968.31	1409.24	1260.42	1058.34	975.261	843.514	781.133
165700	1982.1	1413.8	1263.71	1060.25	976.691	844.193	781.586
165800	1985.3	1415.94	1265.29	1061.16	977.356	844.519	781.844
165900	1999.25	1420.56	1268.66	1063.13	978.897	845.338	782.223
166000	1999.77	1422.04	1269.79	1063.91	979.323	845.678	782.454
166100	1999.4	1422.88	1270.53	1064.32	979.755	845.767	782.465
166200	2012.65	1427.1	1273.55	1066.04	981.002	846.486	782.898
166300	2015.27	1428.94	1274.96	1066.93	981.667	846.79	783.03
166400	2028.87	1433.36	1278.14	1068.67	982.984	847.531	783.517
166500	2031.75	1435.37	1279.66	1069.63	983.682	847.892	783.731
166600	2045.71	1439.87	1282.91	1071.48	985.05	848.446	784.046
166700	2048.65	1441.93	1284.44	1072.41	985.724	848.784	784.292
166800	2062.76	1446.42	1287.72	1074.29	987.132	849.518	784.763
166900	2062.97	1447.5	1288.83	1075.02	987.588	849.79	784.812
167000	2062.21	1448.25	1289.45	1075.35	987.936	849.893	784.926
167100	2075.63	1452.34	1292.42	1077.1	989.105	850.578	785.29
167200	2078.07	1454.13	1293.77	1077.91	989.761	850.834	785.432
167300	2092.06	1458.54	1296.89	1079.61	991.004	851.542	785.809
167400	2094.94	1460.49	1298.3	1080.44	991.708	851.794	786.011
167500	2109.3	1464.98	1301.47	1082.33	993.035	852.51	786.407
167600	2112.38	1466.99	1302.98	1083.18	993.748	852.817	786.598
167700	2127	1471.56	1306.16	1085.12	995.064	853.493	787.099
167800	2127.09	1472.91	1307.19	1085.64	995.539	853.705	787.112
167900	2126.34	1473.61	1307.74	1086.1	995.798	853.768	787.156
168000	2140.13	1477.7	1310.66	1087.67	996.944	854.435	787.326
168100	2142.46	1479.44	1311.9	1088.43	997.507	854.686	787.646
168200	2156.64	1483.75	1314.94	1090.09	998.813	855.314	787.981
168300	2159.3	1485.62	1316.36	1090.95	999.436	855.63	788.126
168400	2173.78	1490.05	1319.54	1092.75	1000.63	856.333	788.551
168500	2176.58	1491.99	1321.02	1093.52	1001.28	856.535	788.653

## Sheet: Surface ocean temperature in oC
time (yr)	T_*shortchain_9	T_*shortchain_15	T_*shortchain_18	T_*shortchain_25	T_*shortchain_30	T_*shortchain_45	T_*shortchain_60
100.5	22.1711	22.099	22.0821	22.0601	22.0515	22.0391	22.0324
200.5	22.4583	22.2803	22.2396	22.1864	22.1652	22.1319	22.1154
300.5	22.779	22.4789	22.4099	22.3204	22.2838	22.2244	22.1956
400.5	23.1167	22.6908	22.5919	22.4594	22.4069	22.3203	22.2772
500.5	23.4912	22.923	22.7889	22.61	22.5373	22.4186	22.3609
600.5	23.8827	23.1584	22.9907	22.7621	22.6692	22.5168	22.4427
700.5	24.2754	23.3994	23.195	22.9174	22.803	22.6158	22.5241
800.5	24.6872	23.6509	23.4085	23.0796	22.9427	22.7191	22.6073
900.5	25.0723	23.8908	23.6163	23.2352	23.0772	22.8177	22.69
1000.5	25.2771	24.0455	23.7508	23.3411	23.1708	22.8895	22.7508
1100.5	25.4114	24.1561	23.8487	23.4227	23.244	22.9476	22.8015
1200.5	25.5172	24.242	23.9287	23.4906	23.3057	22.9981	22.8459
1300.5	25.6232	24.321	24.0021	23.553	23.3621	23.0456	22.888
1400.5	25.6926	24.3886	24.0656	23.6076	23.4127	23.0886	22.9263
1500.5	25.7648	24.4554	24.1281	23.6616	23.4622	23.1299	22.9638
1600.5	25.8255	24.5141	24.1835	23.7098	23.5071	23.1684	22.9987
1700.5	25.8809	24.5671	24.2336	23.7535	23.5487	23.2051	23.0316
1800.5	25.9485	24.6248	24.2866	23.8006	23.5919	23.2423	23.0657
1900.5	26.0075	24.6774	24.336	23.844	23.6327	23.2776	23.0975
2000.5	26.0752	24.733	24.3877	23.8885	23.6734	23.3136	23.13
2100.5	26.1337	24.7838	24.435	23.9306	23.7114	23.3473	23.1612
2200.5	26.2001	24.8375	24.4845	23.974	23.7516	23.3818	23.193
2300.5	26.258	24.8866	24.5305	24.0145	23.7895	23.4147	23.2237
2400.5	26.3239	24.9389	24.5788	24.0566	23.8289	23.4488	23.2547
2500.5	26.3794	24.9859	24.6226	24.0959	23.8656	23.4812	23.2845
2600.5	26.4291	25.0291	24.6627	24.1329	23.9005	23.512	23.3134
2700.5	26.4916	25.0783	24.7082	24.1727	23.9377	23.5444	23.3435
2800.5	26.5457	25.1239	24.7509	24.2105	23.9733	23.5759	23.3728
2900.5	26.6086	25.1733	24.7966	24.2502	24.0104	23.6085	23.4026
3000.5	26.6628	25.2187	24.8388	24.2875	24.0456	23.6391	23.4319
3100.5	26.7257	25.2673	24.8837	24.3269	24.0821	23.6704	23.4614
3200.5	26.7787	25.3111	24.9246	24.3633	24.1164	23.7	23.4897
3300.5	26.8261	25.3519	24.963	24.3977	24.1493	23.7299	23.5169
3400.5	26.8862	25.3982	25.0059	24.4353	24.1847	23.7608	23.5454
3500.5	26.9389	25.4411	25.0459	24.4709	24.2184	23.7906	23.5738
3600.5	26.9997	25.4879	25.0888	24.5085	24.2538	23.8215	23.6025
3700.5	27.0525	25.5293	25.1289	24.5439	24.2871	23.8513	23.6299
3800.5	27.1133	25.5754	25.1716	24.5815	24.3222	23.882	23.658
3900.5	27.1659	25.6179	25.2112	24.6166	24.3552	23.9114	23.6845
4000.5	27.2264	25.6635	25.2532	24.6536	24.3899	23.9416	23.7127
4100.5	27.2768	25.7046	25.2917	24.6881	24.4223	23.9704	23.7396
4200.5	27.322	25.7426	25.3266	24.7208	24.4533	23.9982	23.7658
4300.5	27.3797	25.7863	25.3669	24.7565	24.4866	24.0275	23.793
4400.5	27.4302	25.8267	25.4047	24.7903	24.5184	24.056	23.8194
4500.5	27.4888	25.8709	25.4449	24.8258	24.5519	24.0855	23.8467
4600.5	27.5398	25.9115	25.4825	24.8595	24.5835	24.1134	23.873
4700.5	27.5986	25.9554	25.5227	24.895	24.6166	24.1428	23.9001
4800.5	27.6476	25.9949	25.5595	24.9279	24.6477	24.1703	23.926
4900.5	27.691	26.0313	25.594	24.9585	24.6771	24.197	23.9512
5000.5	27.7473	26.0734	25.6328	24.9917	24.7092	24.2256	23.9773
5100.5	27.7965	26.1124	25.6692	25.0241	24.7397	24.2526	24.0027
5200.5	27.8539	26.155	25.7082	25.0583	24.7717	24.2807	24.0291
5300.5	27.9035	26.1942	25.7446	25.0903	24.8021	24.3077	24.0543
5400.5	27.9613	26.2367	25.7836	25.1242	24.8341	24.3357	24.0803
5500.5	28.0094	26.2749	25.8192	25.1558	24.8624	24.3622	24.1049
5600.5	28.0518	26.3103	25.8522	25.1855	24.8902	24.3878	24.1292
5700.5	28.107	26.351	25.8895	25.2182	24.921	24.4151	24.1543
5800.5	28.1554	26.3887	25.9245	25.2494	24.9501	24.441	24.1787
5900.5	28.2123	26.4298	25.9621	25.2823	24.9808	24.468	24.2038
6000.5	28.2614	26.468	25.9971	25.3134	25.0099	24.4936	24.228
6100.5	28.3182	26.5094	26.0347	25.3461	25.0405	24.5204	24.2525
6200.5	28.3673	26.5472	26.0697	25.377	25.0693	24.5463	24.2766
6300.5	28.4242	26.5881	26.1069	25.4095	25.0995	24.5728	24.3013
6400.5	28.4714	26.6245	26.141	25.4397	25.1277	24.598	24.3247
6500.5	28.5131	26.6581	26.1725	25.4682	25.1545	24.6224	24.3473
6600.5	28.5674	26.6971	26.2084	25.4995	25.1836	24.6479	24.371
6700.5	28.6146	26.7333	26.2418	25.5291	25.2114	24.6718	24.3939
6800.5	28.67	26.7727	26.278	25.5604	25.2405	24.696	24.4176
6900.5	28.7178	26.8091	26.3115	25.59	25.2683	24.7206	24.4404
7000.5	28.7733	26.8486	26.3477	25.6213	25.2971	24.7458	24.4636
7100.5	28.825	26.8863	26.3823	25.6515	25.3251	24.7705	24.4868
7200.5	28.9194	26.943	26.432	25.6921	25.3619	24.8007	24.5137
7300.5	29.0422	27.0139	26.4931	25.7409	25.4054	24.8353	24.5438
7400.5	29.1902	27.0977	26.5647	25.7968	25.4548	24.8738	24.5771
7500.5	29.3377	27.1827	26.6377	25.8538	25.5052	24.9126	24.6105
7600.5	29.483	27.268	26.7109	25.9109	25.5558	24.9516	24.644
7700.5	29.629	27.3543	26.785	25.969	25.6073	24.9911	24.6765
7800.5	29.7775	27.4417	26.8612	26.0279	25.6594	25.0312	24.7099
7900.5	29.9414	27.5366	26.9428	26.0911	25.7148	25.0735	24.7458
8000.5	30.0983	27.6295	27.0227	26.1535	25.7695	25.1154	24.781
8100.5	30.2499	27.7202	27.1012	26.2146	25.8233	25.1565	24.8159
8200.5	30.3996	27.8103	27.1791	26.2753	25.8768	25.1975	24.8508
8300.5	30.5486	27.8999	27.2565	26.3358	25.9301	25.2386	24.8852
8400.5	30.6986	27.9898	27.3341	26.3966	25.9836	25.2796	24.9197
8500.5	30.8628	28.0859	27.4168	26.4607	26.04	25.3225	24.9555
8600.5	31.0204	28.1793	27.4973	26.5235	26.0953	25.3649	24.991
8700.5	31.1724	28.2702	27.5757	26.5849	26.1495	25.4063	25.0259
8800.5	31.323	28.36	27.6531	26.6456	26.203	25.4473	25.0603
8900.5	31.4742	28.4497	27.7305	26.7064	26.2561	25.4881	25.095
9000.5	31.639	28.5451	27.8125	26.7707	26.3122	25.5309	25.1306
9100.5	31.7969	28.6377	27.8923	26.833	26.3669	25.5728	25.1662
9200.5	31.9475	28.7273	27.9696	26.8937	26.4203	25.6143	25.201
9300.5	32.095	28.8156	28.046	26.9536	26.473	25.6549	25.2351
9400.5	32.2411	28.9035	28.1215	27.0131	26.5255	25.6951	25.2691
9500.5	32.3879	28.9913	28.1972	27.0726	26.5781	25.7352	25.303
9600.5	32.5481	29.0846	28.2775	27.1352	26.6329	25.777	25.3378
9700.5	32.7008	29.1754	28.3555	27.1961	26.6865	25.8181	25.3723
9800.5	32.8475	29.2631	28.4312	27.2555	26.739	25.8581	25.4062
9900.5	32.9921	29.3498	28.5061	27.3144	26.7912	25.8979	25.4397
10000.5	33.1368	29.4363	28.5807	27.3729	26.8427	25.9375	25.4729
10100.5	33.2941	29.5281	28.6595	27.4343	26.8967	25.9786	25.5075
10200.5	33.4441	29.6171	28.7362	27.4944	26.9496	26.0189	25.5414
10300.5	33.5867	29.7033	28.8105	27.5527	27.0009	26.0583	25.5748
10400.5	33.7178	29.7884	28.8841	27.6102	27.0517	26.0972	25.6072
10500.5	33.8528	29.8732	28.9575	27.6676	27.1024	26.136	25.6402
10600.5	34.0041	29.9633	29.0349	27.7279	27.1553	26.1762	25.6743
10700.5	34.148	30.0509	29.1101	27.7866	27.2068	26.2155	25.7072
10800.5	34.2866	30.1357	29.1832	27.8437	27.2573	26.2542	25.7396
10900.5	34.4237	30.2194	29.2553	27.9002	27.3071	26.2923	25.7717
11000.5	34.5602	30.3025	29.3267	27.9563	27.3564	26.33	25.8035
11100.5	34.6982	30.3853	29.3981	28.0121	27.4056	26.3676	25.835
11200.5	34.8494	30.4735	29.4736	28.0706	27.4573	26.4067	25.8677
11300.5	34.9928	30.5591	29.5472	28.1278	27.5074	26.4451	25.8997
11400.5	35.1308	30.6421	29.6184	28.1834	27.5564	26.4825	25.9313
11500.5	35.2681	30.7241	29.689	28.2384	27.6048	26.5197	25.9623
11600.5	35.4061	30.806	29.759	28.2932	27.6531	26.5564	25.9931
11700.5	35.5578	30.8929	29.8332	28.3507	27.7033	26.5947	26.0251
11800.5	35.7017	30.9771	29.9053	28.4068	27.7527	26.632	26.0564
11900.5	35.8401	31.0588	29.9751	28.4613	27.8008	26.6687	26.0872
12000.5	35.9775	31.1395	30.0442	28.5151	27.8481	26.7048	26.1173
12100.5	36.1138	31.2194	30.1125	28.5682	27.8951	26.7405	26.1473
12200.5	36.2496	31.2992	30.1808	28.6214	27.9418	26.7761	26.1773
12300.5	36.4002	31.3843	30.2531	28.6774	27.9908	26.8132	26.2082
12400.5	36.5439	31.4669	30.3235	28.7319	28.0387	26.8497	26.2385
12500.5	36.6816	31.5469	30.3917	28.7849	28.0854	26.8853	26.2681
12600.5	36.8185	31.6261	30.4593	28.8372	28.1315	26.9203	26.2975
12700.5	36.9561	31.7051	30.5266	28.8893	28.1773	26.9554	26.3267
12800.5	37.1066	31.7892	30.5978	28.9442	28.2253	26.9919	26.3568
12900.5	37.2496	31.8708	30.667	28.9976	28.2723	27.0274	26.3862
13000.5	37.3871	31.9497	30.7344	29.0496	28.3178	27.062	26.4152
13100.5	37.5234	32.0277	30.8007	29.101	28.363	27.0961	26.4439
13200.5	37.6613	32.1059	30.8668	29.1522	28.4078	27.1301	26.4722
13300.5	37.812	32.1889	30.9368	29.206	28.4547	27.1656	26.5014
13400.5	37.9545	32.2692	31.0049	29.2584	28.5006	27.2002	26.5304
13500.5	38.0917	32.3474	31.0708	29.3094	28.5453	27.234	26.5585
13600.5	38.2275	32.4243	31.1358	29.3596	28.5892	27.2673	26.5862
13700.5	38.3625	32.5005	31.2007	29.4095	28.6328	27.3002	26.6137
13800.5	38.4981	32.5769	31.2652	29.4592	28.6764	27.3331	26.641
13900.5	38.6467	32.6584	31.3339	29.5113	28.7219	27.3673	26.6692
14000.5	38.789	32.7371	31.4006	29.5622	28.7664	27.4008	26.6969
14100.5	38.923	32.8137	31.4652	29.6118	28.8098	27.4335	26.724
14200.5	39.0479	32.8893	31.5291	29.6607	28.8526	27.4656	26.751
14300.5	39.18	32.965	31.5931	29.7096	28.8952	27.4977	26.7776
14400.5	39.3186	33.0458	31.6607	29.761	28.9398	27.5311	26.8051
14500.5	39.4581	33.1241	31.7264	29.8112	28.9833	27.5637	26.8318
14600.5	39.5923	33.1998	31.7903	29.8598	29.0258	27.5954	26.8579
14700.5	39.7262	33.2747	31.8532	29.9076	29.0677	27.6269	26.8839
14800.5	39.8512	33.3488	31.9156	29.9552	29.1091	27.6581	26.9098
14900.5	39.9829	33.4232	31.9782	30.0028	29.1502	27.689	26.9354
15000.5	40.1308	33.5027	32.0445	30.0529	29.1936	27.7214	26.9621
15100.5	40.2715	33.5795	32.1088	30.1017	29.236	27.7527	26.988
15200.5	40.3998	33.6511	32.1689	30.1477	29.276	27.7825	27.013
15300.5	40.4525	33.6902	32.2044	30.1767	29.3021	27.8031	27.0305
15400.5	40.4657	33.7096	32.2239	30.1941	29.3181	27.8168	27.0428
15500.5	40.4766	33.7245	32.2398	30.2079	29.3311	27.8283	27.0533
15600.5	40.47	33.7306	32.2479	30.2158	29.3394	27.8363	27.0613
15700.5	40.4534	33.7292	32.2492	30.2194	29.3433	27.8414	27.0667
15800.5	40.4305	33.7231	32.2465	30.2192	29.3441	27.844	27.0703
15900.5	40.4044	33.7138	32.2409	30.2171	29.3433	27.8453	27.0736
16000.5	40.3884	33.7071	32.2366	30.2154	29.343	27.8471	27.0772
16100.5	40.36	33.6955	32.2281	30.211	29.3403	27.8474	27.0792
16200.5	40.3192	33.6793	32.2164	30.2043	29.3354	27.8463	27.0801
16300.5	40.2685	33.6602	32.2022	30.1956	29.3289	27.8442	27.0801
16400.5	40.2123	33.6396	32.1861	30.1857	29.3215	27.8414	27.0796
16500.5	40.1661	33.6229	32.1725	30.1775	29.315	27.8395	27.0798
16600.5	40.1098	33.6022	32.1561	30.1673	29.3069	27.8364	27.0791
16700.5	40.0449	33.5776	32.1365	30.1551	29.2971	27.8318	27.0775
16800.5	39.9762	33.5506	32.1156	30.1407	29.2864	27.8262	27.0748
16900.5	39.9077	33.5231	32.0943	30.1263	29.2753	27.8206	27.0721
17000.5	39.8556	33.4992	32.076	30.1143	29.266	27.8162	27.0702
17100.5	39.7978	33.4722	32.0553	30.1006	29.2552	27.811	27.0674
17200.5	39.7257	33.4418	32.0322	30.0852	29.2428	27.8043	27.0641
17300.5	39.6491	33.41	32.007	30.0686	29.2295	27.7971	27.0598
17400.5	39.5706	33.3775	31.981	30.0515	29.2159	27.7896	27.0555
17500.5	39.5052	33.3495	31.9591	30.0367	29.2046	27.7833	27.0523
17600.5	39.4281	33.3173	31.9348	30.0208	29.1912	27.776	27.0481
17700.5	39.3441	33.2832	31.9075	30.0025	29.1764	27.768	27.0432
17800.5	39.2648	33.2477	31.8792	29.9829	29.1609	27.7591	27.0376
17900.5	39.1766	33.2117	31.8504	29.9632	29.145	27.75	27.032
18000.5	39.1047	33.1801	31.8246	29.9456	29.131	27.7423	27.0273
18100.5	39.0234	33.1452	31.7964	29.9266	29.1157	27.7337	27.0223
18200.5	38.9253	33.1071	31.7662	29.9054	29.0989	27.7241	27.0168
18300.5	38.8228	33.0674	31.7345	29.8836	29.0815	27.7139	27.0102
18400.5	38.7157	33.0268	31.7019	29.8615	29.0637	27.7033	27.0033
18500.5	38.6203	32.9905	31.6733	29.8413	29.0473	27.6942	26.9976
18600.5	38.5073	32.9516	31.6417	29.8199	29.0301	27.6839	26.9913
18700.5	38.3778	32.9096	31.6081	29.7963	29.0114	27.6726	26.9842
18800.5	38.2396	32.8671	31.5735	29.7724	28.992	27.661	26.9768
18900.5	38.1006	32.8223	31.5381	29.7484	28.9724	27.6493	26.9691
19000.5	37.9855	32.7817	31.506	29.7265	28.9547	27.639	26.9623
19100.5	37.8623	32.7368	31.4716	29.7031	28.9359	27.6276	26.9551
19200.5	37.7353	32.6888	31.4345	29.678	28.9157	27.6152	26.9469
19300.5	37.6103	32.6391	31.3953	29.6522	28.8948	27.6027	26.9385
19400.5	37.4895	32.5883	31.3568	29.6259	28.8737	27.5901	26.9301
19500.5	37.3936	32.5426	31.3214	29.6022	28.8546	27.5788	26.9226
19600.5	37.2889	32.4938	31.2834	29.577	28.8343	27.5667	26.9146
19700.5	37.1759	32.4422	31.2436	29.5502	28.8127	27.5538	26.906
19800.5	37.0618	32.3893	31.203	29.5229	28.7908	27.5407	26.8971
19900.5	36.9493	32.3367	31.1618	29.4952	28.7685	27.5274	26.888
20000.5	36.8612	32.2897	31.1256	29.47	28.7487	27.5155	26.8801
20100.5	36.7613	32.2403	31.0873	29.4442	28.7278	27.503	26.8717
20200.5	36.6507	32.1891	31.047	29.417	28.7057	27.4896	26.8626
20300.5	36.5379	32.1373	31.0063	29.3893	28.6832	27.476	26.8533
20400.5	36.4265	32.086	30.9657	29.3618	28.6608	27.4622	26.844
20500.5	36.3416	32.0414	30.9298	29.3371	28.6408	27.4501	26.8357
20600.5	36.2436	31.9948	30.8925	29.3114	28.6198	27.4373	26.827
20700.5	36.1338	31.9462	30.8534	29.2845	28.5978	27.4237	26.8178
20800.5	36.0222	31.8972	30.8141	29.2572	28.5755	27.41	26.8084
20900.5	35.9131	31.8491	30.7751	29.23	28.5533	27.3961	26.7989
21000.5	35.8323	31.8072	30.7408	29.2057	28.5335	27.384	26.7906
21100.5	35.7353	31.7634	30.7051	29.1806	28.513	27.3713	26.7817
21200.5	35.6279	31.7175	30.6678	29.1542	28.4914	27.3577	26.7722
21300.5	35.5193	31.6708	30.6299	29.1276	28.4695	27.344	26.7623
21400.5	35.4126	31.6246	30.5923	29.1011	28.448	27.3303	26.7528
21500.5	35.3358	31.5851	30.5595	29.0777	28.4289	27.3183	26.7445
21600.5	35.2434	31.5434	30.5252	29.0534	28.4088	27.3056	26.7357
21700.5	35.1389	31.4992	30.4892	29.0279	28.3878	27.2923	26.7263
21800.5	35.0331	31.4545	30.4527	29.002	28.3665	27.2786	26.7169
21900.5	34.9305	31.4102	30.4165	28.9761	28.3454	27.2652	26.7075
22000.5	34.8602	31.3722	30.3851	28.9537	28.3269	27.2534	26.6994
22100.5	34.7707	31.332	30.3522	28.9302	28.3074	27.241	26.6907
22200.5	34.6712	31.2895	30.3175	28.9056	28.2871	27.228	26.6816
22300.5	34.571	31.2461	30.2821	28.8806	28.2664	27.2147	26.6723
22400.5	34.4745	31.2031	30.247	28.8557	28.2458	27.2015	26.6629
22500.5	34.4104	31.1668	30.217	28.8341	28.2279	27.1899	26.6548
22600.5	34.3257	31.1279	30.1836	28.8115	28.2091	27.1779	26.6464
22700.5	34.2305	31.0866	30.1501	28.7876	28.1893	27.1651	26.6374
22800.5	34.1346	31.0445	30.1158	28.7635	28.1693	27.1523	26.6282
22900.5	34.0378	31.002	30.0811	28.7391	28.1491	27.1392	26.619
23000.5	33.9446	30.96	30.0469	28.715	28.1291	27.1263	26.6099
23100.5	33.8866	30.925	30.0177	28.6941	28.1118	27.1151	26.6019
23200.5	33.8064	30.8874	29.9868	28.6722	28.0936	27.1034	26.5934
23300.5	33.7155	30.8473	29.954	28.6492	28.0745	27.091	26.5846
23400.5	33.6246	30.8062	29.9207	28.6257	28.0551	27.0784	26.5756
23500.5	33.5377	30.7659	29.8876	28.6025	28.0359	27.0659	26.5666
23600.5	33.4868	30.7324	29.8595	28.5825	28.0192	27.0551	26.559
23700.5	33.4119	30.6965	29.8298	28.5614	28.0017	27.0438	26.5508
23800.5	33.327	30.6579	29.7981	28.5392	27.9833	27.0318	26.5422
23900.5	33.2412	30.6184	29.7659	28.5165	27.9645	27.0196	26.5334
24000.5	33.1596	30.5794	29.7339	28.494	27.9459	27.0075	26.5248
24100.5	33.1135	30.5473	29.707	28.4748	27.9299	26.997	26.5172
24200.5	33.0437	30.5127	29.6783	28.4546	27.9131	26.9861	26.5092
24300.5	32.9632	30.4753	29.6477	28.433	27.8953	26.9744	26.5009
24400.5	32.8823	30.4371	29.6165	28.4111	27.8771	26.9626	26.4924
24500.5	32.8044	30.3994	29.5857	28.3896	27.8591	26.9508	26.4839
24600.5	32.7628	30.3685	29.5599	28.3714	27.8437	26.9407	26.4766
24700.5	32.6967	30.3351	29.5322	28.3521	27.8275	26.9301	26.4689
24800.5	32.6188	30.2989	29.5026	28.3311	27.8102	26.9187	26.4607
24900.5	32.541	30.2618	29.4724	28.3099	27.7926	26.9072	26.4523
25000.5	32.4667	30.2251	29.4424	28.2888	27.7752	26.8958	26.444
25100.5	32.4283	30.1954	29.4175	28.2711	27.7604	26.8861	26.4368
25200.5	32.3659	30.163	29.3909	28.2522	27.7447	26.8758	26.4294
25300.5	32.2919	30.1272	29.3622	28.2319	27.728	26.8648	26.4214
25400.5	32.2177	30.0905	29.3328	28.2113	27.7109	26.8537	26.4134
25500.5	32.1474	30.0549	29.3038	28.1908	27.694	26.8426	26.4053
25600.5	32.1125	30.0261	29.2799	28.1737	27.6797	26.8332	26.3986
25700.5	32.0512	29.9947	29.2541	28.1554	27.6645	26.8232	26.3913
25800.5	31.9801	29.9604	29.2262	28.1358	27.6483	26.8125	26.3834
25900.5	31.9095	29.9253	29.1978	28.1158	27.6317	26.8017	26.3755
26000.5	31.843	29.8906	29.1696	28.096	27.6153	26.7909	26.3676
26100.5	31.812	29.8629	29.1467	28.0795	27.6015	26.7818	26.3611
26200.5	31.7544	29.8324	29.1218	28.0618	27.5867	26.7722	26.3539
26300.5	31.6873	29.7992	29.0949	28.0429	27.571	26.7618	26.3463
26400.5	31.6204	29.7651	29.0673	28.0235	27.5549	26.7512	26.3385
26500.5	31.5581	29.7315	29.04	28.0042	27.5389	26.7407	26.3308
26600.5	31.531	29.7049	29.0179	27.9883	27.5256	26.7319	26.3244
26700.5	31.4774	29.6755	28.9938	27.9712	27.5115	26.7226	26.3174
26800.5	31.4147	29.6433	28.9677	27.9527	27.4962	26.7124	26.3086
26900.5	31.3521	29.6103	28.9407	27.9338	27.4805	26.7021	26.3013
27000.5	31.2936	29.5778	28.9142	27.9151	27.465	26.6919	26.2939
27100.5	31.2696	29.5522	28.8931	27.8998	27.4522	26.6834	26.2876
27200.5	31.2193	29.5239	28.8699	27.8834	27.4384	26.6743	26.2809
27300.5	31.1592	29.4927	28.8446	27.8654	27.4236	26.6645	26.2736
27400.5	31.0989	29.4607	28.8186	27.847	27.4083	26.6545	26.2662
27500.5	31.0424	29.4291	28.7928	27.8287	27.3932	26.6445	26.2588
27600.5	31.02	29.4047	28.7725	27.8139	27.3808	26.6363	26.2527
27700.5	30.9727	29.3774	28.7504	27.7979	27.3675	26.6275	26.2462
27800.5	30.9152	29.3473	28.7261	27.7806	27.3531	26.6179	26.2391
27900.5	30.8574	29.3163	28.7007	27.7627	27.3383	26.6081	26.2318
28000.5	30.8031	29.2856	28.6756	27.745	27.3236	26.5983	26.2248
28100.5	30.7829	29.2622	28.6558	27.7307	27.3116	26.5904	26.219
28200.5	30.7381	29.236	28.6341	27.7152	27.2987	26.5818	26.2125
28300.5	30.683	29.2068	28.6101	27.6983	27.2847	26.5725	26.2057
28400.5	30.6278	29.1767	28.5854	27.6809	27.2702	26.563	26.1987
28500.5	30.5758	29.147	28.561	27.6637	27.2559	26.5535	26.1917
28600.5	30.5572	29.1246	28.5419	27.6501	27.2444	26.5458	26.186
28700.5	30.5149	29.0993	28.5208	27.6351	27.2318	26.5375	26.1797
28800.5	30.4619	29.071	28.4976	27.6186	27.2182	26.5285	26.1731
28900.5	30.4087	29.0419	28.4737	27.6017	27.2041	26.5191	26.1661
29000.5	30.3585	29.013	28.45	27.5849	27.1902	26.5099	26.1592
29100.5	30.3418	28.9916	28.4318	27.5714	27.179	26.5024	26.1538
29200.5	30.3018	28.9671	28.4115	27.5568	27.1669	26.4943	26.1477
29300.5	30.2502	28.9396	28.3892	27.5408	27.1536	26.4854	26.1412
29400.5	30.1986	28.9114	28.366	27.5242	27.1399	26.4763	26.1344
29500.5	30.1504	28.8835	28.3431	27.5078	27.1263	26.4674	26.1277
29600.5	30.1348	28.863	28.3257	27.4948	27.1155	26.4601	26.1222
29700.5	30.0955	28.8395	28.3066	27.4807	27.1037	26.4522	26.1162
29800.5	30.0462	28.8129	28.2846	27.4651	27.0908	26.4436	26.1097
29900.5	29.9966	28.7855	28.2619	27.449	27.0774	26.4347	26.1031
30000.5	29.9504	28.7583	28.2395	27.433	27.0642	26.4259	26.0966
30100.5	29.9357	28.7386	28.2226	27.4206	27.0537	26.4188	26.0913
30200.5	29.8982	28.7159	28.2035	27.4068	27.0422	26.4112	26.0857
30300.5	29.8509	28.69	28.1822	27.3917	27.0296	26.4028	26.0794
30400.5	29.8036	28.6633	28.1602	27.376	27.0166	26.394	26.0728
30500.5	29.7594	28.6369	28.1384	27.3605	27.0037	26.3854	26.0663
30600.5	29.745	28.6181	28.1221	27.3484	26.9936	26.3786	26.0612
30700.5	29.7082	28.5964	28.1037	27.3351	26.9825	26.371	26.0554
30800.5	29.6748	28.574	28.085	27.3216	26.9712	26.3634	26.0498
30900.5	29.7464	28.5761	28.0843	27.3195	26.9689	26.3615	26.0492
31000.5	29.8262	28.5879	28.0912	27.3222	26.9706	26.3618	26.0493
31100.5	29.9423	28.6106	28.1062	27.3301	26.9765	26.3638	26.0512
31200.5	30.0498	28.6343	28.1225	27.339	26.9831	26.3677	26.0536
31300.5	30.1915	28.6662	28.1449	27.3519	26.9927	26.3736	26.0574
31400.5	30.3179	28.6986	28.1679	27.365	27.0024	26.3793	26.0612
31500.5	30.4684	28.738	28.1957	27.3812	27.0149	26.3862	26.066
31600.5	30.598	28.7762	28.2232	27.3974	27.0272	26.393	26.0707
31700.5	30.7501	28.8211	28.2549	27.4163	27.0413	26.4015	26.0767
31800.5	30.907	28.871	28.2912	27.4374	27.0578	26.4113	26.0834
31900.5	31.0279	28.9156	28.3242	27.4572	27.073	26.4203	26.0895
32000.5	31.1625	28.9643	28.3601	27.4792	27.09	26.4303	26.0963
32100.5	31.2699	29.0094	28.3937	27.4997	27.106	26.4394	26.1028
32200.5	31.3922	29.0583	28.4299	27.5222	27.1235	26.4497	26.11
32300.5	31.4903	29.1035	28.464	27.5433	27.1399	26.4594	26.1168
32400.5	31.6105	29.1529	28.5011	27.5668	27.1582	26.4703	26.1245
32500.5	31.7374	29.2054	28.5407	27.5917	27.178	26.4823	26.1327
32600.5	31.83	29.2511	28.576	27.6142	27.196	26.493	26.1405
32700.5	31.9417	29.299	28.6132	27.6383	27.2151	26.5045	26.1487
32800.5	32.0292	29.3423	28.6473	27.661	27.2328	26.5152	26.1564
32900.5	32.1369	29.3887	28.6835	27.685	27.2518	26.5268	26.1647
33000.5	32.2217	29.4305	28.7168	27.7073	27.2693	26.5377	26.1725
33100.5	32.3262	29.4752	28.7525	27.7305	27.2883	26.5493	26.1806
33200.5	32.4082	29.5156	28.7848	27.7523	27.3058	26.5601	26.1885
33300.5	32.5158	29.5602	28.82	27.7758	27.325	26.5721	26.197
33400.5	32.6314	29.6077	28.8572	27.8009	27.3453	26.5849	26.2063
33500.5	32.7141	29.6488	28.8898	27.8236	27.3634	26.5963	26.2144
33600.5	32.8162	29.6922	28.9243	27.8471	27.3825	26.6085	26.2231
33700.5	32.8957	29.7313	28.9558	27.8688	27.4002	26.6198	26.2314
33800.5	32.9954	29.7737	28.9895	27.8918	27.4189	26.6317	26.24
33900.5	33.0737	29.8121	29.0202	27.9131	27.4364	26.6428	26.2479
34000.5	33.1769	29.8542	29.0539	27.9363	27.4553	26.655	26.2567
34100.5	33.2892	29.8991	29.0897	27.9608	27.4753	26.6678	26.2659
34200.5	33.369	29.9379	29.121	27.9826	27.4933	26.6794	26.2742
34300.5	33.4684	29.9793	29.1544	28.0055	27.5121	26.6916	26.2833
34400.5	33.5451	30.0167	29.1847	28.0266	27.5294	26.7028	26.2913
34500.5	33.642	30.057	29.2172	28.0491	27.548	26.7148	26.3002
34600.5	33.718	30.0935	29.2468	28.0699	27.5651	26.726	26.3083
34700.5	33.8136	30.1331	29.2787	28.0921	27.5834	26.7379	26.3171
34800.5	33.8893	30.169	29.3079	28.1126	27.6003	26.7488	26.325
34900.5	33.9883	30.2089	29.34	28.1349	27.6187	26.7608	26.3337
35000.5	34.0971	30.2517	29.3742	28.1586	27.6382	26.7735	26.3431
35100.5	34.174	30.2886	29.4042	28.1796	27.6557	26.7848	26.3514
35200.5	34.2695	30.328	29.4361	28.2018	27.6741	26.7968	26.3601
35300.5	34.3437	30.3637	29.4651	28.2222	27.6909	26.8078	26.3682
35400.5	34.4377	30.4022	29.4962	28.244	27.7089	26.8195	26.377
35500.5	34.5102	30.4371	29.5245	28.264	27.7254	26.8303	26.3849
35600.5	34.607	30.476	29.5557	28.2858	27.7434	26.8421	26.3936
35700.5	34.7131	30.5179	29.5891	28.309	27.7625	26.8545	26.4026
35800.5	34.7877	30.5537	29.6182	28.3296	27.7794	26.8656	26.4107
35900.5	34.8807	30.5922	29.6491	28.3512	27.7972	26.8772	26.4196
36000.5	34.952	30.6267	29.6773	28.371	27.8136	26.8881	26.4273
36100.5	35.0427	30.6644	29.7075	28.3922	27.8313	26.8995	26.4356
36200.5	35.1131	30.6984	29.7351	28.4117	27.8474	26.91	26.4433
36300.5	35.2026	30.7354	29.7648	28.4325	27.8645	26.9212	26.4517
36400.5	35.2718	30.7687	29.792	28.4517	27.8804	26.9317	26.4593
36500.5	35.3644	30.8062	29.822	28.4726	27.8976	26.943	26.4678
36600.5	35.4676	30.8463	29.8541	28.4949	27.916	26.955	26.4765
36700.5	35.5393	30.8808	29.8821	28.5147	27.9323	26.9661	26.4843
36800.5	35.6289	30.918	29.9119	28.5354	27.9495	26.9776	26.4927
36900.5	35.6973	30.9514	29.9389	28.5545	27.9652	26.9878	26.5001
37000.5	35.7844	30.9877	29.968	28.5748	27.982	26.9988	26.5082
37100.5	35.8517	31.0204	29.9946	28.5936	27.9974	27.0089	26.5154
37200.5	35.9379	31.0562	30.0233	28.6135	28.0139	27.0197	26.5235
37300.5	36.0045	31.0885	30.0494	28.6319	28.0291	27.0298	26.5308
37400.5	36.0944	31.1247	30.0782	28.652	28.0457	27.0407	26.5387
37500.5	36.1932	31.1639	30.1094	28.6735	28.0635	27.0523	26.5473
37600.5	36.2612	31.1971	30.1363	28.6924	28.0791	27.0626	26.5548
37700.5	36.3474	31.233	30.1651	28.7124	28.0956	27.0734	26.5625
37800.5	36.4131	31.2652	30.1911	28.7306	28.1106	27.0832	26.5697
37900.5	36.4977	31.3003	30.2192	28.7502	28.1268	27.0937	26.5775
38000.5	36.5618	31.3318	30.2448	28.7681	28.1415	27.1033	26.5845
38100.5	36.6497	31.3674	30.273	28.7877	28.1577	27.1139	26.5922
38200.5	36.7472	31.4056	30.3034	28.8087	28.175	27.1252	26.6004
38300.5	36.8143	31.438	30.3297	28.827	28.1901	27.135	26.6076
38400.5	36.8989	31.4734	30.3576	28.8465	28.2061	27.1453	26.6152
38500.5	36.9634	31.5047	30.3829	28.8642	28.2207	27.1548	26.6221
38600.5	37.046	31.5391	30.4104	28.8832	28.2364	27.165	26.6296
38700.5	37.1093	31.5698	30.4353	28.9006	28.2507	27.1743	26.6363
38800.5	37.191	31.6038	30.4623	28.9193	28.2661	27.1842	26.6436
38900.5	37.2538	31.6341	30.4868	28.9363	28.2802	27.1934	26.6502
39000.5	37.3381	31.6685	30.514	28.9551	28.2956	27.2034	26.6576
39100.5	37.4346	31.7058	30.5434	28.9753	28.3122	27.214	26.6652
39200.5	37.5019	31.7372	30.5687	28.9928	28.3266	27.2234	26.672
39300.5	37.5849	31.7713	30.5958	29.0115	28.342	27.2333	26.6792
39400.5	37.649	31.8018	30.6202	29.0285	28.356	27.2423	26.6856
39500.5	37.7296	31.835	30.6468	29.0468	28.371	27.252	26.6926
39600.5	37.7925	31.8649	30.6707	29.0634	28.3847	27.2608	26.6991
39700.5	37.8753	31.8987	30.6975	29.0817	28.3997	27.2705	26.7061
39800.5	37.9698	31.9352	30.7264	29.1014	28.4158	27.281	26.7136
39900.5	38.0352	31.966	30.7512	29.1185	28.4299	27.2899	26.7201
40000.5	38.1154	31.9996	30.7778	29.1368	28.4448	27.2995	26.7272
40100.5	38.1775	32.0293	30.8016	29.1533	28.4584	27.3082	26.7335
40200.5	38.2566	32.062	30.8276	29.1711	28.473	27.3176	26.7402
40300.5	38.3178	32.0912	30.851	29.1872	28.4862	27.326	26.7464
40400.5	38.396	32.1236	30.8764	29.2046	28.5005	27.3352	26.7531
40500.5	38.4564	32.1523	30.8995	29.2206	28.5136	27.3435	26.7591
40600.5	38.5239	32.1819	30.923	29.2368	28.5268	27.3518	26.7652
40700.5	38.4621	32.1834	30.9258	29.2398	28.5295	27.3536	26.7662
40800.5	38.3255	32.1646	30.9134	29.2329	28.524	27.35	26.7635
40900.5	38.1602	32.136	30.8935	29.2204	28.5142	27.3437	26.759
41000.5	37.9744	32.0998	30.8677	29.2039	28.5012	27.3354	26.7528
41100.5	37.7753	32.0581	30.837	29.1849	28.4859	27.3254	26.745
41200.5	37.5686	32.0117	30.8028	29.1629	28.4683	27.3145	26.7365
41300.5	37.3509	31.9612	30.7648	29.1384	28.4486	27.3022	26.7274
41400.5	37.1199	31.9067	30.7238	29.1124	28.4275	27.2888	26.7178
41500.5	36.8779	31.8488	30.6807	29.0847	28.405	27.2745	26.7074
41600.5	36.6188	31.7876	30.6347	29.0549	28.3812	27.2593	26.6961
41700.5	36.2961	31.716	30.581	29.0204	28.3534	27.2419	26.683
41800.5	35.9722	31.6446	30.5271	28.9851	28.3255	27.2243	26.67
41900.5	35.6215	31.5734	30.4737	28.9498	28.2974	27.2067	26.6571
42000.5	35.2509	31.501	30.4191	28.9144	28.2694	27.1888	26.6441
42100.5	34.895	31.4247	30.3628	28.8786	28.2409	27.1705	26.6307
42200.5	34.6157	31.3458	30.3046	28.8419	28.2114	27.1519	26.6171
42300.5	34.4302	31.2644	30.245	28.8043	28.1818	27.1332	26.6032
42400.5	34.2816	31.1802	30.1835	28.766	28.1516	27.1141	26.589
42500.5	34.1279	31.093	30.1218	28.727	28.1207	27.0948	26.5747
42600.5	33.9628	31.0039	30.0579	28.6867	28.0894	27.0753	26.5601
42700.5	33.7886	30.9126	29.9926	28.6461	28.0577	27.0554	26.545
42800.5	33.6096	30.8229	29.9261	28.605	28.0253	27.0353	26.5301
42900.5	33.4311	30.7342	29.8598	28.5632	27.9923	27.0148	26.5148
43000.5	33.2544	30.6472	29.7934	28.5218	27.9591	26.994	26.4996
43100.5	33.0813	30.5623	29.7274	28.48	27.9258	26.9729	26.4843
43200.5	32.9116	30.479	29.6616	28.4378	27.8917	26.9518	26.4688
43300.5	32.7458	30.3976	29.5965	28.3955	27.8578	26.9303	26.453
43400.5	32.5835	30.318	29.5326	28.3532	27.824	26.9085	26.4371
43500.5	32.4238	30.2399	29.4694	28.3108	27.7897	26.8866	26.4211
43600.5	32.2591	30.1623	29.4066	28.2681	27.7552	26.8646	26.4049
43700.5	32.0457	30.0777	29.3387	28.2222	27.7181	26.8409	26.3872
43800.5	31.893	29.9972	29.2735	28.1773	27.6819	26.8177	26.3698
43900.5	31.7489	29.9204	29.211	28.1339	27.6468	26.795	26.3529
44000.5	31.6051	29.8452	29.1499	28.0913	27.6121	26.7726	26.3362
44100.5	31.4628	29.7713	29.0897	28.049	27.5778	26.7504	26.3194
44200.5	31.3184	29.6984	29.0307	28.0071	27.5434	26.7281	26.3029
44300.5	31.1817	29.6267	28.9724	27.9656	27.5094	26.7058	26.2863
44400.5	31.0478	29.5561	28.9145	27.9245	27.4756	26.6837	26.2696
44500.5	30.9165	29.4864	28.8575	27.8838	27.4419	26.6614	26.253
44600.5	30.789	29.4177	28.8011	27.8434	27.4086	26.6395	26.2365
44700.5	30.6647	29.3497	28.7454	27.8035	27.3754	26.6175	26.2199
44800.5	30.5427	29.2825	28.6902	27.7639	27.3425	26.5958	26.2033
44900.5	30.4222	29.216	28.6344	27.7247	27.3098	26.574	26.1869
45000.5	30.3042	29.1502	28.5799	27.6857	27.2774	26.5523	26.1707
45100.5	30.189	29.085	28.5262	27.6472	27.2453	26.5307	26.1542
45200.5	30.0754	29.0204	28.4729	27.609	27.2133	26.5093	26.138
45300.5	29.9635	28.9563	28.42	27.5711	27.1816	26.4879	26.1217
45400.5	29.8538	28.893	28.3676	27.5335	27.1501	26.4666	26.1051
45500.5	29.7462	28.8302	28.3155	27.4963	27.1189	26.4455	26.0888
45600.5	29.6399	28.7682	28.2639	27.4594	27.088	26.4245	26.0729
45700.5	29.5284	28.7057	28.212	27.4222	27.0568	26.4033	26.0569
45800.5	29.3801	28.6349	28.1543	27.3817	27.0229	26.3806	26.0396
45900.5	29.2706	28.5677	28.099	27.3431	26.9902	26.3585	26.0226
46000.5	29.1699	28.5042	28.0464	27.3057	26.9588	26.3372	26.0062
46100.5	29.0693	28.4419	27.9949	27.269	26.9281	26.3161	25.9902
46200.5	28.9704	28.3805	27.944	27.2327	26.8976	26.2955	25.9745
46300.5	28.8741	28.3186	27.8938	27.1967	26.8674	26.2749	25.9587
46400.5	28.78	28.2585	27.8441	27.1611	26.8375	26.2544	25.9431
46500.5	28.6877	28.1993	27.7949	27.1258	26.8079	26.2341	25.9275
46600.5	28.5972	28.1409	27.7464	27.0909	26.7786	26.214	25.9121
46700.5	28.5073	28.0829	27.6983	27.0563	26.7495	26.1942	25.8969
46800.5	28.4183	28.0256	27.6508	27.0219	26.7207	26.1745	25.8818
46900.5	28.3303	27.9689	27.6037	26.988	26.692	26.1548	25.8666
47000.5	28.2431	27.9127	27.5576	26.9542	26.6636	26.1353	25.8516
47100.5	28.1566	27.8571	27.5116	26.9208	26.6354	26.1159	25.8367
47200.5	28.0707	27.8019	27.4658	26.8876	26.6075	26.0967	25.8215
47300.5	27.9857	27.7473	27.4202	26.8547	26.5798	26.0775	25.8067
47400.5	27.9021	27.6932	27.3751	26.8221	26.5523	26.0585	25.7922
47500.5	27.8198	27.6397	27.3303	26.7897	26.525	26.0399	25.7779
47600.5	27.7382	27.5866	27.2861	26.7575	26.4979	26.0207	25.7633
47700.5	27.6525	27.5328	27.2412	26.7251	26.4706	26.0017	25.7488
47800.5	27.5355	27.4706	27.1904	26.689	26.4403	25.9813	25.7329
47900.5	27.4471	27.4125	27.1423	26.6544	26.4113	25.9614	25.7175
48000.5	27.365	27.358	27.0968	26.6215	26.3836	25.9423	25.7029
48100.5	27.2831	27.3048	27.0523	26.5892	26.3564	25.9235	25.6884
48200.5	27.2028	27.2523	27.0083	26.5574	26.3296	25.9052	25.6743
48300.5	27.1248	27.2005	26.9651	26.5259	26.3031	25.887	25.6603
48400.5	27.0482	27.1494	26.9227	26.4947	26.2769	25.8689	25.6462
48500.5	26.9726	27.099	26.8801	26.4639	26.2512	25.8509	25.6324
48600.5	26.8978	27.0493	26.838	26.4333	26.2253	25.8331	25.6189
48700.5	26.8235	27.0002	26.7965	26.403	26.1996	25.8154	25.6051
48800.5	26.7501	26.9516	26.7554	26.3731	26.1741	25.7978	25.5915
48900.5	26.6788	26.9035	26.7148	26.3431	26.1488	25.7805	25.578
49000.5	26.6071	26.856	26.6745	26.3136	26.1239	25.7632	25.5649
49100.5	26.535	26.8088	26.6345	26.2843	26.0989	25.746	25.5515
49200.5	26.4638	26.7625	26.5948	26.2551	26.0741	25.7291	25.5382
49300.5	26.3923	26.7167	26.5555	26.2262	26.0495	25.7122	25.5251
49400.5	26.3222	26.6705	26.5164	26.1975	26.0251	25.6954	25.5121
49500.5	26.2521	26.6248	26.4777	26.1689	26.0009	25.6786	25.4991
49600.5	26.1826	26.5793	26.4393	26.1406	25.9769	25.6616	25.4863
49700.5	26.1136	26.5339	26.4012	26.1124	25.953	25.645	25.4734
49800.5	26.0413	26.488	26.3626	26.0843	25.9288	25.6284	25.4604
49900.5	25.9416	26.4333	26.3176	26.0521	25.9016	25.6098	25.4464
50000.5	25.8652	26.3829	26.2755	26.0212	25.8756	25.5922	25.4325
50100.5	25.7957	26.3359	26.236	25.9924	25.8505	25.5752	25.4195
50200.5	25.7261	26.2902	26.1974	25.9638	25.8266	25.5586	25.4067
50300.5	25.6574	26.2453	26.1594	25.9357	25.8028	25.5422	25.3937
50400.5	25.5903	26.2008	26.1217	25.908	25.7793	25.5263	25.381
50500.5	25.525	26.1568	26.0845	25.8805	25.756	25.5103	25.3687
50600.5	25.4595	26.1129	26.0476	25.8533	25.7329	25.4944	25.3569
50700.5	25.3946	26.0699	26.0112	25.8263	25.71	25.4786	25.3445
50800.5	25.3308	26.0273	25.975	25.7995	25.6873	25.4629	25.3324
50900.5	25.275	25.9873	25.9407	25.7732	25.6655	25.4477	25.3205
51000.5	25.2759	25.9668	25.9211	25.7565	25.651	25.4367	25.3117
51100.5	25.2694	25.9497	25.9047	25.7423	25.6379	25.427	25.3037
51200.5	25.2891	25.9428	25.8955	25.7327	25.6281	25.4195	25.2978
51300.5	25.3172	25.9424	25.8917	25.7257	25.6219	25.4137	25.293
51400.5	25.3235	25.9371	25.8848	25.7178	25.6143	25.4072	25.2876
51500.5	25.3545	25.9397	25.8828	25.7133	25.6093	25.4031	25.2831
51600.5	25.3956	25.9467	25.8852	25.712	25.6068	25.3999	25.28
51700.5	25.4368	25.9569	25.8901	25.7119	25.6053	25.3972	25.2778
51800.5	25.4542	25.9606	25.8905	25.7091	25.6018	25.3936	25.2741
51900.5	25.4927	25.9701	25.895	25.7092	25.6003	25.3914	25.2714
52000.5	25.5352	25.9829	25.9027	25.7111	25.6006	25.3902	25.2693
52100.5	25.5497	25.9889	25.9051	25.7102	25.5987	25.3878	25.2664
52200.5	25.5849	26.0002	25.9116	25.7121	25.5989	25.3861	25.2643
52300.5	25.6225	26.0144	25.921	25.7154	25.6007	25.3854	25.263
52400.5	25.6324	26.0209	25.9247	25.7157	25.5999	25.3832	25.2609
52500.5	25.6613	26.0321	25.9318	25.7184	25.601	25.3823	25.2592
52600.5	25.6967	26.047	25.9421	25.7231	25.6033	25.3825	25.2584
52700.5	25.7268	26.0616	25.9526	25.7283	25.6064	25.3832	25.2578
52800.5	25.7297	26.0677	25.9568	25.7298	25.6069	25.382	25.2563
52900.5	25.7516	26.078	25.9642	25.7332	25.6085	25.3815	25.2553
53000.5	25.7762	26.0909	25.9733	25.7377	25.6112	25.3819	25.2552
53100.5	25.7734	26.0963	25.9767	25.7387	25.6117	25.3811	25.2537
53200.5	25.7892	26.1053	25.9832	25.7418	25.6138	25.381	25.2539
53300.5	25.8085	26.1164	25.9916	25.7462	25.6169	25.3817	25.2542
53400.5	25.8013	26.1194	25.9944	25.7472	25.6172	25.3808	25.2523
53500.5	25.8132	26.1265	26.0002	25.7504	25.6191	25.381	25.2517
53600.5	25.8322	26.1371	26.0087	25.755	25.6225	25.3821	25.2529
53700.5	25.8476	26.1475	26.0175	25.7598	25.626	25.3834	25.2536
53800.5	25.8372	26.1497	26.02	25.761	25.6267	25.383	25.2522
53900.5	25.8462	26.1558	26.0249	25.7641	25.6287	25.3837	25.2513
54000.5	25.859	26.1644	26.0316	25.7684	25.6319	25.3849	25.2516
54100.5	25.8461	26.1651	26.0328	25.7694	25.6324	25.3845	25.2516
54200.5	25.8528	26.1701	26.0366	25.7719	25.6343	25.3847	25.2512
54300.5	25.8636	26.1774	26.0426	25.7757	25.6373	25.3861	25.2517
54400.5	25.8489	26.1772	26.0433	25.7764	25.6377	25.3858	25.2507
54500.5	25.8539	26.1812	26.0467	25.7788	25.6394	25.3862	25.2506
54600.5	25.8671	26.1889	26.0529	25.7828	25.6424	25.3876	25.2515
54700.5	25.8774	26.1965	26.0592	25.7873	25.6457	25.3891	25.2523
54800.5	25.8626	26.1961	26.0596	25.7881	25.6463	25.389	25.2513
54900.5	25.8678	26.1997	26.0629	25.7905	25.6482	25.3897	25.2511
55000.5	25.8775	26.206	26.0681	25.794	25.651	25.3911	25.252
55100.5	25.8624	26.2047	26.0678	25.7944	25.6512	25.3907	25.2513
55200.5	25.8671	26.2075	26.0705	25.7964	25.6526	25.3912	25.2511
55300.5	25.8763	26.2131	26.0752	25.7998	25.6553	25.3924	25.251
55400.5	25.8609	26.2111	26.0744	25.7999	25.6552	25.392	25.2507
55500.5	25.8655	26.2135	26.0767	25.8015	25.6564	25.3923	25.2515
55600.5	25.8782	26.2195	26.0817	25.8052	25.6594	25.3936	25.2525
55700.5	25.8885	26.2258	26.087	25.8088	25.6624	25.3949	25.2532
55800.5	25.8743	26.2242	26.0865	25.8089	25.6624	25.3948	25.252
55900.5	25.8799	26.2267	26.0889	25.8108	25.664	25.3953	25.2523
56000.5	25.8902	26.2318	26.0932	25.8138	25.6664	25.3966	25.2533
56100.5	25.8763	26.2295	26.0921	25.8135	25.6662	25.3961	25.252
56200.5	25.8818	26.2315	26.094	25.815	25.6674	25.3966	25.2515
56300.5	25.8923	26.2362	26.0979	25.8177	25.6693	25.3976	25.2521
56400.5	25.8785	26.2335	26.0965	25.8172	25.669	25.3971	25.2513
56500.5	25.8843	26.2352	26.098	25.8184	25.6699	25.3974	25.2506
56600.5	25.8986	26.2406	26.1024	25.8215	25.6724	25.3984	25.2516
56700.5	25.9106	26.2462	26.1071	25.8246	25.6748	25.4	25.2525
56800.5	25.8984	26.2441	26.106	25.8243	25.6746	25.3994	25.2517
56900.5	25.9057	26.2461	26.1078	25.8256	25.6755	25.3998	25.2513
57000.5	25.9179	26.2507	26.1116	25.8282	25.6777	25.4007	25.2513
57100.5	25.9056	26.248	26.1101	25.8274	25.6771	25.4001	25.2508
57200.5	25.9127	26.2496	26.1114	25.8284	25.6779	25.4002	25.2506
57300.5	25.9247	26.2538	26.1149	25.8308	25.6795	25.401	25.2505
57400.5	25.9125	26.2509	26.113	25.8296	25.6788	25.4003	25.2499
57500.5	25.9196	26.2522	26.1141	25.8305	25.6794	25.4004	25.2497
57600.5	25.9349	26.2573	26.118	25.8331	25.6814	25.4014	25.2498
57700.5	25.9479	26.2626	26.1223	25.8359	25.6837	25.4024	25.25
57800.5	25.9368	26.2602	26.1208	25.8351	25.6832	25.402	25.2499
57900.5	25.9447	26.262	26.1222	25.8361	25.6838	25.4019	25.2496
58000.5	25.9573	26.2663	26.1255	25.8383	25.6855	25.4028	25.2498
58100.5	25.9457	26.2634	26.1236	25.8371	25.6846	25.4018	25.249
58200.5	25.953	26.2647	26.1246	25.8377	25.6849	25.4017	25.249
58300.5	25.965	26.2687	26.1277	25.8396	25.6865	25.4023	25.249
58400.5	25.9528	26.2655	26.1255	25.8383	25.6854	25.4013	25.2475
58500.5	25.9595	26.2666	26.1262	25.8388	25.6856	25.4012	25.2475
58600.5	25.971	26.2703	26.1291	25.8405	25.687	25.4018	25.2479
58700.5	25.9585	26.2669	26.1267	25.839	25.6857	25.4008	25.2464
58800.5	25.9647	26.2678	26.1272	25.8393	25.6859	25.4004	25.246
58900.5	25.9791	26.2724	26.1306	25.8414	25.6875	25.4011	25.2466
59000.5	25.9912	26.2773	26.1343	25.8437	25.6893	25.4019	25.2462
59100.5	25.9793	26.2745	26.1324	25.8425	25.6882	25.401	25.2451
59200.5	25.9861	26.2758	26.1332	25.843	25.6884	25.4008	25.2449
59300.5	25.9975	26.2796	26.1361	25.8447	25.6897	25.4014	25.2453
59400.5	25.9851	26.2764	26.1338	25.8431	25.6884	25.4001	25.2437
59500.5	25.991	26.2772	26.1343	25.8433	25.6885	25.3998	25.2432
59600.5	26.0019	26.2808	26.137	25.8449	25.6895	25.4001	25.2433
59700.5	25.9889	26.2772	26.1343	25.8431	25.688	25.3989	25.2416
59800.5	25.9943	26.2779	26.1347	25.8431	25.688	25.3983	25.2411
59900.5	26.008	26.2823	26.1378	25.8449	25.6891	25.3989	25.2417
60000.5	26.0196	26.2868	26.1412	25.847	25.6908	25.3994	25.2418
60100.5	26.0072	26.2839	26.1391	25.8455	25.6895	25.3983	25.2402
60200.5	26.0132	26.2849	26.1397	25.8458	25.6896	25.3981	25.2397
60300.5	26.024	26.2886	26.1423	25.8472	25.6905	25.3983	25.2397
60400.5	26.0109	26.285	26.1396	25.8454	25.689	25.397	25.2377
60500.5	26.016	26.2856	26.1399	25.8453	25.6888	25.3965	25.2373
60600.5	26.0262	26.2889	26.1422	25.8466	25.6896	25.3967	25.2375
60700.5	26.0129	26.285	26.1393	25.8446	25.6881	25.3952	25.2355
60800.5	26.0177	26.2853	26.1394	25.8444	25.6876	25.3946	25.2348
60900.5	26.0308	26.2893	26.1422	25.846	25.6888	25.395	25.2352
61000.5	26.0418	26.2936	26.1453	25.8477	25.6899	25.3954	25.2352
61100.5	26.0291	26.2903	26.1428	25.8459	25.6885	25.394	25.2332
61200.5	26.0345	26.2909	26.1432	25.8459	25.6882	25.3934	25.2321
61300.5	26.0448	26.2943	26.1455	25.8471	25.689	25.3935	25.2324
61400.5	26.0316	26.2904	26.1426	25.8449	25.6873	25.392	25.2305
61500.5	26.0364	26.2907	26.1426	25.8444	25.687	25.3913	25.2303
61600.5	26.0461	26.2936	26.1446	25.8454	25.6873	25.3912	25.2295
61700.5	26.0324	26.2894	26.1414	25.8435	25.6855	25.3896	25.2276
61800.5	26.0367	26.2894	26.1412	25.8431	25.685	25.3889	25.227
61900.5	26.0492	26.2931	26.1437	25.8443	25.6857	25.389	25.2269
62000.5	26.0597	26.2969	26.1465	25.8457	25.6868	25.389	25.227
62100.5	26.0468	26.2933	26.1438	25.8439	25.685	25.3875	25.225
62200.5	26.0518	26.2937	26.1438	25.8436	25.6846	25.3868	25.2251
62300.5	26.0616	26.2966	26.1458	25.8446	25.6852	25.3869	25.2247
62400.5	26.0482	26.2925	26.1426	25.8423	25.6833	25.3852	25.2224
62500.5	26.0525	26.2924	26.1423	25.8418	25.6825	25.3843	25.2214
62600.5	26.0617	26.295	26.144	25.8425	25.6829	25.3842	25.2213
62700.5	26.0479	26.2906	26.1406	25.8401	25.6808	25.3825	25.219
62800.5	26.0517	26.2902	26.1401	25.8394	25.6802	25.3815	25.2179
62900.5	26.0638	26.2935	26.1423	25.8405	25.6806	25.3814	25.2179
63000.5	26.0739	26.2972	26.1448	25.8417	25.6815	25.3815	25.2171
63100.5	26.0609	26.2932	26.1419	25.8395	25.6795	25.3797	25.2152
63200.5	26.0654	26.2933	26.1416	25.839	25.679	25.3789	25.2148
63300.5	26.0749	26.2959	26.1433	25.8398	25.6792	25.3788	25.2146
63400.5	26.0613	26.2915	26.1399	25.8373	25.6771	25.3769	25.2122
63500.5	26.0651	26.2911	26.1393	25.8365	25.6762	25.376	25.211
63600.5	26.074	26.2934	26.1407	25.8371	25.6766	25.3756	25.211
63700.5	26.06	26.2887	26.137	25.8344	25.6741	25.3738	25.2087
63800.5	26.0635	26.2881	26.1363	25.8335	25.6732	25.3726	25.2073
63900.5	26.0753	26.2911	26.1383	25.8344	25.6736	25.3721	25.2074
64000.5	26.085	26.2944	26.1405	25.8354	25.6745	25.3722	25.2069
64100.5	26.0718	26.2902	26.1373	25.833	25.6722	25.3703	25.2047
64200.5	26.076	26.29	26.1368	25.8324	25.6714	25.3694	25.2036
64300.5	26.085	26.2924	26.1382	25.8328	25.6715	25.369	25.2038
64400.5	26.0713	26.2877	26.1345	25.8301	25.6692	25.367	25.2014
64500.5	26.0749	26.287	26.1337	25.8292	25.668	25.3659	25.1998
64600.5	26.0834	26.289	26.1349	25.8296	25.6683	25.3654	25.1991
64700.5	26.0691	26.2841	26.131	25.8267	25.6656	25.3633	25.1971
64800.5	26.0722	26.2832	26.13	25.8256	25.6645	25.3621	25.1957
64900.5	26.084	26.2859	26.1317	25.8262	25.6647	25.3618	25.1961
65000.5	26.094	26.2889	26.1337	25.8271	25.6655	25.3616	25.1959
65100.5	26.0813	26.2845	26.1302	25.8246	25.663	25.3597	25.1934
65200.5	26.0857	26.284	26.1295	25.8236	25.6621	25.3586	25.1917
65300.5	26.0949	26.2861	26.1308	25.824	25.662	25.3582	25.191
65400.5	26.0815	26.2812	26.1269	25.8211	25.6595	25.356	25.1891
65500.5	26.0851	26.2803	26.1259	25.82	25.6582	25.3547	25.1875
65600.5	26.0935	26.2821	26.1269	25.8202	25.6582	25.3541	25.1866
65700.5	26.0796	26.2769	26.1228	25.8171	25.6554	25.352	25.1847
65800.5	26.0825	26.2758	26.1215	25.8158	25.6542	25.3506	25.1832
65900.5	26.0904	26.2774	26.1223	25.8159	25.6538	25.3499	25.1824
66000.5	26.0759	26.272	26.118	25.8127	25.6511	25.3476	25.1804
66100.5	26.0783	26.2707	26.1166	25.8113	25.6497	25.3463	25.1788
66200.5	26.0889	26.273	26.118	25.8117	25.6498	25.3458	25.1787
66300.5	26.0976	26.2756	26.1196	25.8123	25.6498	25.3454	25.1786
66400.5	26.0839	26.2709	26.1159	25.8095	25.6475	25.3433	25.176
66500.5	26.087	26.27	26.1149	25.8084	25.6462	25.342	25.1743
66600.5	26.095	26.2718	26.1158	25.8085	25.6462	25.3413	25.1739
66700.5	26.0809	26.2666	26.1116	25.8053	25.6433	25.3392	25.1716
66800.5	26.0833	26.2654	26.1103	25.804	25.642	25.3378	25.1699
66900.5	26.0908	26.2668	26.111	25.8039	25.6415	25.3371	25.1691
67000.5	26.0762	26.2614	26.1066	25.8006	25.6388	25.3346	25.1671
67100.5	26.0783	26.26	26.1051	25.7992	25.6372	25.3332	25.1652
67200.5	26.0886	26.2622	26.1064	25.7994	25.6373	25.3326	25.1648
67300.5	26.097	26.2646	26.1079	25.7999	25.6372	25.3322	25.1639
67400.5	26.0834	26.2598	26.104	25.7969	25.6347	25.33	25.1619
67500.5	26.0862	26.2588	26.1029	25.7957	25.6332	25.3287	25.1602
67600.5	26.094	26.2604	26.1037	25.7956	25.633	25.3278	25.1594
67700.5	26.0799	26.2551	26.0993	25.7924	25.6301	25.3255	25.1574
67800.5	26.0821	26.2538	26.0979	25.7909	25.6286	25.324	25.1555
67900.5	26.0894	26.2551	26.0984	25.7907	25.6282	25.3232	25.1545
68000.5	26.0749	26.2495	26.0939	25.7874	25.6252	25.3209	25.1525
68100.5	26.0767	26.2479	26.0923	25.7857	25.6235	25.3192	25.1506
68200.5	26.0868	26.2499	26.0934	25.7858	25.6234	25.3184	25.1501
68300.5	26.0951	26.2522	26.0947	25.7862	25.6235	25.3178	25.1495
68400.5	26.0814	26.2472	26.0906	25.7831	25.6207	25.3158	25.1474
68500.5	26.0839	26.246	26.0893	25.7817	25.6194	25.3141	25.1454
68600.5	26.0914	26.2475	26.0899	25.7816	25.6188	25.3133	25.1445
68700.5	26.0772	26.242	26.0855	25.7781	25.6159	25.311	25.1424
68800.5	26.0791	26.2404	26.0839	25.7766	25.6141	25.3093	25.1406
68900.5	26.0862	26.2415	26.0843	25.7762	25.6136	25.3084	25.1394
69000.5	26.0716	26.2358	26.0796	25.7727	25.6105	25.306	25.1374
69100.5	26.0732	26.234	26.0778	25.7709	25.6089	25.3043	25.1356
69200.5	26.0828	26.2358	26.0787	25.7709	25.6084	25.3034	25.1346
69300.5	26.0908	26.2378	26.0798	25.7712	25.6084	25.3027	25.1342
69400.5	26.077	26.2327	26.0757	25.768	25.6057	25.3005	25.1322
69500.5	26.0792	26.2314	26.0742	25.7665	25.604	25.2989	25.131
69600.5	26.0864	26.2325	26.0746	25.7662	25.6036	25.298	25.1292
69700.5	26.0721	26.2269	26.07	25.7627	25.6004	25.2957	25.1273
69800.5	26.0738	26.2251	26.0682	25.761	25.5988	25.294	25.1254
69900.5	26.0805	26.226	26.0684	25.7605	25.598	25.2929	25.1239
70000.5	26.0657	26.2201	26.0636	25.7569	25.5948	25.2904	25.1219
70100.5	26.0669	26.2182	26.0617	25.7549	25.5929	25.2887	25.12
70200.5	26.0762	26.2198	26.0624	25.7549	25.5927	25.2877	25.1188
70300.5	26.0839	26.2216	26.0635	25.7549	25.5924	25.287	25.1178
70400.5	26.07	26.2163	26.0591	25.7516	25.5895	25.2846	25.1159
70500.5	26.0719	26.2147	26.0575	25.75	25.5879	25.283	25.1141
70600.5	26.0788	26.2158	26.0578	25.7496	25.587	25.2819	25.1128
70700.5	26.0644	26.2099	26.053	25.746	25.5839	25.2794	25.1105
70800.5	26.0657	26.208	26.0511	25.7442	25.5821	25.2786	25.1089
70900.5	26.072	26.2087	26.0511	25.7436	25.5814	25.2782	25.1075
71000.5	26.0572	26.2026	26.0462	25.7398	25.5781	25.2748	25.1057
71100.5	26.058	26.2005	26.0441	25.7379	25.5764	25.2727	25.104
71200.5	26.067	26.2019	26.0447	25.7377	25.5756	25.2716	25.1025
71300.5	26.0743	26.2036	26.0456	25.7377	25.5754	25.2706	25.1014
71400.5	26.0603	26.1982	26.0411	25.7342	25.5723	25.2681	25.0997
71500.5	26.0619	26.1964	26.0393	25.7325	25.5705	25.2665	25.0981
71600.5	26.0686	26.1973	26.0394	25.732	25.5699	25.2654	25.0968
71700.5	26.054	26.1913	26.0346	25.7283	25.5666	25.2629	25.0945
71800.5	26.055	26.1892	26.0325	25.7263	25.5648	25.261	25.0934
71900.5	26.0611	26.1898	26.0324	25.7256	25.5638	25.2599	25.0922
72000.5	26.0461	26.1836	26.0273	25.7218	25.5605	25.2572	25.0894
72100.5	26.0466	26.1813	26.0251	25.7198	25.5584	25.2554	25.0878
72200.5	26.0552	26.1826	26.0255	25.7194	25.5579	25.2544	25.0873
72300.5	26.0623	26.1841	26.0262	25.7193	25.5575	25.2534	25.0863
72400.5	26.0484	26.1785	26.0217	25.7158	25.5543	25.251	25.0833
72500.5	26.0496	26.1767	26.0198	25.7139	25.5527	25.2492	25.0819
72600.5	26.0559	26.1773	26.0198	25.7133	25.5517	25.2481	25.0808
72700.5	26.0413	26.1712	26.0149	25.7095	25.5483	25.2453	25.0778
72800.5	26.0419	26.1691	26.0127	25.7075	25.5463	25.2434	25.0765
72900.5	26.0508	26.1704	26.0132	25.707	25.5458	25.2424	25.0749
73000.5	26.0609	26.1729	26.0146	25.7071	25.5459	25.2418	25.0746
73100.5	26.0724	26.1762	26.0167	25.7078	25.5459	25.2413	25.0742
73200.5	26.0851	26.18	26.0194	25.7092	25.5464	25.2409	25.0732
73300.5	26.1011	26.1852	26.0229	25.711	25.5475	25.2411	25.0724
73400.5	26.1404	26.1987	26.0326	25.7167	25.5517	25.2432	25.0733
73500.5	26.1664	26.2093	26.0404	25.7213	25.555	25.2446	25.0742
73600.5	26.1859	26.2171	26.0462	25.7246	25.5572	25.2456	25.0746
73700.5	26.2049	26.2246	26.0515	25.7275	25.5593	25.2462	25.0741
73800.5	26.2237	26.2318	26.0568	25.7304	25.5613	25.2468	25.0743
73900.5	26.2422	26.2389	26.0618	25.7331	25.5632	25.2473	25.0746
74000.5	26.2603	26.2459	26.0669	25.7359	25.565	25.2481	25.0741
74100.5	26.2779	26.2528	26.0718	25.7385	25.5669	25.2485	25.0742
74200.5	26.2948	26.2597	26.0767	25.7412	25.5687	25.2492	25.0744
74300.5	26.3107	26.2664	26.0816	25.7439	25.5705	25.2496	25.0737
74400.5	26.3256	26.2731	26.0865	25.7465	25.5723	25.2504	25.0742
74500.5	26.3427	26.2804	26.0919	25.7495	25.5743	25.251	25.0743
74600.5	26.3815	26.2956	26.1031	25.7563	25.5794	25.2536	25.0755
74700.5	26.4058	26.3074	26.1121	25.7617	25.5835	25.2556	25.0766
74800.5	26.422	26.3162	26.1188	25.7657	25.5864	25.2568	25.0772
74900.5	26.4367	26.3241	26.1247	25.7692	25.589	25.2579	25.0778
75000.5	26.4501	26.3314	26.1303	25.7724	25.5914	25.2588	25.0777
75100.5	26.4623	26.3382	26.1355	25.7755	25.5936	25.2595	25.0782
75200.5	26.4738	26.3447	26.1405	25.7784	25.5957	25.2602	25.078
75300.5	26.4844	26.351	26.1452	25.7812	25.5977	25.2611	25.0786
75400.5	26.4943	26.3569	26.1498	25.7839	25.5996	25.2617	25.0782
75500.5	26.5036	26.3626	26.1542	25.7866	25.6014	25.2623	25.0787
75600.5	26.5125	26.3681	26.1585	25.7891	25.6033	25.2631	25.0783
75700.5	26.5245	26.3742	26.1633	25.792	25.6054	25.2639	25.0788
75800.5	26.5576	26.3879	26.1737	25.7985	25.6103	25.2666	25.0803
75900.5	26.5764	26.3984	26.1821	25.8037	25.6143	25.2687	25.0811
76000.5	26.5875	26.4058	26.188	25.8075	25.6171	25.2702	25.0818
76100.5	26.5971	26.4122	26.1932	25.8108	25.6196	25.271	25.0824
76200.5	26.6066	26.418	26.1979	25.8138	25.6218	25.272	25.0823
76300.5	26.6153	26.4235	26.2023	25.8164	25.6237	25.2726	25.0829
76400.5	26.6233	26.4287	26.2064	25.819	25.6257	25.2734	25.0828
76500.5	26.6306	26.4336	26.2103	25.8214	25.6275	25.274	25.0831
76600.5	26.6377	26.4382	26.2141	25.8238	25.6292	25.2747	25.083
76700.5	26.6443	26.4426	26.2177	25.8261	25.6308	25.2751	25.0831
76800.5	26.6507	26.4468	26.2211	25.8282	25.6324	25.2759	25.0832
76900.5	26.6597	26.4518	26.2251	25.8306	25.6342	25.2764	25.0832
77000.5	26.6907	26.4643	26.2347	25.8367	25.6389	25.279	25.0846
77100.5	26.7079	26.4736	26.2421	25.8416	25.6426	25.2807	25.0858
77200.5	26.7174	26.48	26.2472	25.8448	25.6451	25.2817	25.086
77300.5	26.7259	26.4853	26.2516	25.8477	25.6473	25.2828	25.0864
77400.5	26.7338	26.4902	26.2556	25.8503	25.6492	25.2837	25.0868
77500.5	26.741	26.4947	26.2593	25.8526	25.6509	25.2844	25.0865
77600.5	26.7479	26.4989	26.2628	25.8548	25.6525	25.2848	25.0868
77700.5	26.7542	26.5029	26.266	25.8568	25.654	25.2854	25.0864
77800.5	26.7605	26.5067	26.2691	25.8587	25.6554	25.2858	25.0868
77900.5	26.7662	26.5103	26.2719	25.8606	25.6567	25.2861	25.0866
78000.5	26.7719	26.5136	26.2747	25.8623	25.658	25.2865	25.0867
78100.5	26.7803	26.5178	26.278	25.8644	25.6595	25.2871	25.0865
78200.5	26.8106	26.5295	26.287	25.8702	25.6639	25.2894	25.0879
78300.5	26.8273	26.538	26.2939	25.8746	25.6673	25.2913	25.0886
78400.5	26.8364	26.5437	26.2984	25.8775	25.6696	25.2922	25.0891
78500.5	26.8445	26.5485	26.3023	25.8799	25.6714	25.2928	25.0891
78600.5	26.852	26.5527	26.3057	25.882	25.673	25.2934	25.0894
78700.5	26.8589	26.5561	26.3088	25.8839	25.6745	25.2941	25.0895
78800.5	26.8654	26.5595	26.3117	25.8857	25.6757	25.2944	25.0891
78900.5	26.8715	26.5627	26.3144	25.8874	25.6769	25.2946	25.0892
79000.5	26.8772	26.5658	26.317	25.8889	25.678	25.2949	25.0887
79100.5	26.8827	26.5687	26.3194	25.8904	25.6791	25.2952	25.0889
79200.5	26.8879	26.5715	26.3217	25.8917	25.6801	25.2956	25.0884
79300.5	26.8957	26.5751	26.3245	25.8934	25.6812	25.296	25.0885
79400.5	26.9258	26.5862	26.333	25.8988	25.6853	25.2981	25.0895
79500.5	26.9422	26.5941	26.3394	25.9028	25.6884	25.2994	25.0902
79600.5	26.951	26.5994	26.3435	25.9054	25.6904	25.3003	25.0904
79700.5	26.9588	26.6036	26.3468	25.9075	25.6918	25.3009	25.0908
79800.5	26.9659	26.6074	26.3498	25.9093	25.6932	25.3012	25.0903
79900.5	26.9724	26.6108	26.3525	25.9109	25.6943	25.3016	25.0904
80000.5	26.9784	26.6139	26.355	25.9123	25.6954	25.3016	25.0902
80100.5	26.984	26.6169	26.3573	25.9136	25.6962	25.3017	25.0898
80200.5	26.9892	26.6196	26.3594	25.9149	25.6971	25.3018	25.0898
80300.5	26.9941	26.6221	26.3614	25.916	25.6978	25.3018	25.0891
80400.5	26.9987	26.6246	26.3633	25.9171	25.6986	25.3018	25.0891
80500.5	27.0059	26.6278	26.3657	25.9185	25.6996	25.3021	25.0884
80600.5	27.0352	26.6384	26.3738	25.9235	25.7033	25.3039	25.0895
80700.5	27.051	26.646	26.3797	25.9272	25.7062	25.3054	25.0903
80800.5	27.0591	26.6507	26.3834	25.9295	25.7079	25.3059	25.0904
80900.5	27.0662	26.6546	26.3864	25.9313	25.7092	25.3063	25.0902
81000.5	27.0726	26.6579	26.389	25.9327	25.7102	25.3065	25.0903
81100.5	27.0785	26.6609	26.3913	25.934	25.7111	25.3066	25.0899
81200.5	27.0838	26.6637	26.3934	25.9352	25.7118	25.3067	25.0896
81300.5	27.0887	26.6662	26.3953	25.9363	25.7125	25.3066	25.0892
81400.5	27.0933	26.6686	26.3971	25.9373	25.713	25.3067	25.0886
81500.5	27.0975	26.6707	26.3987	25.9381	25.7136	25.3067	25.0884
81600.5	27.1015	26.6727	26.4002	25.9389	25.714	25.3064	25.0874
81700.5	27.1081	26.6756	26.4023	25.94	25.7147	25.3063	25.0873
81800.5	27.1372	26.6857	26.41	25.9448	25.7183	25.3083	25.0882
81900.5	27.1521	26.693	26.4155	25.9482	25.7209	25.3095	25.0886
82000.5	27.1597	26.6973	26.4189	25.9502	25.7223	25.3099	25.0887
82100.5	27.1662	26.7008	26.4215	25.9517	25.7233	25.31	25.0886
82200.5	27.172	26.7038	26.4238	25.953	25.7242	25.31	25.0879
82300.5	27.1771	26.7065	26.4258	25.9541	25.7248	25.3098	25.0878
82400.5	27.1818	26.7093	26.4275	25.955	25.7253	25.3097	25.0872
82500.5	27.1861	26.7113	26.4291	25.9558	25.7258	25.3096	25.0868
82600.5	27.19	26.7133	26.4305	25.9565	25.7261	25.3093	25.0861
82700.5	27.1936	26.7152	26.4318	25.9571	25.7264	25.309	25.0855
82800.5	27.1973	26.7169	26.433	25.9576	25.7267	25.3089	25.0849
82900.5	27.2036	26.7193	26.4348	25.9584	25.7271	25.3086	25.0845
83000.5	27.2321	26.7291	26.4421	25.9629	25.7304	25.3103	25.0852
83100.5	27.2468	26.736	26.4474	25.9661	25.7329	25.3117	25.0858
83200.5	27.2537	26.74	26.4504	25.9679	25.7341	25.3118	25.0855
83300.5	27.2596	26.7431	26.4527	25.9692	25.735	25.3117	25.0852
83400.5	27.2648	26.7458	26.4547	25.9702	25.7355	25.3118	25.0851
83500.5	27.2695	26.748	26.4564	25.971	25.736	25.3116	25.0842
83600.5	27.2738	26.7501	26.4578	25.9717	25.7363	25.3113	25.0839
83700.5	27.2778	26.7519	26.4591	25.9722	25.7365	25.3108	25.0831
83800.5	27.2814	26.7535	26.4602	25.9727	25.7368	25.3105	25.0825
83900.5	27.2847	26.755	26.4612	25.9731	25.7368	25.3101	25.0818
84000.5	27.2876	26.7563	26.4621	25.9734	25.7368	25.3096	25.081
84100.5	27.2931	26.7584	26.4636	25.9741	25.7371	25.3092	25.0805
84200.5	27.3204	26.7678	26.4706	25.9783	25.7403	25.3108	25.0811
84300.5	27.3348	26.7743	26.4755	25.9812	25.7425	25.3116	25.0813
84400.5	27.3414	26.7779	26.4783	25.9828	25.7435	25.3117	25.0813
84500.5	27.3469	26.7807	26.4803	25.9839	25.7442	25.312	25.081
84600.5	27.3516	26.783	26.482	25.9847	25.7446	25.3116	25.08
84700.5	27.3557	26.785	26.4834	25.9853	25.7448	25.3113	25.0798
84800.5	27.3593	26.7867	26.4846	25.9858	25.745	25.3108	25.0789
84900.5	27.3625	26.7881	26.4856	25.9861	25.7451	25.3104	25.0783
85000.5	27.3654	26.7894	26.4865	25.9864	25.7451	25.3098	25.0774
85100.5	27.368	26.7905	26.4872	25.9866	25.7449	25.3095	25.0767
85200.5	27.3703	26.7915	26.4879	25.9867	25.7448	25.3089	25.076
85300.5	27.375	26.7933	26.4891	25.9871	25.7449	25.3085	25.0752
85400.5	27.4017	26.8024	26.4958	25.9912	25.7479	25.3102	25.0758
85500.5	27.4155	26.8086	26.5005	25.9939	25.7499	25.3108	25.0761
85600.5	27.4216	26.8119	26.503	25.9953	25.7508	25.3107	25.0756
85700.5	27.4266	26.8144	26.5048	25.9962	25.7513	25.3107	25.0751
85800.5	27.4308	26.8163	26.5062	25.9967	25.7516	25.3103	25.0748
85900.5	27.4343	26.818	26.5073	25.9972	25.7517	25.3098	25.0737
86000.5	27.4374	26.8193	26.5083	25.9975	25.7517	25.3093	25.0732
86100.5	27.44	26.8205	26.5091	25.9976	25.7516	25.3088	25.0724
86200.5	27.4424	26.8215	26.5097	25.9977	25.7515	25.3081	25.0715
86300.5	27.4443	26.8223	26.5102	25.9977	25.7512	25.3076	25.0707
86400.5	27.4461	26.823	26.5106	25.9977	25.7509	25.3068	25.0696
86500.5	27.4504	26.8245	26.5115	25.9979	25.7509	25.3063	25.0691
86600.5	27.4765	26.8333	26.5181	26.0018	25.7538	25.3078	25.0693
86700.5	27.49	26.8392	26.5225	26.0044	25.7556	25.3085	25.0694
86800.5	27.4957	26.8422	26.5248	26.0056	25.7563	25.3086	25.0691
86900.5	27.5001	26.8444	26.5264	26.0063	25.7568	25.3082	25.0688
87000.5	27.5039	26.8462	26.5276	26.0068	25.7569	25.3077	25.0679
87100.5	27.507	26.8475	26.5285	26.007	25.7568	25.3071	25.0673
87200.5	27.5069	26.8477	26.5285	26.0067	25.7563	25.3063	25.0663
87300.5	27.4837	26.8403	26.5227	26.0027	25.7528	25.3036	25.064
87400.5	27.4698	26.8346	26.5183	25.9993	25.7497	25.3011	25.0619
87500.5	27.4417	26.8242	26.51	25.9936	25.7447	25.2975	25.0586
87600.5	27.4269	26.8171	26.5043	25.9895	25.741	25.2947	25.0559
87700.5	27.4178	26.8124	26.5004	25.9864	25.7384	25.2925	25.0535
87800.5	27.3873	26.8016	26.4915	25.9802	25.7333	25.289	25.0503
87900.5	27.368	26.7926	26.4844	25.9752	25.7292	25.2856	25.0476
88000.5	27.3344	26.7795	26.4739	25.968	25.723	25.2815	25.0441
88100.5	27.3122	26.7692	26.4656	25.9622	25.7181	25.2783	25.0412
88200.5	27.276	26.7549	26.4543	25.9544	25.7117	25.2735	25.0374
88300.5	27.2539	26.7446	26.446	25.9486	25.7067	25.2698	25.0342
88400.5	27.2379	26.737	26.4397	25.9441	25.7027	25.2672	25.0319
88500.5	27.2026	26.7231	26.4289	25.9367	25.6966	25.2627	25.0286
88600.5	27.1789	26.7122	26.42	25.9305	25.6913	25.2586	25.0252
88700.5	27.1425	26.6971	26.4081	25.9224	25.6845	25.2539	25.0214
88800.5	27.1212	26.6863	26.3993	25.9162	25.6793	25.2499	25.0188
88900.5	27.1068	26.6781	26.3927	25.9114	25.6751	25.2467	25.0163
89000.5	27.0739	26.664	26.3816	25.9038	25.6687	25.2422	25.0121
89100.5	27.0539	26.6531	26.3726	25.8974	25.6633	25.2382	25.0087
89200.5	27.0222	26.638	26.3607	25.8891	25.6565	25.2333	25.0047
89300.5	27.004	26.6267	26.3513	25.8823	25.6507	25.2292	25.0015
89400.5	26.9743	26.6116	26.3391	25.8738	25.6435	25.2239	24.9972
89500.5	26.9607	26.601	26.3302	25.8673	25.638	25.2198	24.994
89600.5	26.9549	26.5935	26.3237	25.8622	25.6336	25.2164	24.9907
89700.5	26.9314	26.58	26.3126	25.8544	25.6268	25.2116	24.9869
89800.5	26.9209	26.5697	26.3039	25.8479	25.6213	25.2075	24.9835
89900.5	26.899	26.5554	26.2922	25.8395	25.6141	25.2024	24.9791
90000.5	26.8928	26.5456	26.2839	25.8331	25.6087	25.1982	24.9754
90100.5	26.8941	26.5391	26.2778	25.8282	25.6043	25.1949	24.9725
90200.5	26.8773	26.5267	26.2673	25.8205	25.5977	25.1901	24.9687
90300.5	26.8725	26.5175	26.2591	25.8141	25.5923	25.1859	24.9651
90400.5	26.8551	26.5045	26.248	25.8059	25.5852	25.181	24.9609
90500.5	26.8505	26.495	26.2395	25.7992	25.5795	25.1767	24.9575
90600.5	26.8331	26.4819	26.2281	25.7908	25.5724	25.1715	24.9534
90700.5	26.8307	26.4732	26.2202	25.7845	25.5667	25.1672	24.9505
90800.5	26.8342	26.4675	26.2147	25.7797	25.5623	25.1638	24.9472
90900.5	26.8184	26.456	26.2045	25.772	25.5558	25.159	24.9431
91000.5	26.8143	26.4475	26.1968	25.7659	25.5504	25.1547	24.9394
91100.5	26.797	26.4352	26.1861	25.7578	25.5433	25.1496	24.9352
91200.5	26.7943	26.4272	26.1787	25.7517	25.538	25.1455	24.9316
91300.5	26.7971	26.4223	26.1737	25.7473	25.534	25.1421	24.9289
91400.5	26.7801	26.4113	26.1641	25.7398	25.5274	25.1374	24.9249
91500.5	26.7746	26.4033	26.1567	25.7338	25.5222	25.1333	24.9216
91600.5	26.7552	26.3917	26.1465	25.7259	25.5154	25.1281	24.9172
91700.5	26.7483	26.3832	26.1389	25.7197	25.5098	25.1239	24.914
91800.5	26.7273	26.3711	26.1284	25.7117	25.5029	25.1188	24.9095
91900.5	26.7211	26.3634	26.1213	25.7057	25.4976	25.1147	24.9062
92000.5	26.7209	26.3587	26.1164	25.7013	25.4936	25.1115	24.9031
92100.5	26.7009	26.3479	26.1071	25.6941	25.4874	25.1067	24.8991
92200.5	26.6924	26.3402	26.1001	25.6883	25.4821	25.1027	24.8955
92300.5	26.6705	26.3286	26.09	25.6806	25.4753	25.0976	24.8916
92400.5	26.6639	26.3213	26.0833	25.6749	25.4702	25.0937	24.888
92500.5	26.6625	26.3172	26.0788	25.6707	25.4664	25.0904	24.8857
92600.5	26.6415	26.307	26.0698	25.6636	25.4602	25.086	24.8816
92700.5	26.6324	26.2997	26.0631	25.658	25.4553	25.0819	24.8786
92800.5	26.6103	26.2884	26.0534	25.6505	25.4488	25.077	24.8743
92900.5	26.6002	26.2806	26.0462	25.6446	25.4434	25.0728	24.8708
93000.5	26.5773	26.2689	26.0362	25.637	25.4366	25.0678	24.8665
93100.5	26.5693	26.2617	26.0296	25.6313	25.4318	25.0639	24.8635
93200.5	26.5676	26.2574	26.0252	25.6273	25.4279	25.0609	24.8604
93300.5	26.5462	26.247	26.0163	25.6204	25.4218	25.0562	24.8569
93400.5	26.5368	26.2387	26.0096	25.6148	25.417	25.0524	24.8532
93500.5	26.5149	26.227	26.0001	25.6075	25.4105	25.0476	24.8494
93600.5	26.5074	26.2201	25.9937	25.6022	25.4057	25.0437	24.8461
93700.5	26.506	26.2159	25.9896	25.5984	25.4021	25.0407	24.8436
93800.5	26.486	26.2056	25.981	25.5916	25.3962	25.0363	24.8396
93900.5	26.4775	26.1984	25.9746	25.5863	25.3913	25.0326	24.8366
94000.5	26.4568	26.1872	25.9653	25.579	25.385	25.0277	24.8324
94100.5	26.448	26.1796	25.9584	25.5735	25.3801	25.0237	24.8293
94200.5	26.4269	26.168	25.9488	25.5661	25.3737	25.0191	24.8251
94300.5	26.4204	26.161	25.9425	25.5608	25.3689	25.0152	24.8222
94400.5	26.4199	26.1568	25.9384	25.5573	25.3654	25.0122	24.8192
94500.5	26.4009	26.1465	25.9298	25.5505	25.3595	25.0078	24.8154
94600.5	26.3934	26.1394	25.9236	25.5453	25.3548	25.0041	24.8121
94700.5	26.3735	26.1283	25.9142	25.5382	25.3485	24.9995	24.8082
94800.5	26.3682	26.1216	25.9083	25.5331	25.3441	24.9959	24.8056
94900.5	26.3689	26.1179	25.9045	25.5297	25.3407	24.9929	24.8031
95000.5	26.3512	26.1079	25.8961	25.5232	25.335	24.9887	24.7991
95100.5	26.3444	26.1011	25.89	25.5181	25.3306	24.9851	24.7961
95200.5	26.3252	26.0903	25.881	25.5111	25.3247	24.9806	24.7922
95300.5	26.3176	26.0829	25.8745	25.5059	25.3197	24.9767	24.789
95400.5	26.2977	26.0717	25.8651	25.4987	25.3134	24.9721	24.7851
95500.5	26.2922	26.0651	25.8591	25.4937	25.309	24.9686	24.7818
95600.5	26.2926	26.0618	25.8553	25.4902	25.3057	24.9657	24.7796
95700.5	26.2745	26.052	25.847	25.4838	25.3001	24.9614	24.7759
95800.5	26.2677	26.0452	25.8409	25.4788	25.2956	24.9577	24.773
95900.5	26.2486	26.0344	25.8319	25.4718	25.2896	24.9533	24.7692
96000.5	26.2439	26.028	25.8262	25.467	25.2852	24.9499	24.7663
96100.5	26.2448	26.0244	25.8228	25.4637	25.2821	24.9471	24.7636
96200.5	26.2273	26.0148	25.8146	25.4574	25.2767	24.943	24.7601
96300.5	26.221	26.0082	25.8088	25.4525	25.2723	24.9397	24.7571
96400.5	26.2022	25.9976	25.8	25.4458	25.2666	24.9352	24.7536
96500.5	26.1978	25.9916	25.7945	25.4411	25.2623	24.9317	24.7506
96600.5	26.1989	25.9883	25.7911	25.4379	25.2593	24.9291	24.7482
96700.5	26.1817	25.9788	25.7832	25.4318	25.2539	24.925	24.7447
96800.5	26.1756	25.9726	25.7776	25.427	25.2497	24.9216	24.7419
96900.5	26.1571	25.9622	25.7689	25.4204	25.244	24.9173	24.7381
97000.5	26.1501	25.9555	25.7629	25.4155	25.2394	24.9137	24.7354
97100.5	26.1309	25.9448	25.7539	25.4087	25.2336	24.9093	24.7315
97200.5	26.1258	25.9387	25.7483	25.404	25.2293	24.9059	24.7286
97300.5	26.1264	25.9355	25.7449	25.4008	25.2263	24.9033	24.7265
97400.5	26.1087	25.9261	25.737	25.3946	25.221	24.8991	24.7232
97500.5	26.102	25.9198	25.7313	25.39	25.2169	24.8959	24.7198
97600.5	26.0832	25.9096	25.7227	25.3834	25.2112	24.8916	24.7164
97700.5	26.0783	25.9038	25.7173	25.3789	25.207	24.8884	24.7133
97800.5	26.0794	25.9008	25.7142	25.3758	25.2041	24.8858	24.7116
97900.5	26.0619	25.8916	25.7064	25.3699	25.1989	24.8819	24.7079
98000.5	26.0556	25.8856	25.7009	25.3653	25.1948	24.8786	24.7055
98100.5	26.0371	25.8756	25.6925	25.359	25.1893	24.8743	24.7018
98200.5	26.03	25.8691	25.6865	25.3542	25.1849	24.8709	24.6989
98300.5	26.0107	25.8588	25.6778	25.3475	25.1792	24.8666	24.6953
98400.5	26.0057	25.8529	25.6724	25.343	25.175	24.8633	24.6925
98500.5	26.0064	25.8498	25.6692	25.3399	25.1722	24.8608	24.6898
98600.5	25.9887	25.8407	25.6615	25.334	25.1671	24.8569	24.6867
98700.5	25.9822	25.8347	25.656	25.3295	25.1629	24.8537	24.6836
98800.5	25.9636	25.8247	25.6476	25.3231	25.1573	24.8493	24.6802
98900.5	25.9591	25.8192	25.6424	25.3187	25.1534	24.8463	24.6777
99000.5	25.9603	25.8164	25.6395	25.3159	25.1507	24.8439	24.6754
99100.5	25.9433	25.8075	25.632	25.3101	25.1457	24.84	24.6722
99200.5	25.9374	25.8018	25.6267	25.3058	25.1418	24.8369	24.6697
99300.5	25.9193	25.792	25.6185	25.2994	25.1364	24.8329	24.6663
99400.5	25.9127	25.7857	25.6128	25.2948	25.1321	24.8296	24.663
99500.5	25.894	25.7755	25.6042	25.2883	25.1264	24.8253	24.6595
99600.5	25.8893	25.7698	25.599	25.2839	25.1224	24.822	24.6566
99700.5	25.8905	25.767	25.5962	25.2811	25.1198	24.8195	24.655
99800.5	25.8734	25.7582	25.5886	25.2753	25.1149	24.8157	24.6512
99900.5	25.8674	25.7524	25.5835	25.2709	25.1108	24.8125	24.6489
100000	25.8494	25.7426	25.5752	25.2647	25.1054	24.8084	24.6454
100100	25.8454	25.7373	25.5703	25.2606	25.1016	24.8054	24.6429
100200	25.847	25.7348	25.5676	25.2579	25.099	24.8033	24.6403
100300	25.8305	25.7261	25.5602	25.2523	25.0942	24.7994	24.6372
100400	25.825	25.7205	25.5552	25.2481	25.0903	24.7964	24.6342
100500	25.8074	25.711	25.5471	25.2419	25.085	24.7924	24.631
100600	25.8012	25.705	25.5417	25.2374	25.081	24.7892	24.6283
100700	25.7829	25.6949	25.5333	25.2311	25.0754	24.785	24.6247
100800	25.7787	25.6895	25.5283	25.227	25.0716	24.7821	24.6225
100900	25.7798	25.6869	25.5256	25.2242	25.069	24.7798	24.6203
101000	25.7633	25.6782	25.5182	25.2186	25.0641	24.776	24.6171
101100	25.7575	25.6726	25.5132	25.2144	25.0603	24.7731	24.6144
101200	25.7398	25.663	25.5051	25.2082	25.0551	24.7689	24.6111
101300	25.736	25.6578	25.5004	25.2043	25.0514	24.7659	24.608
[truncated: 672 more rows]

## Sheet: Surface ocean pH
time (yr)	mean ocean surface pH_*shortchain_9	mean ocean surface pH_*shortchain_15	mean ocean surface pH_*shortchain_18	mean ocean surface pH_*shortchain_25	mean ocean surface pH_*shortchain_30	mean ocean surface pH_*shortchain_45	mean ocean surface pH_*shortchain_60
[truncated: 1,685 more rows]
