# Supplementary material for: Massive and rapid predominantly volcanic CO2 emission during the end-Permian mass extinction
Source: Proc Natl Acad Sci U S A. 2021 Sep 7;118(37):e2014701118. doi: 10.1073/pnas.2014701118 (PMC8449420; doi:10.1073/pnas.2014701118)
Supplement: Supplementary File [file pnas.2014701118.sd02.xlsx]

## Sheet: Sheet1
Section	Region	δ13Ccarb (‰)	Conodont zone	Age	Reference
Meishan	Eastern Paleotethys	3.36	C. changxingensis	252.197	Burgess et al., 2014
Meishan	Eastern Paleotethys	2.7	C. changxingensis	252.191	Burgess et al., 2014
Meishan	Eastern Paleotethys	3.87	C. changxingensis	252.184	Burgess et al., 2014
Meishan	Eastern Paleotethys	2.79	C. changxingensis	252.178	Burgess et al., 2014
Meishan	Eastern Paleotethys	3.97	C. changxingensis	252.171	Burgess et al., 2014
Meishan	Eastern Paleotethys	3.44	C. changxingensis	252.168	Burgess et al., 2014
Meishan	Eastern Paleotethys	3.68	C. changxingensis	252.164	Burgess et al., 2014
Meishan	Eastern Paleotethys	3.1	C. changxingensis	252.161	Burgess et al., 2014
Meishan	Eastern Paleotethys	4.26	C. changxingensis	252.155	Burgess et al., 2014
Meishan	Eastern Paleotethys	3.69	C. changxingensis	252.148	Burgess et al., 2014
Meishan	Eastern Paleotethys	3.64	C. changxingensis	252.126	Burgess et al., 2014
Meishan	Eastern Paleotethys	3.95	C. changxingensis	252.122	Burgess et al., 2014
Meishan	Eastern Paleotethys	3.68	C. changxingensis	252.112	Burgess et al., 2014
Meishan	Eastern Paleotethys	3.28	C. changxingensis	252.109	Burgess et al., 2014
Meishan	Eastern Paleotethys	3.81	C. changxingensis	252.106	Burgess et al., 2014
Meishan	Eastern Paleotethys	3.55	C. changxingensis	252.103	Burgess et al., 2014
Meishan	Eastern Paleotethys	3.78	C. changxingensis	252.102	Burgess et al., 2014
Meishan	Eastern Paleotethys	2.83	C. changxingensis	252.096	Burgess et al., 2014
Meishan	Eastern Paleotethys	4.22	C. changxingensis	252.095	Burgess et al., 2014
Meishan	Eastern Paleotethys	3.55	C. changxingensis	252.093	Burgess et al., 2014
Meishan	Eastern Paleotethys	3.36	C. changxingensis	252.091	Burgess et al., 2014
Meishan	Eastern Paleotethys	3.64	C. changxingensis	252.088	Burgess et al., 2014
Meishan	Eastern Paleotethys	3.94	C. changxingensis	252.086	Burgess et al., 2014
Meishan	Eastern Paleotethys	3.16	C. changxingensis	252.083	Burgess et al., 2014
Meishan	Eastern Paleotethys	3.36	C. changxingensis	252.081	Burgess et al., 2014
Meishan	Eastern Paleotethys	3.4	C. changxingensis	252.078	Burgess et al., 2014
Meishan	Eastern Paleotethys	3.65	C. changxingensis	252.076	Burgess et al., 2014
Meishan	Eastern Paleotethys	4.11	C. changxingensis	252.073	Burgess et al., 2014
Meishan	Eastern Paleotethys	3.56	C. changxingensis	252.07	Burgess et al., 2014
Meishan	Eastern Paleotethys	3.24	C. changxingensis	252.069	Burgess et al., 2014
Meishan	Eastern Paleotethys	3.91	C. changxingensis	252.066	Burgess et al., 2014
Meishan	Eastern Paleotethys	3.86	C. changxingensis	252.06	Burgess et al., 2014
Meishan	Eastern Paleotethys	3.81	C. changxingensis	252.058	Burgess et al., 2014
Meishan	Eastern Paleotethys	4.1	C. changxingensis	252.055	Burgess et al., 2014
Meishan	Eastern Paleotethys	3.93	C. changxingensis	252.053	Burgess et al., 2014
Meishan	Eastern Paleotethys	4.36	C. changxingensis	252.052	Burgess et al., 2014
Meishan	Eastern Paleotethys	3.45	C. changxingensis	252.05	Burgess et al., 2014
Meishan	Eastern Paleotethys	3.68	C. changxingensis	252.047	Burgess et al., 2014
Meishan	Eastern Paleotethys	3.22	C. changxingensis	252.042	Burgess et al., 2014
Meishan	Eastern Paleotethys	4.44	C. changxingensis	252.033	Burgess et al., 2014
Meishan	Eastern Paleotethys	3.82	C. changxingensis	252.021	Burgess et al., 2014
Meishan	Eastern Paleotethys	4.1	C. changxingensis	252.006	Burgess et al., 2014
Meishan	Eastern Paleotethys	3.94	C. changxingensis	252.002	Burgess et al., 2014
Meishan	Eastern Paleotethys	3.96	C. changxingensis	251.999	Burgess et al., 2014
Meishan	Eastern Paleotethys	3.61	C. changxingensis	251.981	Burgess et al., 2014
Meishan	Eastern Paleotethys	3.49	C. yini	251.976	Burgess et al., 2014
Meishan	Eastern Paleotethys	3.74	C. yini	251.975	Burgess et al., 2014
Meishan	Eastern Paleotethys	3.54	C. yini	251.971	Burgess et al., 2014
Meishan	Eastern Paleotethys	3.18	C. yini	251.969	Burgess et al., 2014
Meishan	Eastern Paleotethys	3.08	C. yini	251.963	Burgess et al., 2014
Meishan	Eastern Paleotethys	2.94	C. yini	251.961	Burgess et al., 2014
Meishan	Eastern Paleotethys	2.61	C. yini	251.957	Burgess et al., 2014
Meishan	Eastern Paleotethys	2.42	C. yini	251.955	Burgess et al., 2014
Meishan	Eastern Paleotethys	2.17	C. yini	251.952	Burgess et al., 2014
Meishan	Eastern Paleotethys	2.35	C. yini	251.95	Burgess et al., 2014
Meishan	Eastern Paleotethys	1.62	C. yini	251.947	Burgess et al., 2014
Meishan	Eastern Paleotethys	1.05	C. yini	251.946	Burgess et al., 2014
Meishan	Eastern Paleotethys	0.18	C. meishanensis	251.946	Burgess et al., 2014
Meishan	Eastern Paleotethys	1.86	C. meishanensis	251.944	Burgess et al., 2014
Meishan	Eastern Paleotethys	1.53	C. meishanensis	251.944	Burgess et al., 2014
Meishan	Eastern Paleotethys	1.43	C. meishanensis	251.943	Burgess et al., 2014
Meishan	Eastern Paleotethys	0.89	C. meishanensis	251.942	Burgess et al., 2014
Meishan	Eastern Paleotethys	-0.54	C. meishanensis	251.942	Burgess et al., 2014
Meishan	Eastern Paleotethys	-0.62	C. meishanensis	251.942	Burgess et al., 2014
Meishan	Eastern Paleotethys	-2.43	C. meishanensis	251.941	Burgess et al., 2014
Meishan	Eastern Paleotethys	0.17	C. meishanensis	251.941	Burgess et al., 2014
Meishan	Eastern Paleotethys	-1.47	C. meishanensis	251.941	Burgess et al., 2014
Meishan	Eastern Paleotethys	-3.96	C. meishanensis	251.941	Burgess et al., 2014
Meishan	Eastern Paleotethys	-1.56	C. meishanensis	251.941	Burgess et al., 2014
Meishan	Eastern Paleotethys	0.07	C. meishanensis	251.936	Burgess et al., 2014
Meishan	Eastern Paleotethys	-0.9	C. zhejiangensis-H. changxingensis	251.93	Burgess et al., 2014
Meishan	Eastern Paleotethys	-0.57	C. zhejiangensis-H. changxingensis	251.928	Burgess et al., 2014
Meishan	Eastern Paleotethys	-1	C. zhejiangensis-H. changxingensis	251.926	Burgess et al., 2014
Meishan	Eastern Paleotethys	-0.78	C. zhejiangensis-H. changxingensis	251.918	Burgess et al., 2014
Meishan	Eastern Paleotethys	0.22	C. zhejiangensis-H. changxingensis	251.913	Burgess et al., 2014
Meishan	Eastern Paleotethys	0.61	C. zhejiangensis-H. changxingensis	251.911	Burgess et al., 2014
Meishan	Eastern Paleotethys	0.38	C. zhejiangensis-H. changxingensis	251.911	Burgess et al., 2014
Meishan	Eastern Paleotethys	-0.1	C. zhejiangensis-H. changxingensis	251.909	Burgess et al., 2014
Meishan	Eastern Paleotethys	0.71	C. zhejiangensis-H. changxingensis	251.905	Burgess et al., 2014
Meishan	Eastern Paleotethys	1.3	H. parvus	251.885	Burgess et al., 2014
Meishan	Eastern Paleotethys	0.38	I. isarcica	251.867	Burgess et al., 2014
Meishan	Eastern Paleotethys	0.96	I. isarcica	251.845	Burgess et al., 2014
Meishan	Eastern Paleotethys	0.72	I. isarcica	251.816	Burgess et al., 2014
Meishan	Eastern Paleotethys	-0.64	I. isarcica	251.793	Burgess et al., 2014
Meishan	Eastern Paleotethys	-0.5	I. isarcica	251.755	Burgess et al., 2014
Meishan	Eastern Paleotethys	0.16	I. isarcica	251.725	Burgess et al., 2014
Meishan	Eastern Paleotethys	-0.04	I. isarcica	251.694	Burgess et al., 2014
Meishan	Eastern Paleotethys	-0.62	I. isarcica	251.664	Burgess et al., 2014
Meishan	Eastern Paleotethys	-0.86	I. isarcica	251.63	Burgess et al., 2014
Meishan	Eastern Paleotethys	-1.12	I. isarcica	251.595	Burgess et al., 2014
Meishan	Eastern Paleotethys	-1.01	I. isarcica	251.578	Burgess et al., 2014
Meishan	Eastern Paleotethys	-0.43	I. isarcica	251.574	Burgess et al., 2014
Meishan	Eastern Paleotethys	-0.66	I. isarcica	251.57	Burgess et al., 2014
Meishan	Eastern Paleotethys	-1.22	I. isarcica	251.568	Burgess et al., 2014
Meishan	Eastern Paleotethys	-1.27	I. isarcica	251.565	Burgess et al., 2014
Meishan	Eastern Paleotethys	-0.99	I. isarcica	251.563	Burgess et al., 2014
Meishan	Eastern Paleotethys	-1.47	I. isarcica	251.562	Burgess et al., 2014
Meishan	Eastern Paleotethys	-1.34	I. isarcica	251.56	Burgess et al., 2014
Meishan	Eastern Paleotethys	-1.35	I. isarcica	251.559	Burgess et al., 2014
Meishan	Eastern Paleotethys	-1.2	I. isarcica	251.556	Burgess et al., 2014
Meishan	Eastern Paleotethys	-1.16	I. isarcica	251.555	Burgess et al., 2014
Meishan	Eastern Paleotethys	-1.21	I. isarcica	251.552	Burgess et al., 2014
Meishan	Eastern Paleotethys	-1.25	I. isarcica	251.549	Burgess et al., 2014
Meishan	Eastern Paleotethys	-1.19	I. isarcica	251.547	Burgess et al., 2014
Meishan	Eastern Paleotethys	-1.07	I. isarcica	251.544	Burgess et al., 2014
Meishan	Eastern Paleotethys	-1.21	I. isarcica	251.542	Burgess et al., 2014
Meishan	Eastern Paleotethys	-1.25	I. isarcica	251.539	Burgess et al., 2014
Meishan	Eastern Paleotethys	-1.25	I. isarcica	251.537	Burgess et al., 2014
Meishan	Eastern Paleotethys	-1.1	I. isarcica	251.534	Burgess et al., 2014
Meishan	Eastern Paleotethys	-1.14	I. isarcica	251.532	Burgess et al., 2014
Meishan	Eastern Paleotethys	-1.12	I. isarcica	251.531	Burgess et al., 2014
Meishan	Eastern Paleotethys	-1.05	I. isarcica	251.528	Burgess et al., 2014
Meishan	Eastern Paleotethys	-1.18	I. isarcica	251.525	Burgess et al., 2014
Meishan	Eastern Paleotethys	-0.99	I. isarcica	251.524	Burgess et al., 2014
Meishan	Eastern Paleotethys	-1.08	I. isarcica	251.521	Burgess et al., 2014
Meishan	Eastern Paleotethys	-1.08	I. isarcica	251.518	Burgess et al., 2014
Meishan	Eastern Paleotethys	-1.08	I. isarcica	251.516	Burgess et al., 2014
Meishan	Eastern Paleotethys	-1.33	I. isarcica	251.513	Burgess et al., 2014
Meishan	Eastern Paleotethys	-0.95	I. isarcica	251.511	Burgess et al., 2014
Meishan	Eastern Paleotethys	-1.03	I. isarcica	251.508	Burgess et al., 2014
Meishan	Eastern Paleotethys	-1.07	I. isarcica	251.504	Burgess et al., 2014
Meishan	Eastern Paleotethys	-1.13	I. isarcica	251.502	Burgess et al., 2014
Meishan	Eastern Paleotethys	-1.21	I. isarcica	251.498	Burgess et al., 2014
Meishan	Eastern Paleotethys	-1.47	I. isarcica	251.496	Burgess et al., 2014
Meishan	Eastern Paleotethys	-1.09	I. isarcica	251.494	Burgess et al., 2014
Meishan	Eastern Paleotethys	-1.05	I. isarcica	251.491	Burgess et al., 2014
Meishan	Eastern Paleotethys	-1.38	I. isarcica	251.486	Burgess et al., 2014
Meishan	Eastern Paleotethys	-0.84	I. isarcica	251.483	Burgess et al., 2014
Meishan	Eastern Paleotethys	-0.76	I. isarcica	251.475	Burgess et al., 2014
Meishan	Eastern Paleotethys	-0.56	I. isarcica	251.472	Burgess et al., 2014
Meishan	Eastern Paleotethys	-0.72	I. isarcica	251.47	Burgess et al., 2014
Meishan	Eastern Paleotethys	-0.36	I. isarcica	251.466	Burgess et al., 2014
Meishan	Eastern Paleotethys	-0.45	I. isarcica	251.463	Burgess et al., 2014
Meishan	Eastern Paleotethys	-0.3	I. isarcica	251.462	Burgess et al., 2014
Meishan	Eastern Paleotethys	-0.06	I. isarcica	251.459	Burgess et al., 2014
Meishan	Eastern Paleotethys	-0.39	I. isarcica	251.456	Burgess et al., 2014
Meishan	Eastern Paleotethys	-0.32	I. isarcica	251.456	Burgess et al., 2014
Meishan	Eastern Paleotethys	0.22	I. isarcica	251.453	Burgess et al., 2014
Meishan	Eastern Paleotethys	0.51	I. isarcica	251.45	Burgess et al., 2014
Meishan	Eastern Paleotethys	0.59	I. isarcica	251.448	Burgess et al., 2014
Meishan	Eastern Paleotethys	0.69	I. isarcica	251.446	Burgess et al., 2014
Meishan	Eastern Paleotethys	0.62	I. isarcica	251.441	Burgess et al., 2014
Meishan	Eastern Paleotethys	0.76	I. isarcica	251.437	Burgess et al., 2014
Meishan	Eastern Paleotethys	0.94	I. isarcica	251.433	Burgess et al., 2014
Meishan	Eastern Paleotethys	0.91	I. isarcica	251.431	Burgess et al., 2014
Meishan	Eastern Paleotethys	0.92	I. isarcica	251.429	Burgess et al., 2014
Meishan	Eastern Paleotethys	0.95	I. isarcica	251.425	Burgess et al., 2014
Meishan	Eastern Paleotethys	0.47	I. isarcica	251.423	Burgess et al., 2014
Meishan	Eastern Paleotethys	0.86	I. isarcica	251.42	Burgess et al., 2014
Meishan	Eastern Paleotethys	1.08	I. isarcica	251.417	Burgess et al., 2014
Meishan	Eastern Paleotethys	0.78	I. isarcica	251.414	Burgess et al., 2014
Meishan	Eastern Paleotethys	0.61	I. isarcica	251.412	Burgess et al., 2014
Meishan	Eastern Paleotethys	0.96	I. isarcica	251.409	Burgess et al., 2014
Meishan	Eastern Paleotethys	1.29	I. isarcica	251.406	Burgess et al., 2014
Meishan	Eastern Paleotethys	0.8	I. isarcica	251.403	Burgess et al., 2014
Meishan	Eastern Paleotethys	1.56	I. isarcica	251.4	Burgess et al., 2014
Meishan	Eastern Paleotethys	1.42	I. isarcica	251.396	Burgess et al., 2014
Meishan	Eastern Paleotethys	1.53	I. isarcica	251.394	Burgess et al., 2014
Meishan	Eastern Paleotethys	1.56	I. isarcica	251.391	Burgess et al., 2014
Meishan	Eastern Paleotethys	1.6	I. isarcica	251.39	Burgess et al., 2014
Meishan	Eastern Paleotethys	1.69	I. isarcica	251.386	Burgess et al., 2014
Meishan	Eastern Paleotethys	1.77	I. isarcica	251.382	Burgess et al., 2014
Meishan	Eastern Paleotethys	1.6	I. isarcica	251.38	Burgess et al., 2014
Meishan	Eastern Paleotethys	1.72	I. isarcica	251.377	Burgess et al., 2014
Meishan	Eastern Paleotethys	0.79	I. isarcica	251.376	Burgess et al., 2014
Meishan	Eastern Paleotethys	0.92	I. isarcica	251.373	Burgess et al., 2014
Meishan	Eastern Paleotethys	1.72	I. isarcica	251.371	Burgess et al., 2014
Meishan	Eastern Paleotethys	1.6	I. isarcica	251.368	Burgess et al., 2014
Meishan	Eastern Paleotethys	-1.8	I. isarcica	251.366	Burgess et al., 2014
Meishan	Eastern Paleotethys	-1.65	I. isarcica	251.363	Burgess et al., 2014
Meishan	Eastern Paleotethys	-0.73	I. isarcica	251.361	Burgess et al., 2014
Meishan	Eastern Paleotethys	-1.92	I. isarcica	251.358	Burgess et al., 2014
Meishan	Eastern Paleotethys	-0.99	I. isarcica	251.355	Burgess et al., 2014
Meishan	Eastern Paleotethys	2.19	I. isarcica	251.352	Burgess et al., 2014
Meishan	Eastern Paleotethys	2.34	I. isarcica	251.35	Burgess et al., 2014
Meishan	Eastern Paleotethys	2.24	I. isarcica	251.348	Burgess et al., 2014
Meishan	Eastern Paleotethys	2.29	I. isarcica	251.345	Burgess et al., 2014
Meishan	Eastern Paleotethys	2.21	I. isarcica	251.342	Burgess et al., 2014
Meishan	Eastern Paleotethys	1.95	I. isarcica	251.339	Burgess et al., 2014
Meishan	Eastern Paleotethys	1.9	I. isarcica	251.337	Burgess et al., 2014
Meishan	Eastern Paleotethys	1.64	I. isarcica	251.334	Burgess et al., 2014
Meishan	Eastern Paleotethys	0.79	I. isarcica	251.331	Burgess et al., 2014
Meishan	Eastern Paleotethys	2.03	I. isarcica	251.329	Burgess et al., 2014
Meishan	Eastern Paleotethys	1.92	I. isarcica	251.324	Burgess et al., 2014
Meishan	Eastern Paleotethys	1.38	I. isarcica	251.319	Burgess et al., 2014
Meishan	Eastern Paleotethys	2.24	I. isarcica	251.314	Burgess et al., 2014
Meishan	Eastern Paleotethys	2.28	I. isarcica	251.309	Burgess et al., 2014
Meishan	Eastern Paleotethys	1.06	I. isarcica	251.305	Burgess et al., 2014
Meishan	Eastern Paleotethys	2.07	I. isarcica	251.3	Burgess et al., 2014
Meishan	Eastern Paleotethys	1.94	I. isarcica	251.296	Burgess et al., 2014
Meishan	Eastern Paleotethys	2.34	I. isarcica	251.291	Burgess et al., 2014
Meishan	Eastern Paleotethys	2.43	I. isarcica	251.286	Burgess et al., 2014
Meishan	Eastern Paleotethys	2.42	I. isarcica	251.281	Burgess et al., 2014
Meishan	Eastern Paleotethys	2.42	I. isarcica	251.28	Burgess et al., 2014
Meishan	Eastern Paleotethys	2.49	I. isarcica	251.275	Burgess et al., 2014
Meishan	Eastern Paleotethys	2.42	I. isarcica	251.27	Burgess et al., 2014
Meishan	Eastern Paleotethys	2.26	I. isarcica	251.266	Burgess et al., 2014
Meishan	Eastern Paleotethys	2.23	I. isarcica	251.261	Burgess et al., 2014
Meishan	Eastern Paleotethys	1.72	I. isarcica	251.257	Burgess et al., 2014
Nhi Tao	Eastern Paleotethys	1.92	C. changxingensis	252.045	Algeo et al., 2007
Nhi Tao	Eastern Paleotethys	1.49	C. changxingensis	252.029	Algeo et al., 2007
Nhi Tao	Eastern Paleotethys	2.06	C. changxingensis	252.017	Algeo et al., 2007
Nhi Tao	Eastern Paleotethys	2.07	C. changxingensis	252.011	Algeo et al., 2007
Nhi Tao	Eastern Paleotethys	2.62	C. changxingensis	251.995	Algeo et al., 2007
Nhi Tao	Eastern Paleotethys	1.26	C. changxingensis	251.986	Algeo et al., 2007
Nhi Tao	Eastern Paleotethys	1.65	C. changxingensis	251.974	Algeo et al., 2007
Nhi Tao	Eastern Paleotethys	1.88	C. changxingensis	251.962	Algeo et al., 2007
Nhi Tao	Eastern Paleotethys	2.16	C. changxingensis	251.949	Algeo et al., 2007
Nhi Tao	Eastern Paleotethys	1.62	H. latidentatus-C. meishanensis	251.938	Algeo et al., 2007
Nhi Tao	Eastern Paleotethys	1.31	H. latidentatus-C. meishanensis	251.928	Algeo et al., 2007
Nhi Tao	Eastern Paleotethys	1.03	H. latidentatus-C. meishanensis	251.917	Algeo et al., 2007
Nhi Tao	Eastern Paleotethys	0.79	H. latidentatus-C. meishanensis	251.906	Algeo et al., 2007
Nhi Tao	Eastern Paleotethys	0.1	H. parvus	251.889	Algeo et al., 2007
Nhi Tao	Eastern Paleotethys	0.01	I. isarcica	251.866	Algeo et al., 2007
Nhi Tao	Eastern Paleotethys	0.04	I. isarcica	251.853	Algeo et al., 2007
Nhi Tao	Eastern Paleotethys	-0.2	I. isarcica	251.838	Algeo et al., 2007
Nhi Tao	Eastern Paleotethys	-0.28	I. isarcica	251.825	Algeo et al., 2007
Nhi Tao	Eastern Paleotethys	-0.17	I. isarcica	251.808	Algeo et al., 2007
Nhi Tao	Eastern Paleotethys	0.54	I. isarcica	251.791	Algeo et al., 2007
Nhi Tao	Eastern Paleotethys	0.36	I. isarcica	251.776	Algeo et al., 2007
Nhi Tao	Eastern Paleotethys	0.26	I. isarcica	251.769	Algeo et al., 2007
Nhi Tao	Eastern Paleotethys	-0.31	I. isarcica	251.759	Algeo et al., 2007
Nhi Tao	Eastern Paleotethys	-0.2	I. isarcica	251.749	Algeo et al., 2007
Nhi Tao	Eastern Paleotethys	0.12	I. isarcica	251.74	Algeo et al., 2007
Nhi Tao	Eastern Paleotethys	-0.28	I. isarcica	251.724	Algeo et al., 2007
Nhi Tao	Eastern Paleotethys	-0.36	I. isarcica	251.712	Algeo et al., 2007
Nhi Tao	Eastern Paleotethys	-0.6	I. isarcica	251.7	Algeo et al., 2007
Nhi Tao	Eastern Paleotethys	-0.85	I. isarcica	251.688	Algeo et al., 2007
Nhi Tao	Eastern Paleotethys	-0.8	I. isarcica	251.679	Algeo et al., 2007
Nhi Tao	Eastern Paleotethys	0.17	I. isarcica	251.658	Algeo et al., 2007
Nhi Tao	Eastern Paleotethys	0.12	I. isarcica	251.643	Algeo et al., 2007
Nhi Tao	Eastern Paleotethys	-0.39	I. isarcica	251.634	Algeo et al., 2007
Nhi Tao	Eastern Paleotethys	-0.47	I. isarcica	251.624	Algeo et al., 2007
Nhi Tao	Eastern Paleotethys	-0.39	I. isarcica	251.592	Algeo et al., 2007
Nhi Tao	Eastern Paleotethys	-0.4	I. isarcica	251.567	Algeo et al., 2007
Nhi Tao	Eastern Paleotethys	0.06	I. isarcica	251.553	Algeo et al., 2007
Nhi Tao	Eastern Paleotethys	-0.1	I. isarcica	251.542	Algeo et al., 2007
Nhi Tao	Eastern Paleotethys	-0.15	I. isarcica	251.52	Algeo et al., 2007
Nhi Tao	Eastern Paleotethys	-0.28	I. isarcica	251.5	Algeo et al., 2007
Nhi Tao	Eastern Paleotethys	-0.56	I. isarcica	251.484	Algeo et al., 2007
Nhi Tao	Eastern Paleotethys	-0.67	I. isarcica	251.48	Algeo et al., 2007
Nhi Tao	Eastern Paleotethys	-0.62	I. isarcica	251.475	Algeo et al., 2007
Nhi Tao	Eastern Paleotethys	-0.62	I. isarcica	251.47	Algeo et al., 2007
Nhi Tao	Eastern Paleotethys	-0.21	I. isarcica	251.465	Algeo et al., 2007
Nhi Tao	Eastern Paleotethys	-0.27	I. isarcica	251.46	Algeo et al., 2007
Yangou	Eastern Paleotethys	2.46	C. changxingensis	252.132	Song et al., 2012
Yangou	Eastern Paleotethys	2.47	C. changxingensis	252.129	Song et al., 2012
Yangou	Eastern Paleotethys	2.5	C. changxingensis	252.126	Song et al., 2012
Yangou	Eastern Paleotethys	2.24	C. changxingensis	252.122	Song et al., 2012
Yangou	Eastern Paleotethys	2.49	C. changxingensis	252.119	Song et al., 2012
Yangou	Eastern Paleotethys	2.47	C. changxingensis	252.115	Song et al., 2012
Yangou	Eastern Paleotethys	2.59	C. changxingensis	252.113	Song et al., 2012
Yangou	Eastern Paleotethys	2.58	C. changxingensis	252.11	Song et al., 2012
Yangou	Eastern Paleotethys	2.67	C. changxingensis	252.106	Song et al., 2012
Yangou	Eastern Paleotethys	2.95	C. changxingensis	252.103	Song et al., 2012
Yangou	Eastern Paleotethys	2.62	C. changxingensis	252.1	Song et al., 2012
Yangou	Eastern Paleotethys	3	C. changxingensis	252.097	Song et al., 2012
Yangou	Eastern Paleotethys	2.87	C. changxingensis	252.094	Song et al., 2012
Yangou	Eastern Paleotethys	2.92	C. changxingensis	252.09	Song et al., 2012
Yangou	Eastern Paleotethys	2.9	C. changxingensis	252.086	Song et al., 2012
Yangou	Eastern Paleotethys	2.64	C. changxingensis	252.08	Song et al., 2012
Yangou	Eastern Paleotethys	2.66	C. changxingensis	252.077	Song et al., 2012
Yangou	Eastern Paleotethys	2.51	C. changxingensis	252.073	Song et al., 2012
Yangou	Eastern Paleotethys	2.55	C. changxingensis	252.069	Song et al., 2012
Yangou	Eastern Paleotethys	2.39	C. changxingensis	252.066	Song et al., 2012
Yangou	Eastern Paleotethys	2.42	C. changxingensis	252.063	Song et al., 2012
Yangou	Eastern Paleotethys	2.48	C. changxingensis	252.06	Song et al., 2012
Yangou	Eastern Paleotethys	2.59	C. changxingensis	252.056	Song et al., 2012
Yangou	Eastern Paleotethys	2.62	C. changxingensis	252.053	Song et al., 2012
Yangou	Eastern Paleotethys	2.72	C. changxingensis	252.048	Song et al., 2012
Yangou	Eastern Paleotethys	2.6	C. changxingensis	252.044	Song et al., 2012
Yangou	Eastern Paleotethys	2.55	C. changxingensis	252.04	Song et al., 2012
Yangou	Eastern Paleotethys	2.54	C. changxingensis	252.036	Song et al., 2012
Yangou	Eastern Paleotethys	2.47	C. changxingensis	252.032	Song et al., 2012
Yangou	Eastern Paleotethys	2.66	C. changxingensis	252.031	Song et al., 2012
Yangou	Eastern Paleotethys	2.32	C. changxingensis	252.027	Song et al., 2012
Yangou	Eastern Paleotethys	2.19	C. changxingensis	252.024	Song et al., 2012
Yangou	Eastern Paleotethys	2.43	C. changxingensis	252.019	Song et al., 2012
Yangou	Eastern Paleotethys	2.45	C. changxingensis	252.016	Song et al., 2012
Yangou	Eastern Paleotethys	2.49	C. changxingensis	252.013	Song et al., 2012
Yangou	Eastern Paleotethys	2.24	C. changxingensis	252.009	Song et al., 2012
Yangou	Eastern Paleotethys	2.39	C. changxingensis	252.007	Song et al., 2012
Yangou	Eastern Paleotethys	2.41	C. changxingensis	252.005	Song et al., 2012
Yangou	Eastern Paleotethys	2.68	C. changxingensis	252	Song et al., 2012
Yangou	Eastern Paleotethys	2.61	C. changxingensis	251.997	Song et al., 2012
Yangou	Eastern Paleotethys	2.72	C. changxingensis	251.992	Song et al., 2012
Yangou	Eastern Paleotethys	2.72	C. changxingensis	251.988	Song et al., 2012
Yangou	Eastern Paleotethys	2.56	C. changxingensis	251.987	Song et al., 2012
Yangou	Eastern Paleotethys	2.52	C. changxingensis	251.983	Song et al., 2012
Yangou	Eastern Paleotethys	2.22	C. changxingensis	251.981	Song et al., 2012
Yangou	Eastern Paleotethys	2.39	C. changxingensis	251.978	Song et al., 2012
Yangou	Eastern Paleotethys	2.22	C. yini	251.974	Song et al., 2012
Yangou	Eastern Paleotethys	2.07	C. yini	251.973	Song et al., 2012
Yangou	Eastern Paleotethys	2.13	C. yini	251.971	Song et al., 2012
Yangou	Eastern Paleotethys	2.11	C. yini	251.97	Song et al., 2012
Yangou	Eastern Paleotethys	2.03	C. yini	251.968	Song et al., 2012
Yangou	Eastern Paleotethys	2.04	C. yini	251.966	Song et al., 2012
Yangou	Eastern Paleotethys	2.04	C. yini	251.964	Song et al., 2012
Yangou	Eastern Paleotethys	1.96	C. yini	251.962	Song et al., 2012
Yangou	Eastern Paleotethys	1.85	C. yini	251.96	Song et al., 2012
Yangou	Eastern Paleotethys	1.95	C. yini	251.959	Song et al., 2012
Yangou	Eastern Paleotethys	1.93	C. yini	251.957	Song et al., 2012
Yangou	Eastern Paleotethys	2.03	C. yini	251.955	Song et al., 2012
Yangou	Eastern Paleotethys	2	C. yini	251.952	Song et al., 2012
Yangou	Eastern Paleotethys	1.8	C. yini	251.951	Song et al., 2012
Yangou	Eastern Paleotethys	1.82	C. yini	251.948	Song et al., 2012
Yangou	Eastern Paleotethys	1.81	C. yini	251.946	Song et al., 2012
Yangou	Eastern Paleotethys	1.72	H. changxingensis	251.928	Song et al., 2012
Yangou	Eastern Paleotethys	1.73	H. parvus	251.9	Song et al., 2012
Yangou	Eastern Paleotethys	1.62	H. parvus	251.898	Song et al., 2012
Yangou	Eastern Paleotethys	1.64	H. parvus	251.897	Song et al., 2012
Yangou	Eastern Paleotethys	1.49	H. parvus	251.896	Song et al., 2012
Yangou	Eastern Paleotethys	1.37	H. parvus	251.895	Song et al., 2012
Yangou	Eastern Paleotethys	1.44	H. parvus	251.893	Song et al., 2012
Yangou	Eastern Paleotethys	1.73	H. parvus	251.892	Song et al., 2012
Yangou	Eastern Paleotethys	1.56	H. parvus	251.892	Song et al., 2012
Yangou	Eastern Paleotethys	1.35	H. parvus	251.891	Song et al., 2012
Yangou	Eastern Paleotethys	1.85	H. parvus	251.889	Song et al., 2012
Yangou	Eastern Paleotethys	2.04	H. parvus	251.887	Song et al., 2012
Yangou	Eastern Paleotethys	2.16	H. parvus	251.887	Song et al., 2012
Yangou	Eastern Paleotethys	1.79	H. parvus	251.887	Song et al., 2012
Yangou	Eastern Paleotethys	1.87	H. parvus	251.885	Song et al., 2012
Yangou	Eastern Paleotethys	1.69	H. parvus	251.881	Song et al., 2012
Yangou	Eastern Paleotethys	1.55	I. staeschei	251.875	Song et al., 2012
Yangou	Eastern Paleotethys	1.48	I. staeschei	251.861	Song et al., 2012
Yangou	Eastern Paleotethys	1.39	I. staeschei	251.844	Song et al., 2012
Yangou	Eastern Paleotethys	1.95	I. isarcicella	251.839	Song et al., 2012
Yangou	Eastern Paleotethys	1.52	I. isarcicella	251.824	Song et al., 2012
Yangou	Eastern Paleotethys	1.47	I. isarcicella	251.813	Song et al., 2012
Yangou	Eastern Paleotethys	1.4	I. isarcicella	251.805	Song et al., 2012
Yangou	Eastern Paleotethys	1.67	I. isarcicella	251.8	Song et al., 2012
Yangou	Eastern Paleotethys	1.72	I. isarcicella	251.762	Song et al., 2012
Yangou	Eastern Paleotethys	1.26	I. isarcicella	251.64	Song et al., 2012
Yangou	Eastern Paleotethys	1.64	I. isarcicella	251.618	Song et al., 2012
Yangou	Eastern Paleotethys	1.5	I. isarcicella	251.545	Song et al., 2012
Yangou	Eastern Paleotethys	1.77	I. isarcicella	251.495	Song et al., 2012
Bálvány North	Western Paleotethys	2.31	H. praeparvus	251.945	Schobbenet al., 2017
Bálvány North	Western Paleotethys	2.29	H. praeparvus	251.939	Schobbenet al., 2017
Bálvány North	Western Paleotethys	3.19	H. praeparvus	251.936	Schobbenet al., 2017
Bálvány North	Western Paleotethys	2.44	H. praeparvus	251.935	Schobbenet al., 2017
Bálvány North	Western Paleotethys	1.91	H. praeparvus	251.932	Schobbenet al., 2017
Bálvány North	Western Paleotethys	1.75	H. praeparvus	251.929	Schobbenet al., 2017
Bálvány North	Western Paleotethys	1.29	H. praeparvus	251.926	Schobbenet al., 2017
Bálvány North	Western Paleotethys	0.99	H. praeparvus	251.925	Schobbenet al., 2017
Bálvány North	Western Paleotethys	0.01	H. praeparvus	251.924	Schobbenet al., 2017
Bálvány North	Western Paleotethys	1.37	H. praeparvus	251.922	Schobbenet al., 2017
Bálvány North	Western Paleotethys	0.99	H. praeparvus	251.922	Schobbenet al., 2017
Bálvány North	Western Paleotethys	-0.22	H. praeparvus	251.921	Schobbenet al., 2017
Bálvány North	Western Paleotethys	1.04	H. praeparvus	251.919	Schobbenet al., 2017
Bálvány North	Western Paleotethys	1.09	H. praeparvus	251.913	Schobbenet al., 2017
Bálvány North	Western Paleotethys	0.84	H. praeparvus	251.911	Schobbenet al., 2017
Bálvány North	Western Paleotethys	-0.62	H. praeparvus	251.909	Schobbenet al., 2017
Bálvány North	Western Paleotethys	-0.9	H. praeparvus	251.904	Schobbenet al., 2017
Bálvány North	Western Paleotethys	-0.62	H. praeparvus	251.902	Schobbenet al., 2017
Bálvány North	Western Paleotethys	-1.87	H. parvus	251.901	Schobbenet al., 2017
Bálvány North	Western Paleotethys	-0.51	H. parvus	251.899	Schobbenet al., 2017
Bálvány North	Western Paleotethys	-2	H. parvus	251.898	Schobbenet al., 2017
Bálvány North	Western Paleotethys	-2.54	H. parvus	251.898	Schobbenet al., 2017
Bálvány North	Western Paleotethys	-2.69	H. parvus	251.897	Schobbenet al., 2017
Bálvány North	Western Paleotethys	0.15	H. parvus	251.896	Schobbenet al., 2017
Bálvány North	Western Paleotethys	-0.87	H. parvus	251.895	Schobbenet al., 2017
Bálvány North	Western Paleotethys	-2.15	H. parvus	251.894	Schobbenet al., 2017
Bálvány North	Western Paleotethys	-1.31	H. parvus	251.87	Schobbenet al., 2017
Bálvány North	Western Paleotethys	-1.51	H. parvus	251.82	Schobbenet al., 2017
Bálvány North	Western Paleotethys	-0.13	H. parvus	251.8	Schobbenet al., 2017
Bálvány North	Western Paleotethys	-0.56	H. parvus	251.78	Schobbenet al., 2017
Bálvány North	Western Paleotethys	-0.92	H. parvus	251.75	Schobbenet al., 2017
Bálvány North	Western Paleotethys	-1.38	H. parvus	251.73	Schobbenet al., 2017
Bálvány North	Western Paleotethys	-1.53	H. parvus	251.7	Schobbenet al., 2017
Bálvány North	Western Paleotethys	-1.43	H. parvus	251.68	Schobbenet al., 2017
Bálvány North	Western Paleotethys	-0.97	H. parvus	251.66	Schobbenet al., 2017
Bálvány North	Western Paleotethys	-0.92	H. parvus	251.65	Schobbenet al., 2017
Zal	Central Paleotethys	3.32	C. changxingensis	252.008	Schobbenet al., 2014
Zal	Central Paleotethys	3.19	C. changxingensis	251.99	Schobbenet al., 2014
Zal	Central Paleotethys	3.36	C. changxingensis	251.978	Schobbenet al., 2014
Zal	Central Paleotethys	2.48	C. yini C. nodosa C. bachmanni	251.967	Schobbenet al., 2014
Zal	Central Paleotethys	2.45	C. yini C. nodosa C. bachmanni	251.955	Schobbenet al., 2014
Zal	Central Paleotethys	2.06	C. yini C. nodosa C. bachmanni	251.948	Schobbenet al., 2014
Zal	Central Paleotethys	1.55	C. hauschkei C. abadehensis	251.94	Schobbenet al., 2014
Zal	Central Paleotethys	1.31	M. ultima-S. mostleri H. praeparvus-H. changxingensis	251.93	Schobbenet al., 2014
Zal	Central Paleotethys	1.56	M. ultima-S. mostleri H. praeparvus-H. changxingensis	251.929	Schobbenet al., 2014
Zal	Central Paleotethys	1.59	M. ultima-S. mostleri H. praeparvus-H. changxingensis	251.929	Schobbenet al., 2014
Zal	Central Paleotethys	1.59	M. ultima-S. mostleri H. praeparvus-H. changxingensis	251.928	Schobbenet al., 2014
Zal	Central Paleotethys	0.83	M. ultima-S. mostleri H. praeparvus-H. changxingensis	251.927	Schobbenet al., 2014
Zal	Central Paleotethys	1.36	M. ultima-S. mostleri H. praeparvus-H. changxingensis	251.926	Schobbenet al., 2014
Zal	Central Paleotethys	1.57	M. ultima-S. mostleri H. praeparvus-H. changxingensis	251.925	Schobbenet al., 2014
Zal	Central Paleotethys	1.37	M. ultima-S. mostleri H. praeparvus-H. changxingensis	251.924	Schobbenet al., 2014
Zal	Central Paleotethys	1.33	M. ultima-S. mostleri H. praeparvus-H. changxingensis	251.923	Schobbenet al., 2014
Zal	Central Paleotethys	1.5	M. ultima-S. mostleri H. praeparvus-H. changxingensis	251.921	Schobbenet al., 2014
Zal	Central Paleotethys	1.32	M. ultima-S. mostleri H. praeparvus-H. changxingensis	251.92	Schobbenet al., 2014
Zal	Central Paleotethys	0.88	M. ultima-S. mostleri H. praeparvus-H. changxingensis	251.918	Schobbenet al., 2014
Zal	Central Paleotethys	0.26	M. ultima-S. mostleri H. praeparvus-H. changxingensis	251.911	Schobbenet al., 2014
Zal	Central Paleotethys	0.46	M. ultima-S. mostleri H. praeparvus-H. changxingensis	251.91	Schobbenet al., 2014
Zal	Central Paleotethys	0.19	M. ultima-S. mostleri H. praeparvus-H. changxingensis	251.909	Schobbenet al., 2014
Zal	Central Paleotethys	0.15	M. ultima-S. mostleri H. praeparvus-H. changxingensis	251.909	Schobbenet al., 2014
Zal	Central Paleotethys	0.64	M. ultima-S. mostleri H. praeparvus-H. changxingensis	251.908	Schobbenet al., 2014
Zal	Central Paleotethys	0.06	M. ultima-S. mostleri H. praeparvus-H. changxingensis	251.908	Schobbenet al., 2014
Zal	Central Paleotethys	0.04	M. ultima-S. mostleri H. praeparvus-H. changxingensis	251.907	Schobbenet al., 2014
Zal	Central Paleotethys	-0.11	M. ultima-S. mostleri H. praeparvus-H. changxingensis	251.903	Schobbenet al., 2014
Zal	Central Paleotethys	0.05	H. parvus	251.9	Schobbenet al., 2014
Zal	Central Paleotethys	-0.91	H. parvus	251.893	Schobbenet al., 2014
Zal	Central Paleotethys	-0.58	H. parvus	251.889	Schobbenet al., 2014
Zal	Central Paleotethys	-0.59	H. parvus	251.884	Schobbenet al., 2014
Zal	Central Paleotethys	-0.55	I. staeschei	251.87	Schobbenet al., 2014
Zal	Central Paleotethys	-0.38	I. staeschei	251.85	Schobbenet al., 2014
Zal	Central Paleotethys	-0.48	I. staeschei	251.8	Schobbenet al., 2014
Zal	Central Paleotethys	-0.52	I. staeschei	251.75	Schobbenet al., 2014
Zal	Central Paleotethys	-0.26	I. staeschei	251.7	Schobbenet al., 2014
Zal	Central Paleotethys	-0.26	I. isarcica	251.6	Schobbenet al., 2014
Zal	Central Paleotethys	0.09	I. isarcica	251.45	Schobbenet al., 2014
Zal	Central Paleotethys	0.31	I. isarcica	251.43	Schobbenet al., 2014
Zal	Central Paleotethys	0.43	I. isarcica	251.4	Schobbenet al., 2014
Zal	Central Paleotethys	0.77	I. isarcica	251.38	Schobbenet al., 2014
Zal	Central Paleotethys	1.07	I. isarcica	251.35	Schobbenet al., 2014
Zal	Central Paleotethys	1.27	I. isarcica	251.3	Schobbenet al., 2014
Kuh-e-Ali Bashi	Central Paleotethys	2.61	C. changxingensis	251.998	Schobbenet al., 2014
Kuh-e-Ali Bashi	Central Paleotethys	3.21	C. changxingensis	251.993	Schobbenet al., 2014
Kuh-e-Ali Bashi	Central Paleotethys	3.37	C. changxingensis	251.989	Schobbenet al., 2014
Kuh-e-Ali Bashi	Central Paleotethys	3.08	C. changxingensis	251.986	Schobbenet al., 2014
Kuh-e-Ali Bashi	Central Paleotethys	3.2	C. changxingensis	251.981	Schobbenet al., 2014
Kuh-e-Ali Bashi	Central Paleotethys	3.11	C. changxingensis	251.98	Schobbenet al., 2014
Kuh-e-Ali Bashi	Central Paleotethys	3.19	C. changxingensis	251.977	Schobbenet al., 2014
Kuh-e-Ali Bashi	Central Paleotethys	3.51	C. yini C. nodosa C. bachmanni	251.976	Schobbenet al., 2014
Kuh-e-Ali Bashi	Central Paleotethys	3.44	C. yini C. nodosa C. bachmanni	251.972	Schobbenet al., 2014
Kuh-e-Ali Bashi	Central Paleotethys	2.88	C. yini C. nodosa C. bachmanni	251.97	Schobbenet al., 2014
Kuh-e-Ali Bashi	Central Paleotethys	3.22	C. yini C. nodosa C. bachmanni	251.969	Schobbenet al., 2014
Kuh-e-Ali Bashi	Central Paleotethys	3.32	C. yini C. nodosa C. bachmanni	251.966	Schobbenet al., 2014
Kuh-e-Ali Bashi	Central Paleotethys	3.24	C. yini C. nodosa C. bachmanni	251.964	Schobbenet al., 2014
Kuh-e-Ali Bashi	Central Paleotethys	2.89	C. yini C. nodosa C. bachmanni	251.964	Schobbenet al., 2014
Kuh-e-Ali Bashi	Central Paleotethys	2.3	C. yini C. nodosa C. bachmanni	251.962	Schobbenet al., 2014
Kuh-e-Ali Bashi	Central Paleotethys	1.76	C. yini C. nodosa C. bachmanni	251.958	Schobbenet al., 2014
Kuh-e-Ali Bashi	Central Paleotethys	2.71	C. yini C. nodosa C. bachmanni	251.958	Schobbenet al., 2014
Kuh-e-Ali Bashi	Central Paleotethys	3.05	C. yini C. nodosa C. bachmanni	251.957	Schobbenet al., 2014
Kuh-e-Ali Bashi	Central Paleotethys	2.82	C. yini C. nodosa C. bachmanni	251.955	Schobbenet al., 2014
Kuh-e-Ali Bashi	Central Paleotethys	2.95	C. yini C. nodosa C. bachmanni	251.954	Schobbenet al., 2014
Kuh-e-Ali Bashi	Central Paleotethys	2.4	C. yini C. nodosa C. bachmanni	251.953	Schobbenet al., 2014
Kuh-e-Ali Bashi	Central Paleotethys	2.55	C. yini C. nodosa C. bachmanni	251.952	Schobbenet al., 2014
Kuh-e-Ali Bashi	Central Paleotethys	2.75	C. yini C. nodosa C. bachmanni	251.952	Schobbenet al., 2014
Kuh-e-Ali Bashi	Central Paleotethys	1.74	C. yini C. nodosa C. bachmanni	251.951	Schobbenet al., 2014
Kuh-e-Ali Bashi	Central Paleotethys	2.5	C. yini C. nodosa C. bachmanni	251.949	Schobbenet al., 2014
Kuh-e-Ali Bashi	Central Paleotethys	2.23	C. yini C. nodosa C. bachmanni	251.947	Schobbenet al., 2014
Kuh-e-Ali Bashi	Central Paleotethys	2.4	C. yini C. nodosa C. bachmanni	251.946	Schobbenet al., 2014
Kuh-e-Ali Bashi	Central Paleotethys	2.39	C. yini C. nodosa C. bachmanni	251.946	Schobbenet al., 2014
Kuh-e-Ali Bashi	Central Paleotethys	1.51	C. hauschkei C. Abadehensis	251.94	Schobbenet al., 2014
Kuh-e-Ali Bashi	Central Paleotethys	1.37	C. hauschkei C. Abadehensis	251.936	Schobbenet al., 2014
Kuh-e-Ali Bashi	Central Paleotethys	1.78	C. hauschkei C. Abadehensis	251.934	Schobbenet al., 2014
Kuh-e-Ali Bashi	Central Paleotethys	1.16	C. hauschkei C. Abadehensis	251.932	Schobbenet al., 2014
Kuh-e-Ali Bashi	Central Paleotethys	0.62	M. ultima-S. mostleri H. praeparvus-H. changxingensis	251.93	Schobbenet al., 2014
Kuh-e-Ali Bashi	Central Paleotethys	-0.94	M. ultima-S. mostleri H. praeparvus-H. changxingensis	251.929	Schobbenet al., 2014
Kuh-e-Ali Bashi	Central Paleotethys	-1.11	M. ultima-S. mostleri H. praeparvus-H. changxingensis	251.926	Schobbenet al., 2014
Kuh-e-Ali Bashi	Central Paleotethys	-1.11	M. ultima-S. mostleri H. praeparvus-H. changxingensis	251.924	Schobbenet al., 2014
Kuh-e-Ali Bashi	Central Paleotethys	-0.18	M. ultima-S. mostleri H. praeparvus-H. changxingensis	251.923	Schobbenet al., 2014
Kuh-e-Ali Bashi	Central Paleotethys	0.41	M. ultima-S. mostleri H. praeparvus-H. changxingensis	251.922	Schobbenet al., 2014
Kuh-e-Ali Bashi	Central Paleotethys	-0.43	M. ultima-S. mostleri H. praeparvus-H. changxingensis	251.921	Schobbenet al., 2014
Kuh-e-Ali Bashi	Central Paleotethys	-1.32	M. ultima-S. mostleri H. praeparvus-H. changxingensis	251.92	Schobbenet al., 2014
Kuh-e-Ali Bashi	Central Paleotethys	-0.93	M. ultima-S. mostleri H. praeparvus-H. changxingensis	251.918	Schobbenet al., 2014
Kuh-e-Ali Bashi	Central Paleotethys	-1.28	M. ultima-S. mostleri H. praeparvus-H. changxingensis	251.915	Schobbenet al., 2014
Kuh-e-Ali Bashi	Central Paleotethys	-0.4	M. ultima-S. mostleri H. praeparvus-H. changxingensis	251.915	Schobbenet al., 2014
Kuh-e-Ali Bashi	Central Paleotethys	-0.65	M. ultima-S. mostleri H. praeparvus-H. changxingensis	251.912	Schobbenet al., 2014
Kuh-e-Ali Bashi	Central Paleotethys	-0.77	M. ultima-S. mostleri H. praeparvus-H. changxingensis	251.911	Schobbenet al., 2014
Kuh-e-Ali Bashi	Central Paleotethys	-1.57	M. ultima-S. mostleri H. praeparvus-H. changxingensis	251.905	Schobbenet al., 2014
Kuh-e-Ali Bashi	Central Paleotethys	-1.96	M. ultima-S. mostleri H. praeparvus-H. changxingensis	251.905	Schobbenet al., 2014
Kuh-e-Ali Bashi	Central Paleotethys	-1.1	M. ultima-S. mostleri H. praeparvus-H. changxingensis	251.904	Schobbenet al., 2014
Kuh-e-Ali Bashi	Central Paleotethys	-2.78	M. ultima-S. mostleri H. praeparvus-H. changxingensis	251.903	Schobbenet al., 2014
Kuh-e-Ali Bashi	Central Paleotethys	-1.68	M. ultima-S. mostleri H. praeparvus-H. changxingensis	251.902	Schobbenet al., 2014
Kuh-e-Ali Bashi	Central Paleotethys	-1.76	H. parvus	251.902	Schobbenet al., 2014
Kuh-e-Ali Bashi	Central Paleotethys	-2.07	H. parvus	251.901	Schobbenet al., 2014
Kuh-e-Ali Bashi	Central Paleotethys	-1.51	H. parvus	251.9	Schobbenet al., 2014
Kuh-e-Ali Bashi	Central Paleotethys	-2.58	H. parvus	251.9	Schobbenet al., 2014
Kuh-e-Ali Bashi	Central Paleotethys	-2.21	H. parvus	251.899	Schobbenet al., 2014
Kuh-e-Ali Bashi	Central Paleotethys	-1.85	H. parvus	251.898	Schobbenet al., 2014
Kuh-e-Ali Bashi	Central Paleotethys	-0.89	H. parvus	251.896	Schobbenet al., 2014
Kuh-e-Ali Bashi	Central Paleotethys	-1.2	H. parvus	251.895	Schobbenet al., 2014
Kuh-e-Ali Bashi	Central Paleotethys	-0.44	H. parvus	251.895	Schobbenet al., 2014
Kuh-e-Ali Bashi	Central Paleotethys	-1.45	H. parvus	251.893	Schobbenet al., 2014
Kuh-e-Ali Bashi	Central Paleotethys	-0.92	H. parvus	251.892	Schobbenet al., 2014
Kuh-e-Ali Bashi	Central Paleotethys	-0.4	H. parvus	251.892	Schobbenet al., 2014
Kuh-e-Ali Bashi	Central Paleotethys	-0.41	H. parvus	251.888	Schobbenet al., 2014
Kuh-e-Ali Bashi	Central Paleotethys	-0.44	H. parvus	251.887	Schobbenet al., 2014
Kuh-e-Ali Bashi	Central Paleotethys	-0.48	H. parvus	251.886	Schobbenet al., 2014
Kuh-e-Ali Bashi	Central Paleotethys	-0.8	H. parvus	251.885	Schobbenet al., 2014
Kuh-e-Ali Bashi	Central Paleotethys	-0.46	H. parvus	251.884	Schobbenet al., 2014
Kuh-e-Ali Bashi	Central Paleotethys	-1.06	H. parvus	251.883	Schobbenet al., 2014
Kuh-e-Ali Bashi	Central Paleotethys	-0.47	H. parvus	251.882	Schobbenet al., 2014
Kuh-e-Ali Bashi	Central Paleotethys	-1.43	I. staeschei	251.88	Schobbenet al., 2014
Kuh-e-Ali Bashi	Central Paleotethys	-1.1	I. staeschei	251.878	Schobbenet al., 2014
Kuh-e-Ali Bashi	Central Paleotethys	-0.4	I. staeschei	251.876	Schobbenet al., 2014
Kuh-e-Ali Bashi	Central Paleotethys	-0.09	I. staeschei	251.876	Schobbenet al., 2014
Kuh-e-Ali Bashi	Central Paleotethys	-0.21	I. staeschei	251.874	Schobbenet al., 2014
Kuh-e-Ali Bashi	Central Paleotethys	-0.33	I. staeschei	251.873	Schobbenet al., 2014
Kuh-e-Ali Bashi	Central Paleotethys	-0.12	I. staeschei	251.871	Schobbenet al., 2014
Shahreza	Northern Neotethys	3.4	NULL	252.085	Korte et al., 2010
Shahreza	Northern Neotethys	3.48	NULL	252.076	Korte et al., 2010
Shahreza	Northern Neotethys	3.51	NULL	252.07	Korte et al., 2010
Shahreza	Northern Neotethys	3.48	NULL	252.061	Korte et al., 2010
Shahreza	Northern Neotethys	3.74	NULL	252.057	Korte et al., 2010
Shahreza	Northern Neotethys	3.66	NULL	252.043	Korte et al., 2010
Shahreza	Northern Neotethys	3.68	NULL	252.038	Korte et al., 2010
Shahreza	Northern Neotethys	3.53	NULL	252.03	Korte et al., 2010
Shahreza	Northern Neotethys	3.57	NULL	252.025	Korte et al., 2010
Shahreza	Northern Neotethys	3.53	C. subcarinata	251.998	Korte et al., 2010
Shahreza	Northern Neotethys	3.44	C. subcarinata	251.987	Korte et al., 2010
Shahreza	Northern Neotethys	3.44	C. subcarinata	251.982	Korte et al., 2010
Shahreza	Northern Neotethys	3.35	C. zhangi C. changxingensis–C. deflecta C. nodosa C. bachmanni	251.974	Korte et al., 2010
Shahreza	Northern Neotethys	3.03	C. zhangi C. changxingensis–C. deflecta C. nodosa C. bachmanni	251.966	Korte et al., 2010
Shahreza	Northern Neotethys	2.73	C. zhangi C. changxingensis–C. deflecta C. nodosa C. bachmanni	251.959	Korte et al., 2010
Shahreza	Northern Neotethys	2.51	C. zhangi C. changxingensis–C. deflecta C. nodosa C. bachmanni	251.957	Korte et al., 2010
Shahreza	Northern Neotethys	2.64	C. zhangi C. changxingensis–C. deflecta C. nodosa C. bachmanni	251.953	Korte et al., 2010
Shahreza	Northern Neotethys	2.42	C. zhangi C. changxingensis–C. deflecta C. nodosa C. bachmanni	251.95	Korte et al., 2010
Shahreza	Northern Neotethys	2.34	C. zhangi C. changxingensis–C. deflecta C. nodosa C. bachmanni	251.949	Korte et al., 2010
Shahreza	Northern Neotethys	2.25	C. zhangi C. changxingensis–C. deflecta C. nodosa C. bachmanni	251.947	Korte et al., 2010
Shahreza	Northern Neotethys	2.27	C. zhangi C. changxingensis–C. deflecta C. nodosa C. bachmanni	251.944	Korte et al., 2010
Shahreza	Northern Neotethys	2.18	C. hauschkei C. iranica	251.94	Korte et al., 2010
Shahreza	Northern Neotethys	1.82	C. hauschkei C. iranica	251.939	Korte et al., 2010
Shahreza	Northern Neotethys	1.97	C. hauschkei C. iranica	251.938	Korte et al., 2010
Shahreza	Northern Neotethys	1.73	C. hauschkei C. iranica	251.936	Korte et al., 2010
Shahreza	Northern Neotethys	1.66	C. hauschkei C. iranica	251.935	Korte et al., 2010
Shahreza	Northern Neotethys	1.51	C. hauschkei C. iranica	251.931	Korte et al., 2010
Shahreza	Northern Neotethys	1.25	M. ultima-S. mostleri C. meishanensis-H. praeparvus	251.93	Korte et al., 2010
Shahreza	Northern Neotethys	1.62	M. ultima-S. mostleri C. meishanensis-H. praeparvus	251.927	Korte et al., 2010
Shahreza	Northern Neotethys	1.69	M. ultima-S. mostleri C. meishanensis-H. praeparvus	251.922	Korte et al., 2010
Shahreza	Northern Neotethys	2.12	M. ultima-S. mostleri C. meishanensis-H. praeparvus	251.919	Korte et al., 2010
Shahreza	Northern Neotethys	1.01	M. ultima-S. mostleri C. meishanensis-H. praeparvus	251.917	Korte et al., 2010
Shahreza	Northern Neotethys	0.71	M. ultima-S. mostleri C. meishanensis-H. praeparvus	251.914	Korte et al., 2010
Shahreza	Northern Neotethys	0.34	M. ultima-S. mostleri C. meishanensis-H. praeparvus	251.909	Korte et al., 2010
Shahreza	Northern Neotethys	0.56	M. ultima-S. mostleri C. meishanensis-H. praeparvus	251.906	Korte et al., 2010
Shahreza	Northern Neotethys	-0.11	H. parvus	251.902	Korte et al., 2010
Shahreza	Northern Neotethys	-0.18	H. parvus	251.897	Korte et al., 2010
Shahreza	Northern Neotethys	0.84	H. parvus	251.897	Korte et al., 2010
Shahreza	Northern Neotethys	0.69	H. parvus	251.895	Korte et al., 2010
Shahreza	Northern Neotethys	0.86	H. parvus	251.894	Korte et al., 2010
Shahreza	Northern Neotethys	0.99	H. parvus	251.891	Korte et al., 2010
Shahreza	Northern Neotethys	0.19	H. parvus	251.888	Korte et al., 2010
Shahreza	Northern Neotethys	0.06	H. parvus	251.887	Korte et al., 2010
Shahreza	Northern Neotethys	-0.31	I. isarcica	251.88	Korte et al., 2010
Shahreza	Northern Neotethys	-0.44	I. isarcica	251.872	Korte et al., 2010
Shahreza	Northern Neotethys	-0.68	I. isarcica	251.864	Korte et al., 2010
Shahreza	Northern Neotethys	0	I. isarcica	251.862	Korte et al., 2010
Shahreza	Northern Neotethys	0.19	I. isarcica	251.843	Korte et al., 2010
Shahreza	Northern Neotethys	0.45	I. isarcica	251.836	Korte et al., 2010
Shahreza	Northern Neotethys	1.3	I. isarcica	251.819	Korte et al., 2010
Shahreza	Northern Neotethys	1.4	I. isarcica	251.801	Korte et al., 2010
Shahreza	Northern Neotethys	2.01	I. isarcica	251.779	Korte et al., 2010
Abadeh	Northern Neotethys	4.45	C. subcarinata	252	Korte et al., 2010
Abadeh	Northern Neotethys	3.54	C. subcarinata	251.992	Korte et al., 2010
Abadeh	Northern Neotethys	3.25	C. subcarinata	251.988	Korte et al., 2010
Abadeh	Northern Neotethys	3.67	C. subcarinata	251.985	Korte et al., 2010
Abadeh	Northern Neotethys	3.54	C. subcarinata	251.981	Korte et al., 2010
Abadeh	Northern Neotethys	3.61	C. zhangi C. changxingensis–C. deflecta C. nodosa C. bachmanni	251.977	Korte et al., 2010
Abadeh	Northern Neotethys	3.28	C. zhangi C. changxingensis–C. deflecta C. nodosa C. bachmanni	251.972	Korte et al., 2010
Abadeh	Northern Neotethys	2.54	C. zhangi C. changxingensis–C. deflecta C. nodosa C. bachmanni	251.963	Korte et al., 2010
Abadeh	Northern Neotethys	2.83	C. zhangi C. changxingensis–C. deflecta C. nodosa C. bachmanni	251.958	Korte et al., 2010
Abadeh	Northern Neotethys	2.7	C. zhangi C. changxingensis–C. deflecta C. nodosa C. bachmanni	251.954	Korte et al., 2010
Abadeh	Northern Neotethys	2.5	C. zhangi C. changxingensis–C. deflecta C. nodosa C. bachmanni	251.953	Korte et al., 2010
Abadeh	Northern Neotethys	2.02	C. zhangi C. changxingensis–C. deflecta C. nodosa C. bachmanni	251.949	Korte et al., 2010
Abadeh	Northern Neotethys	2.11	C. zhangi C. changxingensis–C. deflecta C. nodosa C. bachmanni	251.948	Korte et al., 2010
Abadeh	Northern Neotethys	1.85	C. zhangi C. changxingensis–C. deflecta C. nodosa C. bachmanni	251.947	Korte et al., 2010
Abadeh	Northern Neotethys	1.98	C. zhangi C. changxingensis–C. deflecta C. nodosa C. bachmanni	251.946	Korte et al., 2010
Abadeh	Northern Neotethys	1.76	C. hauschkei C. iranica	251.943	Korte et al., 2010
Abadeh	Northern Neotethys	1.37	C. hauschkei C. iranica	251.939	Korte et al., 2010
Abadeh	Northern Neotethys	1.21	C. hauschkei C. iranica	251.934	Korte et al., 2010
Abadeh	Northern Neotethys	0.59	C. hauschkei C. iranica	251.931	Korte et al., 2010
Abadeh	Northern Neotethys	1.08	M. ultima-S. mostleri C. meishanensis-H. praeparvus	251.93	Korte et al., 2010
Abadeh	Northern Neotethys	1.21	M. ultima-S. mostleri C. meishanensis-H. praeparvus	251.929	Korte et al., 2010
Abadeh	Northern Neotethys	1.89	M. ultima-S. mostleri C. meishanensis-H. praeparvus	251.924	Korte et al., 2010
Abadeh	Northern Neotethys	1.01	M. ultima-S. mostleri C. meishanensis-H. praeparvus	251.922	Korte et al., 2010
Abadeh	Northern Neotethys	0.39	M. ultima-S. mostleri C. meishanensis-H. praeparvus	251.917	Korte et al., 2010
Abadeh	Northern Neotethys	1.14	M. ultima-S. mostleri C. meishanensis-H. praeparvus	251.915	Korte et al., 2010
Abadeh	Northern Neotethys	0.1	M. ultima-S. mostleri C. meishanensis-H. praeparvus	251.912	Korte et al., 2010
Abadeh	Northern Neotethys	-0.12	M. ultima-S. mostleri C. meishanensis-H. praeparvus	251.903	Korte et al., 2010
Abadeh	Northern Neotethys	-0.09	H. parvus	251.896	Korte et al., 2010
Abadeh	Northern Neotethys	-0.16	H. parvus	251.889	Korte et al., 2010
Abadeh	Northern Neotethys	-0.32	I. isarcica	251.879	Korte et al., 2010
Abadeh	Northern Neotethys	-0.32	I. isarcica	251.874	Korte et al., 2010
Abadeh	Northern Neotethys	-0.09	I. isarcica	251.873	Korte et al., 2010
Abadeh	Northern Neotethys	-0.09	I. isarcica	251.852	Korte et al., 2010
Abadeh	Northern Neotethys	0.1	I. isarcica	251.832	Korte et al., 2010
Abadeh	Northern Neotethys	0.3	I. isarcica	251.825	Korte et al., 2010
Abadeh	Northern Neotethys	0.56	I. isarcica	251.816	Korte et al., 2010
Abadeh	Northern Neotethys	0.78	I. isarcica	251.8	Korte et al., 2010
Abadeh	Northern Neotethys	0.46	I. isarcica	251.79	Korte et al., 2010
Abadeh	Northern Neotethys	0.62	I. isarcica	251.778	Korte et al., 2010
Abadeh	Northern Neotethys	1.24	I. isarcica	251.767	Korte et al., 2010
Abadeh	Northern Neotethys	1.59	I. isarcica	251.749	Korte et al., 2010
Abadeh	Northern Neotethys	2.02	I. isarcica	251.733	Korte et al., 2010
Abadeh	Northern Neotethys	1.56	H. postparvus	251.707	Korte et al., 2010
Abadeh	Northern Neotethys	2.21	H. postparvus	251.694	Korte et al., 2010
Abadeh	Northern Neotethys	2.34	H. postparvus	251.673	Korte et al., 2010
Abadeh	Northern Neotethys	2.11	H. postparvus	251.642	Korte et al., 2010
Wadi Shahha	Southern Neotethys	2.99	C. changxingensis	252.114	Clarkson et al., 2013
Wadi Shahha	Southern Neotethys	4.41	C. changxingensis	252.106	Clarkson et al., 2013
Wadi Shahha	Southern Neotethys	4.09	C. changxingensis	252.099	Clarkson et al., 2013
Wadi Shahha	Southern Neotethys	3.56	C. changxingensis	252.092	Clarkson et al., 2013
Wadi Shahha	Southern Neotethys	4	C. changxingensis	252.085	Clarkson et al., 2013
Wadi Shahha	Southern Neotethys	3.22	C. changxingensis	252.077	Clarkson et al., 2013
Wadi Shahha	Southern Neotethys	2.93	C. changxingensis	252.07	Clarkson et al., 2013
Wadi Shahha	Southern Neotethys	3.92	C. changxingensis	252.063	Clarkson et al., 2013
Wadi Shahha	Southern Neotethys	4.17	C. changxingensis	252.056	Clarkson et al., 2013
Wadi Shahha	Southern Neotethys	4.13	C. changxingensis	252.048	Clarkson et al., 2013
Wadi Shahha	Southern Neotethys	4.15	C. changxingensis	252.041	Clarkson et al., 2013
Wadi Shahha	Southern Neotethys	4.21	C. changxingensis	252.034	Clarkson et al., 2013
Wadi Shahha	Southern Neotethys	3.87	C. changxingensis	252.026	Clarkson et al., 2013
Wadi Shahha	Southern Neotethys	3.97	C. changxingensis	252.019	Clarkson et al., 2013
Wadi Shahha	Southern Neotethys	3.86	C. changxingensis	252.012	Clarkson et al., 2013
Wadi Shahha	Southern Neotethys	3.98	C. changxingensis	252.005	Clarkson et al., 2013
Wadi Shahha	Southern Neotethys	4.24	C. changxingensis	251.997	Clarkson et al., 2013
Wadi Shahha	Southern Neotethys	4.1	C. changxingensis	251.99	Clarkson et al., 2013
Wadi Shahha	Southern Neotethys	4.28	C. changxingensis	251.983	Clarkson et al., 2013
Wadi Shahha	Southern Neotethys	4.27	C. yini	251.976	Clarkson et al., 2013
Wadi Shahha	Southern Neotethys	4.17	C. yini	251.968	Clarkson et al., 2013
Wadi Shahha	Southern Neotethys	3.8	C. yini	251.961	Clarkson et al., 2013
Wadi Shahha	Southern Neotethys	3.25	C. yini	251.954	Clarkson et al., 2013
Wadi Shahha	Southern Neotethys	2.27	C. yini	251.95	Clarkson et al., 2013
Wadi Shahha	Southern Neotethys	2.12	C. yini	251.946	Clarkson et al., 2013
Wadi Shahha	Southern Neotethys	2.12	C. meishanensis	251.94	Clarkson et al., 2013
Wadi Shahha	Southern Neotethys	3.01	C. meishanensis	251.939	Clarkson et al., 2013
Wadi Shahha	Southern Neotethys	3.45	C. meishanensis	251.937	Clarkson et al., 2013
Wadi Shahha	Southern Neotethys	3.49	C. meishanensis	251.935	Clarkson et al., 2013
Wadi Shahha	Southern Neotethys	3.41	C. meishanensis	251.934	Clarkson et al., 2013
Wadi Shahha	Southern Neotethys	3.52	C. meishanensis	251.933	Clarkson et al., 2013
Wadi Shahha	Southern Neotethys	3.34	C. meishanensis	251.931	Clarkson et al., 2013
Wadi Shahha	Southern Neotethys	3.3	C. meishanensis	251.93	Clarkson et al., 2013
Wadi Shahha	Southern Neotethys	2.45	C. meishanensis	251.929	Clarkson et al., 2013
Wadi Shahha	Southern Neotethys	2.54	C. meishanensis	251.929	Clarkson et al., 2013
Wadi Shahha	Southern Neotethys	2.29	C. meishanensis	251.926	Clarkson et al., 2013
Wadi Shahha	Southern Neotethys	1.92	C. meishanensis	251.923	Clarkson et al., 2013
Wadi Shahha	Southern Neotethys	1.41	C. meishanensis	251.911	Clarkson et al., 2013
Wadi Shahha	Southern Neotethys	1.07	C. meishanensis	251.905	Clarkson et al., 2013
Wadi Shahha	Southern Neotethys	1.13	H. parvus	251.899	Clarkson et al., 2013
Wadi Shahha	Southern Neotethys	1.15	H. parvus	251.894	Clarkson et al., 2013
Wadi Shahha	Southern Neotethys	1.03	H. parvus	251.889	Clarkson et al., 2013
Wadi Shahha	Southern Neotethys	1.45	H. parvus	251.886	Clarkson et al., 2013
Wadi Shahha	Southern Neotethys	0.46	H. parvus	251.88	Clarkson et al., 2013
Wadi Shahha	Southern Neotethys	1.24	H. parvus	251.873	Clarkson et al., 2013
Wadi Shahha	Southern Neotethys	0.52	H. parvus	251.867	Clarkson et al., 2013
Wadi Shahha	Southern Neotethys	0.8	H. parvus	251.86	Clarkson et al., 2013
Wadi Shahha	Southern Neotethys	0.84	H. parvus	251.854	Clarkson et al., 2013
Wadi Shahha	Southern Neotethys	0.94	H. parvus	251.847	Clarkson et al., 2013
Wadi Shahha	Southern Neotethys	0.69	H. parvus	251.844	Clarkson et al., 2013
Wadi Shahha	Southern Neotethys	0.85	H. parvus	251.842	Clarkson et al., 2013
Wadi Shahha	Southern Neotethys	0.84	H. parvus	251.841	Clarkson et al., 2013
Wadi Shahha	Southern Neotethys	0.97	H. parvus	251.835	Clarkson et al., 2013
Wadi Shahha	Southern Neotethys	1.21	H. parvus	251.823	Clarkson et al., 2013
Wadi Shahha	Southern Neotethys	1.21	H. parvus	251.822	Clarkson et al., 2013
Wadi Shahha	Southern Neotethys	1.84	H. parvus	251.819	Clarkson et al., 2013
Wadi Shahha	Southern Neotethys	1.57	H. parvus	251.814	Clarkson et al., 2013
Wadi Shahha	Southern Neotethys	1.44	H. parvus	251.809	Clarkson et al., 2013
Wadi Shahha	Southern Neotethys	1.52	H. parvus	251.796	Clarkson et al., 2013
Wadi Shahha	Southern Neotethys	1.23	H. parvus	251.79	Clarkson et al., 2013
Wadi Shahha	Southern Neotethys	1.09	H. parvus	251.777	Clarkson et al., 2013
Wadi Shahha	Southern Neotethys	1.51	H. parvus	251.771	Clarkson et al., 2013
Wadi Shahha	Southern Neotethys	1.52	H. parvus	251.766	Clarkson et al., 2013
Wadi Shahha	Southern Neotethys	1.48	H. parvus	251.76	Clarkson et al., 2013
Wadi Shahha	Southern Neotethys	1.42	I. isarcica	251.755	Clarkson et al., 2013
Wadi Shahha	Southern Neotethys	1.83	I. isarcica	251.745	Clarkson et al., 2013
Wadi Shahha	Southern Neotethys	1.63	I. isarcica	251.738	Clarkson et al., 2013
Wadi Shahha	Southern Neotethys	1.81	I. isarcica	251.732	Clarkson et al., 2013
Wadi Shahha	Southern Neotethys	1.99	I. isarcica	251.727	Clarkson et al., 2013
Wadi Shahha	Southern Neotethys	1.6	I. isarcica	251.719	Clarkson et al., 2013
Wadi Shahha	Southern Neotethys	1.87	I. isarcica	251.713	Clarkson et al., 2013
Wadi Shahha	Southern Neotethys	1.74	I. isarcica	251.703	Clarkson et al., 2013
Wadi Shahha	Southern Neotethys	1.46	I. isarcica	251.7	Clarkson et al., 2013
Wenbudangsang	Southern Neotethys	3.3	C. changxingensis	252.184	Ji et al., 2018
Wenbudangsang	Southern Neotethys	3.4	C. changxingensis	252.158	Ji et al., 2018
Wenbudangsang	Southern Neotethys	3.4	C. changxingensis	252.132	Ji et al., 2018
Wenbudangsang	Southern Neotethys	3	C. changxingensis	252.107	Ji et al., 2018
Wenbudangsang	Southern Neotethys	2.6	C. changxingensis	252.081	Ji et al., 2018
Wenbudangsang	Southern Neotethys	2.8	C. changxingensis	252.056	Ji et al., 2018
Wenbudangsang	Southern Neotethys	2.7	C. changxingensis	252.03	Ji et al., 2018
Wenbudangsang	Southern Neotethys	2.8	C. changxingensis	252.004	Ji et al., 2018
Wenbudangsang	Southern Neotethys	2.4	C. changxingensis	251.979	Ji et al., 2018
Wenbudangsang	Southern Neotethys	2.2	C. zhangi	251.966	Ji et al., 2018
Wenbudangsang	Southern Neotethys	1.9	C. zhangi	251.953	Ji et al., 2018
Wenbudangsang	Southern Neotethys	2.2	C. zhangi	251.94	Ji et al., 2018
Wenbudangsang	Southern Neotethys	2	C. zhangi	251.928	Ji et al., 2018
Wenbudangsang	Southern Neotethys	2.1	C. zhangi	251.915	Ji et al., 2018
Wenbudangsang	Southern Neotethys	1.5	H. parvus	251.902	Ji et al., 2018
Wenbudangsang	Southern Neotethys	2	H. parvus	251.9	Ji et al., 2018
Wenbudangsang	Southern Neotethys	1.6	H. parvus	251.899	Ji et al., 2018
Wenbudangsang	Southern Neotethys	1.7	H. parvus	251.897	Ji et al., 2018
Wenbudangsang	Southern Neotethys	1.2	H. parvus	251.896	Ji et al., 2018
Wenbudangsang	Southern Neotethys	0.5	H. parvus	251.894	Ji et al., 2018
Wenbudangsang	Southern Neotethys	0.8	H. parvus	251.893	Ji et al., 2018
Wenbudangsang	Southern Neotethys	0.8	H. parvus	251.891	Ji et al., 2018
Wenbudangsang	Southern Neotethys	0.7	H. parvus	251.889	Ji et al., 2018
Wenbudangsang	Southern Neotethys	1.1	H. parvus	251.888	Ji et al., 2018
Wenbudangsang	Southern Neotethys	0.7	H. parvus	251.886	Ji et al., 2018
Wenbudangsang	Southern Neotethys	1	H. parvus	251.883	Ji et al., 2018
Wenbudangsang	Southern Neotethys	0.8	I. staeschei	251.88	Ji et al., 2018
Wenbudangsang	Southern Neotethys	0.6	I. staeschei	251.858	Ji et al., 2018
Wenbudangsang	Southern Neotethys	0.7	I. staeschei	251.835	Ji et al., 2018
Wenbudangsang	Southern Neotethys	1	I. staeschei	251.812	Ji et al., 2018
Wenbudangsang	Southern Neotethys	0.7	I. staeschei	251.79	Ji et al., 2018
Wenbudangsang	Southern Neotethys	0.8	I. staeschei	251.767	Ji et al., 2018
Wenbudangsang	Southern Neotethys	0.9	I. staeschei	251.744	Ji et al., 2018
Wenbudangsang	Southern Neotethys	0.8	I. staeschei	251.722	Ji et al., 2018
Wenbudangsang	Southern Neotethys	1.1	H. postparvus	251.699	Ji et al., 2018
Wenbudangsang	Southern Neotethys	0.5	H. postparvus	251.677	Ji et al., 2018
Wenbudangsang	Southern Neotethys	1	H. postparvus	251.631	Ji et al., 2018
Wenbudangsang	Southern Neotethys	0.8	H. postparvus	251.609	Ji et al., 2018
Wenbudangsang	Southern Neotethys	0.8	H. postparvus	251.586	Ji et al., 2018
Wenbudangsang	Southern Neotethys	1	H. postparvus	251.563	Ji et al., 2018
Wenbudangsang	Southern Neotethys	0.6	H. postparvus	251.541	Ji et al., 2018
Wenbudangsang	Southern Neotethys	1	H. postparvus	251.518	Ji et al., 2018
Wenbudangsang	Southern Neotethys	1.2	H. postparvus	251.495	Ji et al., 2018
Wenbudangsang	Southern Neotethys	1.6	H. postparvus	251.473	Ji et al., 2018
Wenbudangsang	Southern Neotethys	1.5	H. postparvus	251.45	Ji et al., 2018

## Sheet: References
All the carbonate data and associated age model used in this study are published in Y. Wu, D. Chu, J. Tong, H. Song, J. Dal Corso, P. B. Wignall, et al.. Six-fold increase of atmospheric pCO2 during the Permian–Triassic mass extinction. Nature communications 2021 Vol. 12 Issue 1 Pages 1-8
The following references are used in Wu et al. (2021)
Algeo, T.J., Ellwood, B., Nguyen, T.K.T., Rowe, H. and Maynard, J.B., 2007. The Permian–Triassic boundary at Nhi Tao, Vietnam: Evidence for recurrent influx of sulfidic watermasses to a shallow-marine carbonate platform. Palaeogeography, Palaeoclimatology, Palaeoecology 252, 304 - 327.
Algeo, T., Shen, Y., Zhang, T., Lyons, T., Bates, S., Rowe, H. and Nguyen, T.K.T., 2008. Association of 34S-depleted pyrite layers with negative carbonate δ13C excursions at the Permian-Triassic boundary: Evidence for upwelling of sulfidic deep-ocean water masses. Geochemistry, Geophysics, Geosystems 9, n/a--n/a.
Bond, D.P. and Wignall, P.B., 2010. Pyrite framboid study of marine Permian--Triassic boundary sections: a complex anoxic event and its relationship to contemporaneous mass extinction. Geological Society of America Bulletin 122, 1265--1279.
Burgess, S.D., Bowring, S. and Shen, S., 2014. High-precision timeline for Earth's most severe extinction. Proceedings of the National Academy of Sciences 111, 3316-3321.
Clarkson, M.O., Richoz, S., Wood, R.A., Maurer, F., Krystyn, L., McGurty, D.J. and Astratti, D., 2013. A new high-resolution δ13C record for the Early Triassic: Insights from the Arabian Platform. Gondwana Research 24, 233-242.
Galfetti, T., Bucher, H., Brayard, A., Hochuli, P.A., Weissert, H., Guodun, K., Atudorei, V. and Guex, J., 2007. Late Early Triassic climate change: Insights from carbonate carbon isotopes, sedimentary evolution and ammonoid paleobiogeography. Palaeogeography, Palaeoclimatology, Palaeoecology 243, 394 - 411.
Haas, J., Demény, A., Hips, K., Zajzon, N., Weiszburg, T.G., Sudar, M. and Pálfy, J., 2007. Biotic and environmental changes in the Permian–Triassic boundary interval recorded on a western Tethyan ramp in the Bükk Mountains, Hungary. Global and Planetary Change 55, 136-154.
Ji, C., Wu, Z., Yi, H., Xia, G., Zhao, Z. and Wang, T., 2018. 13C-18O Isotopic Anomalous Study of the Carbonate Rock at the Wenbudangsang PTB Section,Tibet. Acta Geologica Sinica.
Korte, C., Kozur, H.W., Joachimski, M.M., Strauss, H., Veizer, J. and Schwark, L., 2004a. Carbon, sulfur, oxygen and strontium isotope records, organic geochemistry and biostratigraphy across the Permian/Triassic boundary in Abadeh, Iran. International Journal of Earth Sciences 93, 565-581.
Korte, C., Kozur, H.W. and Mohtat-Aghai, P., 2004b. Dzhulfian to lowermost Triassic δ13C record at the Permian/Triassic boundary section at Shahreza, Central Iran. Hallesches Jahrbuch für Geowissenschaften B Beiheft 8, 73-78.
Korte, C., Pande, P., Kalia, P., Kozur, H.W., Joachimski, M.M. and Oberhänsli, H., 2010. Massive volcanism at the Permian–Triassic boundary and its impact on the isotopic composition of the ocean and atmosphere. Journal of Asian Earth Sciences 37, 293–311.
Kozur, H.W., 2007. Biostratigraphy and event stratigraphy in Iran around the Permian–Triassic Boundary (PTB): Implications for the causes of the PTB biotic crisis. Global and Planetary Change 55, 155 - 176.
Schobben, M., Joachimski, M.M., Korn, D., Leda, L. and Korte, C., 2014. Palaeotethys seawater temperature rise and an intensified hydrological cycle following the end-Permian mass extinction. Gondwana Research 26, 675 - 683.
Schobben, M., Ullmann, C.V., Leda, L., Korn, D., Struck, U., Reimold, W.U., Ghaderi, A., Algeo, T.J. and Korte, C., 2016. Discerning primary versus diagenetic signals in carbonate carbon and oxygen isotope records: An example from the Permian–Triassic boundary of Iran. Chemical Geology 422, 94–107.
Song, H., Tong, J., Xiong, Y., Sun, D., Tian, L. and Song, H., 2012. The large increase of δ13Ccarb-depth gradient and the end-Permian mass extinction. Science China Earth Sciences 55, 1101-1109.
Sun, D., Tong, J., Xiong, Y., Tian, L. and Yin, H., 2012. Conodont Biostratigraphy and Evolution across Permian-Triassic Boundary at Yangou Section, Leping, Jiangxi Province, South China. Journal of Earth Science 23, 311-325.
Yin, H., Jiang, H., Xia, W., Feng, Q., Zhang, N. and Shen, J., 2014. The end-Permian regression in South China and its implication on mass extinction. Earth-Science Reviews 137, 19-33.
Yuan, D., Shen, S., Henderson, C.M., Chen, J., Zhang, H. and Feng, H., 2014. Revised conodont-based integrated high-resolution timescale for the Changhsingian Stage and end-Permian extinction interval at the Meishan sections, South China. Lithos 204, 220–245.
